# Supplementary material for: Transcriptomic analysis reveals light quality response and systemic nutrient allocation under monochromatic light environments in Nicotiana tabacum
Source: BMC Plant Biol. 2025 Dec 20;25:1750. doi: 10.1186/s12870-025-07974-w (PMC12750675; doi:10.1186/s12870-025-07974-w)
Supplement: Supplementary file 1 — Supplementary Material 1. [file 12870_2025_7974_MOESM1_ESM.zip]

Archive with 7 entries (6 files):
- Supplementary Materials-revised-V3/
- Supplementary Materials-revised-V3/Supplemental Figure..docx
- Supplementary Materials-revised-V3/Table S1. Primers used in this study..xlsx
- Supplementary Materials-revised-V3/Table S2.The summary of raw sequencing data..XLSX
- Supplementary Materials-revised-V3/Table S3. DEGs information among different light-quality conditions..xlsx
- Supplementary Materials-revised-V3/Table S4. GO enrichment analysis of DEGs..XLSX
- Supplementary Materials-revised-V3/Table S5. KEGG pathway enrichment of DEGs..XLSX
