# Supplementary material for: Transcriptomic analysis reveals light quality response and systemic nutrient allocation under monochromatic light environments in Nicotiana tabacum
Source: BMC Plant Biol. 2025 Dec 20;25:1750. doi: 10.1186/s12870-025-07974-w (PMC12750675; doi:10.1186/s12870-025-07974-w)
Supplement: Supplementary file 1 — Supplementary Material 1. [file 12870_2025_7974_MOESM1_ESM.zip › Supplementary Materials-revised-V3/Table S1. Primers used in this study..xlsx]

## Sheet: Sheet1
Table S1. Primers used in this study.
Gene	Primer F 5'-3'	Primer R 5'-3'
NRT1.1a	GAATGTGCCATCAAGGAGGC	TCCACCCTTCCTGACTGGAT
NRT1.1b	GGCTATAAAAGGTGCAAGAAAAGTT	TGTAATCCCAAGCGTCTGGT
AMT1-1	GGTGCATCTGTCCGTGTAGG	AGGTTTCCAGATGATGGTGGTG
AMT1-2	GTAGCAGGACTTTTAGGCGG	AATGCACCCCTTGTGTTACTT
PMA4a	CTGTCTGCAAATTACTACTGGAGG	TGAAGCTCATTGGTTGGGGG
PMA4b	ATGTATTTTGAAGCGCCGCC	TGAAGGGTAACATACACCAGTGA
LAF1	GCTACCTCCGACGAGTTTCA	CGGCTCGGCTTTTATTTCGG
ERF2	GTTGTGGAAGTCAAGGATTCGTC	TCACATTCCCATTTCCACTCCT
NtL25	AGTCTTAGGTCGGTGGA	AGCTGGTAGATTTCTCGT
