# Supplementary material for: Transcriptomic analysis reveals light quality response and systemic nutrient allocation under monochromatic light environments in Nicotiana tabacum
Source: BMC Plant Biol. 2025 Dec 20;25:1750. doi: 10.1186/s12870-025-07974-w (PMC12750675; doi:10.1186/s12870-025-07974-w)
Supplement: Supplementary file 1 — Supplementary Material 1. [file 12870_2025_7974_MOESM1_ESM.zip › Supplementary Materials-revised-V3/Table S2.The summary of raw sequencing data..XLSX]

## Sheet: Sheet1
Table S2. The summary of raw sequencing data.
Samples	Raw_reads	Raw_bases	Mean length	Q20(%)	Q30(%)	Cleaned_reads	Cleaned_bases	Mean length	Q20(%)	Q30(%)
BR1_1	27388927	4108339050	150	98.24	94.75	27017841	3834781320	141.935	98.43	95.05
BR1_2	27388927	4108339050	150	97.02	92.49	27017841	3834439724	141.923	98.02	93.8
BR2_1	25902801	3885420150	150	98.16	94.57	25652650	3661592368	142.737	98.35	94.89
BR2_2	25902801	3885420150	150	97.15	92.41	25652650	3661206784	142.722	97.78	93.2
BR3_1	25465069	3819760350	150	98.28	94.87	24991163	3555361539	142.265	98.48	95.21
BR3_2	25465069	3819760350	150	97.01	92.58	24991163	3555074831	142.253	98.08	93.93
BS1_1	23006756	3451013400	150	98.33	94.98	22803396	3278821467	143.787	98.55	95.3
BS1_2	23006756	3451013400	150	97.14	92.25	22803396	3278536342	143.774	97.72	93.04
BS2_1	21444157	3216623550	150	98.48	95.15	21254659	3070651476	144.47	98.61	95.38
BS2_2	21444157	3216623550	150	97.31	92.7	21254659	3070388049	144.457	97.93	93.51
BS3_1	26399176	3959876400	150	98.35	94.97	26228036	3764867636	143.544	98.49	95.19
BS3_2	26399176	3959876400	150	97.03	92.06	26228036	3764527381	143.531	97.67	92.94
RR1_1	31340350	4701052500	150	98.32	94.91	31059081	4486583977	144.453	98.46	95.14
RR1_2	31340350	4701052500	150	97.01	92.08	31059081	4486135602	144.439	97.63	92.88
RR2_1	23637577	3545636550	150	98.34	94.93	23414159	3386457465	144.633	98.48	95.17
RR2_2	23637577	3545636550	150	96.76	91.54	23414159	3386126097	144.619	97.39	92.36
RR3_1	26581272	3987190800	150	98.34	94.88	26374737	3825298530	145.036	98.5	95.15
RR3_2	26581272	3987190800	150	96.89	91.68	26374737	3824957222	145.024	97.4	92.33
RS1_1	20215051	3032257650	150	98.43	95.11	20071029	2907817364	144.876	98.59	95.37
RS1_2	20215051	3032257650	150	97.03	91.94	20071029	2907602867	144.866	97.52	92.61
RS2_1	15163304	2274495600	150	97.75	93.42	15062869	2180919926	144.788	97.88	93.63
RS2_2	15163304	2274495600	150	96.96	91.8	15062869	2180730800	144.775	97.4	92.42
RS3_1	26794893	4019233950	150	98.46	95.1	26589852	3861922288	145.24	98.58	95.3
RS3_2	26794893	4019233950	150	97.12	92.09	26589852	3861559513	145.227	97.58	92.66
CKR1_1	23056606	3458490900	150	98.28	94.77	22816519	3270385198	143.334	98.42	95
CKR1_2	23056606	3458490900	150	97.23	92.59	22816519	3270050889	143.319	97.85	93.38
CKR2_1	27170813	4075621950	150	98.3	94.81	26994928	3876924880	143.617	98.43	95.04
CKR2_2	27170813	4075621950	150	97.37	92.76	26994928	3876572887	143.604	97.87	93.45
CKR3_1	27155563	4073334450	150	98.16	94.61	26841769	3847445616	143.338	98.41	95
CKR3_2	27155563	4073334450	150	96.76	91.59	26841769	3847060905	143.324	97.46	92.48
CKS1_1	22804867	3420730050	150	98.29	94.97	22620840	3273296366	144.703	98.54	95.3
CKS1_2	22804867	3420730050	150	97.07	92.18	22620840	3273056352	144.692	97.7	93.02
CKS2_1	26473366	3971004900	150	98.27	94.96	26156368	3768313401	144.069	98.54	95.32
CKS2_2	26473366	3971004900	150	96.69	91.44	26156368	3768005752	144.057	97.38	92.3
CKS3_1	22855378	3428306700	150	98.23	94.76	22644898	3273119995	144.541	98.43	95.05
CKS3_2	22855378	3428306700	150	97.1	92.24	22644898	3272892528	144.531	97.71	93.07
CKS, the shoots under white light treatment; RS, the shoots under monochromatic red light treatment; BS, the shoots under monochromatic blue light treatment; CKR, the roots under white light treatment; RR, the roots under monochromatic red light treatment; BR, the roots under monochromatic blue light treatment.
