# Supplementary material for: Transcriptomic analysis reveals light quality response and systemic nutrient allocation under monochromatic light environments in Nicotiana tabacum
Source: BMC Plant Biol. 2025 Dec 20;25:1750. doi: 10.1186/s12870-025-07974-w (PMC12750675; doi:10.1186/s12870-025-07974-w)
Supplement: Supplementary file 1 — Supplementary Material 1. [file 12870_2025_7974_MOESM1_ESM.zip › Supplementary Materials-revised-V3/Table S3. DEGs information among different light-quality conditions..xlsx]

## Sheet: Root_BRvsCKR
Table S3A. Differentially expressed genes (DEGs) in root after monochromatic blue light treatment (BR) compared with white light treatment (CKR). Genes with |log2FC| ≥ 1 and padg < 0.05 are listed.
GeneID	Description	log2FC	padj	Cell wall+Hormone associated genes
Nitab4.5_0002367g0060	Protein ABIL1	-1.19311	0.00032331	/
Nitab4.5_0005042g0060	Cc-nbs-lrr_ resistance protein	-1.0922	0.0437865	/
Nitab4.5_0003441g0020	Glutathione peroxidase IPR000889 Glutathione peroxidase	-1.11037	9.07701e-07	/
Nitab4.5_0002234g0030	Cytochrome P450	-1.89928	0.0168355	/
Nitab4.5_0003983g0030	Proline-rich protein IPR013770 Plant lipid transfer protein and hydrophobic protein_ helical	-1.80138	0.0197979	/
Nitab4.5_0003983g0060	Cortical cell-delineating protein IPR013770 Plant lipid transfer protein and hydrophobic protein_ helical	-5.0392	8.44564e-06	/
Nitab4.5_0004430g0080	Nitrate transporter IPR000109 TGF-beta receptor_ type I_II extracellular region	-1.43097	0.0334634	/
Nitab4.5_0004430g0110	Cortical cell-delineating protein IPR013770 Plant lipid transfer protein and hydrophobic protein_ helical	-2.05318	0.0234351	/
Nitab4.5_0004787g0010	Unknown Protein IPR012876 Protein of unknown function DUF1677_ plant	-1.55814	0.00875253	/
Nitab4.5_0004787g0020		1.76416	1.83071e-08	/
Nitab4.5_0008422g0020	Conserved hypothetical membrane protein IPR003425 Protein of unknown function YGGT	-1.33884	0.00395864	/
Nitab4.5_0005646g0010	Root cap protein 3 (Fragment) IPR009646 Root cap	-4.074	0.00896452	/
Nitab4.5_0000837g0030	Os02g0658033 protein (Fragment) IPR008546 Protein of unknown function DUF828_ plant	-2.74245	0.000923274	/
Nitab4.5_0000837g0090	CT099 (Fragment) IPR003245 Plastocyanin-like	-1.84784	0.00972179	/
Nitab4.5_0007456g0020	Unknown Protein	-1.61116	0.0415464	/
Nitab4.5_0007456g0010	Unknown Protein	-3.65753	0.0263223	/
Nitab4.5_0003201g0020	ATP-binding cassette transporter IPR013525 ABC-2 type transporter	-1.40531	0.0423446	/
Nitab4.5_0000127g0020	Unknown Protein	1.36683	0.0123869	/
Nitab4.5_0003957g0020	30S ribosomal protein S7 chloroplastic IPR005717 Ribosomal protein S7_ bacterial-type	1.0433	0.00271009	/
Nitab4.5_0006036g0040	Unknown Protein	-1.05201	0.0214521	/
Nitab4.5_0000985g0020	Alternative oxidase IPR002680 Alternative oxidase	-1.22687	0.000282701	/
Nitab4.5_0002430g0020	Kinase interacting family protein IPR011684 KIP1-like	-2.10067	0.00371313	/
Nitab4.5_0002397g0040	Cytochrome P450	-3.11493	0.000200749	/
Nitab4.5_0000690g0010	Heavy metal-associated domain containing protein expressed IPR006121 Heavy metal transport_detoxification protein	1.03687	0.00176339	/
Nitab4.5_0001380g0020	Acyltransferase-like protein IPR003480 Transferase	-4.01087	1.82983e-13	/
Nitab4.5_0001123g0020	UDP-glucosyltransferase IPR002213 UDP-glucuronosyl_UDP-glucosyltransferase	-5.57531	0.00528562	/
Nitab4.5_0001007g0040	MYB transcription factor IPR015495 Myb transcription factor	-2.75399	0.000742636	/
Nitab4.5_0000998g0050	Phosphatase 2C family protein IPR015655 Protein phosphatase 2C	-1.1856	0.0352094	/
Nitab4.5_0000207g0310	Cyclic nucleotide gated channel IPR000595 Cyclic nucleotide-binding	-1.46121	0.0174105	/
Nitab4.5_0001320g0080	Cyclic nucleotide gated channel IPR000595 Cyclic nucleotide-binding	-2.33608	3.55237e-05	/
Nitab4.5_0002252g0110	Unknown Protein	-4.30457	5.87739e-05	/
Nitab4.5_0002252g0100	Unknown Protein	-4.90413	1.07886e-16	/
Nitab4.5_0002252g0020	Light-dependent short hypocotyls 1 IPR006936 Protein of unknown function DUF640	1.41999	0.00852135	/
Nitab4.5_0002209g0140	Pentatricopeptide repeat-containing protein IPR002885 Pentatricopeptide repeat	1.69933	0.0079734	/
Nitab4.5_0002027g0160	Unknown Protein IPR007541 Plant Basic Secretory Protein	-2.45654	0.000534633	/
Nitab4.5_0001922g0140	Cytochrome P450	-3.44398	3.31177e-07	/
Nitab4.5_0000680g0090	Os01g0786800 protein (Fragment) IPR002781 Protein of unknown function DUF81	-2.07318	1.79628e-05	/
Nitab4.5_0001585g0070	UDP-glucosyltransferase family 1 protein IPR002213 UDP-glucuronosyl_UDP-glucosyltransferase	-1.44471	0.00145839	/
Nitab4.5_0004731g0050	NCS1 family transporter cytosine_purines_uracil_thiamine_allantoin IPR001248 Permease_ cytosine_purines_ uracil_ thiamine_ allantoin	-2.35978	1.25984e-06	/
Nitab4.5_0000101g0390	Unknown Protein	-1.36321	3.56679e-05	/
Nitab4.5_0000643g0150	ABC transporter G family member 2 IPR013525 ABC-2 type transporter	-3.14658	3.40695e-05	/
Nitab4.5_0002995g0060	Inositol-1 4 5-trisphosphate 5-Phosphatase-like protein IPR000300 Inositol polyphosphate related phosphatase	-1.52468	0.00200749	/
Nitab4.5_0001190g0010	Unknown protein (Fragment)	2.02774	0.000957929	/
Nitab4.5_0001190g0030	Unknown protein (Fragment)	1.24515	0.00401083	/
Nitab4.5_0000761g0110	Unknown protein (Fragment)	1.26542	0.00566303	/
Nitab4.5_0000705g0140		-1.7771	0.000103698	/
Nitab4.5_0000705g0100	Laccase IPR017761 Laccase	-1.4434	0.0250348	/
Nitab4.5_0000705g0010	Receptor like protein kinase IPR001220 Legume lectin_ beta chain	-2.34908	0.00206425	/
Nitab4.5_0000722g0020	Regulator of chromosome condensation RCC1 IPR009091 Regulator of chromosome condensation_beta-lactamase-inhibitor protein II	-2.06305	5.19061e-07	/
Nitab4.5_0000008g0670	Receptor like kinase_ RLK	2.20855	0.0173342	/
Nitab4.5_0000008g0370	PAR-1c protein IPR009489 PAR1	-1.82631	0.0140039	/
Nitab4.5_0000008g0190	Glutathione S-transferase-like protein IPR004046 Glutathione S-transferase_ C-terminal	-1.50786	0.0350331	/
Nitab4.5_0000008g0150	Glutathione S-transferase-like protein IPR004046 Glutathione S-transferase_ C-terminal	-1.1075	0.0350331	/
Nitab4.5_0003098g0040	CHP-rich zinc finger protein-like IPR004146 DC1	-1.19585	0.000842668	/
Nitab4.5_0003098g0090	CHP-rich zinc finger protein-like IPR011424 C1-like	-2.03825	5.1332e-07	/
Nitab4.5_0000195g0220	Pyruvate decarboxylase 1 IPR012110 Pyruvate decarboxylase_indolepyruvate decarboxylase	-1.12181	0.0393411	/
Nitab4.5_0000195g0060	Unknown Protein IPR010605 Protein of unknown function DUF1191	-2.13834	0.00196644	/
Nitab4.5_0000195g0010	Auxin efflux carrier family protein IPR004776 Auxin efflux carrier	-1.10961	0.00788568	/
Nitab4.5_0001015g0050	Ferric-chelate reductase 1 IPR006593 Cytochrome b561_ferric reductase transmembrane	-1.49883	5.23437e-05	/
Nitab4.5_0006423g0010	Receptor like kinase_ RLK	-1.41548	0.00628695	/
Nitab4.5_0000048g0270	Transposon protein CACTA En_Spm sub-class	-1.08925	0.000115385	/
Nitab4.5_0000048g0230	Unknown Protein	1.53866	0.000615258	/
Nitab4.5_0000048g0240		2.10294	0.0428531	/
Nitab4.5_0000048g0210	Receptor like kinase_ RLK	-1.42734	0.0479282	/
Nitab4.5_0000046g0190	Non-specific lipid-transfer protein IPR000528 Plant lipid transfer protein_Par allergen	-1.50337	0.00732606	/
Nitab4.5_0000126g0080		2.05372	0.000182856	/
Nitab4.5_0000230g0020	Receptor like protein kinase IPR001220 Legume lectin_ beta chain	-1.81882	0.00143583	/
Nitab4.5_0002024g0040	Myb-like DNA-binding domain SHAQKYF class family protein expressed IPR006447 Myb-like DNA-binding region_ SHAQKYF class	-1.11251	0.000992107	/
Nitab4.5_0000330g0070	Ribosomal protein S3 (Fragment) IPR001351 Ribosomal protein S3_ C-terminal	1.63269	0.0213993	/
Nitab4.5_0000335g0090	Calcium_proton exchanger IPR004713 Calcium_proton exchanger	-1.7658	0.000414447	/
Nitab4.5_0001706g0020	Potassium channel IPR000595 Cyclic nucleotide-binding	1.7152	5.25823e-05	/
Nitab4.5_0000078g0400	Ribosomal protein L19 IPR000196 Ribosomal protein L19_L19e	1.15106	0.0080758	/
Nitab4.5_0000078g0360	Unknown Protein	-3.81414	0.00262088	/
Nitab4.5_0000078g0260		-1.29961	0.000103698	/
Nitab4.5_0000078g0270		-1.07027	0.0171473	/
Nitab4.5_0000078g0090	High affinity sulfate transporter 2 IPR001902 Sulphate anion transporter	-2.52515	5.45506e-06	/
Nitab4.5_0000078g0010	Os01g0498200 protein (Fragment)	-1.11762	0.0197656	/
Nitab4.5_0000078g0050		-1.67006	0.0130375	/
Nitab4.5_0000294g0130	Phosphatase 2C family protein IPR015655 Protein phosphatase 2C	-1.06925	0.0201009	/
Nitab4.5_0000152g0170	Alkaline alpha galactosidase I IPR008811 Raffinose synthase	-1.27855	0.00684297	/
Nitab4.5_0000152g0250	Uridine kinase IPR000764 Uridine kinase	-1.02305	0.000549128	/
Nitab4.5_0000152g0280	Annexin IPR015472 Annexin like protein IPR001464 Annexin	-1.25414	0.000257976	/
Nitab4.5_0000152g0390	Genomic DNA chromosome 5 P1 clone MYN21 IPR002549 Uncharacterised protein family UPF0118	-1.09793	0.000224828	/
Nitab4.5_0000152g0410	ABC transporter G family member 26 IPR013525 ABC-2 type transporter	-3.80478	0.0146772	/
Nitab4.5_0002826g0080	Unknown Protein	-1.56796	0.0104291	/
Nitab4.5_0001160g0130	Glycerophosphoryl diester phosphodiesterase family protein IPR017946 PLC-like phosphodiesterase_ TIM beta_alpha-barrel domain	-1.22651	0.00188246	/
Nitab4.5_0001160g0170	Pirin IPR012093 Pirin	-1.50813	0.0225014	/
Nitab4.5_0000246g0060	Unknown Protein	-1.99012	0.000243886	/
Nitab4.5_0000246g0100	BZIP transcription factor family protein IPR011700 Basic leucine zipper	-2.15544	0.00169424	/
Nitab4.5_0000246g0260	S-locus glycoprotein (Fragment) lectin	-1.17	3.09062e-06	/
Nitab4.5_0001551g0040	Expansin S2 IPR002963 Expansin	-2.85735	1.27003e-06	/
Nitab4.5_0001204g0110	NAC domain transcription factor protein	-1.63404	0.0176178	/
Nitab4.5_0000297g0010	Pto-like_ Serine_threonine kinase protein_ resistance protein	-1.19672	0.0173342	/
Nitab4.5_0000297g0290	Serine_threonine-protein kinase receptor IPR002290 Serine_threonine protein kinase	-2.98242	0.00237638	/
Nitab4.5_0002476g0050	Serine_threonine-protein kinase receptor IPR002290 Serine_threonine protein kinase	-1.15208	0.014953	/
Nitab4.5_0004166g0060	UPF0497 membrane protein 11 IPR006459 Uncharacterised protein family UPF0497_ trans-membrane plant subgroup	2.16305	0.00117547	/
Nitab4.5_0002629g0120	Ring H2 finger protein IPR018957 Zinc finger_ C3HC4 RING-type	-1.61846	0.00361712	/
Nitab4.5_0002629g0030	Fasciclin-like arabinogalactan protein 4 IPR000782 FAS1 domain	-2.41428	9.08495e-06	/
Nitab4.5_0000621g0030	Glutaredoxin IPR011905 Glutaredoxin-like_ plant II	-1.23507	0.000330169	/
Nitab4.5_0000512g0010	Two-pore calcium channel 2 IPR005821 Ion transport	-1.52516	0.00333852	/
Nitab4.5_0000638g0170	O-acyltransferase WSD1 IPR009721 Protein of unknown function DUF1298	-2.11766	0.000367695	/
Nitab4.5_0003018g0060	Unknown Protein	-2.70792	0.000245147	/
Nitab4.5_0001871g0030	GH3 family protein IPR004993 GH3 auxin-responsive promoter	1.33871	0.0245344	/
Nitab4.5_0001176g0090	Peroxidase IPR002016 Haem peroxidase_ plant_fungal_bacterial	-1.78313	4.48108e-06	/
Nitab4.5_0001601g0050		-2.79578	0.0190125	/
Nitab4.5_0001134g0090	GRAS family transcription factor IPR005202 GRAS transcription factor	-1.23553	0.00572101	/
Nitab4.5_0001134g0030	Indole-3-acetic acid-amido synthetase GH3.8 IPR004993 GH3 auxin-responsive promoter	-1.61888	0.0134493	/
Nitab4.5_0000130g0050	Laccase IPR017761 Laccase	-2.58316	1.85909e-07	/
Nitab4.5_0000482g0090	Peroxidase IPR002016 Haem peroxidase_ plant_fungal_bacterial	-2.82353	0.00635941	/
Nitab4.5_0000482g0270	Small ubiquitin-related modifier IPR000626 Ubiquitin	1.09534	0.00195591	/
Nitab4.5_0001701g0140	Cytochrome B561-related protein IPR006593 Cytochrome b561_ferric reductase transmembrane	1.12376	0.0195547	/
Nitab4.5_0000441g0090	Unknown Protein	2.55437	0.041793	/
Nitab4.5_0000343g0160	Mps one binder kinase activator-like 1A IPR005301 Mob1_phocein	-3.11324	0.000439867	/
Nitab4.5_0000343g0240	ATP binding _ serine-threonine kinase IPR002290 Serine_threonine protein kinase	-1.78299	2.41624e-07	/
Nitab4.5_0000170g0010	Auxin-induced SAUR-like protein IPR003676 Auxin responsive SAUR protein	-2.76979	0.00187897	/
Nitab4.5_0000170g0130	Cytochrome P450	4.05802	0.0106328	/
Nitab4.5_0000870g0060	Transcription Factor IPR001092 Basic helix-loop-helix dimerisation region bHLH	-3.08357	0.00239286	/
Nitab4.5_0001897g0030	Transcription Factor IPR001092 Basic helix-loop-helix dimerisation region bHLH	-1.96086	5.84877e-06	/
Nitab4.5_0000614g0060	DNA-3-methyladenine glycosylase I IPR005019 Methyladenine glycosylase	-1.76092	7.274e-06	/
Nitab4.5_0000614g0070	Peroxidase IPR002016 Haem peroxidase_ plant_fungal_bacterial	-4.17614	2.72278e-05	/
Nitab4.5_0000632g0080	Pectinesterase IPR000070 Pectinesterase_ catalytic	-1.52972	0.00167972	cell wall
Nitab4.5_0000632g0150	Vacuolar sorting receptor 7 IPR003137 Protease-associated PA	-1.12634	0.0375039	/
Nitab4.5_0001014g0150	Unknown Protein	-1.42119	0.0488668	/
Nitab4.5_0001014g0060	Dof zinc finger protein IPR003851 Zinc finger_ Dof-type	1.02569	0.000367695	/
Nitab4.5_0001014g0010	Cytochrome P450	-1.13711	0.00461036	/
Nitab4.5_0000440g0040	LOB domain family protein IPR004883 Lateral organ boundaries_ LOB	-2.07607	0.00461995	/
Nitab4.5_0001039g0020	Os06g0524700 protein (Fragment) IPR004158 Protein of unknown function DUF247_ plant	-1.56426	0.00120552	/
Nitab4.5_0002694g0020	F-box_LRR-repeat protein 2 IPR006553 Leucine-rich repeat_ cysteine-containing subtype	-1.8969	0.0145463	/
Nitab4.5_0003336g0060	Serine hydroxymethyltransferase IPR001085 Serine hydroxymethyltransferase	1.65475	0.0140255	/
Nitab4.5_0003353g0040	Xyloglucan endotransglucosylase_hydrolase 2 IPR016455 Xyloglucan endotransglucosylase_hydrolase	2.98161	0.0119706	cell wall
Nitab4.5_0000682g0090	Ribulose bisphosphate carboxylase small chain IPR000894 Ribulose bisphosphate carboxylase_ small chain	3.64398	0.00230859	/
Nitab4.5_0001959g0030	Endoglucanase 1 IPR001701 Glycoside hydrolase_ family 9	-2.11908	0.00310645	/
Nitab4.5_0004708g0020	Peroxidase IPR002016 Haem peroxidase_ plant_fungal_bacterial	-2.04107	0.0291926	/
Nitab4.5_0002281g0070	Acyl-CoA synthetase_AMP-acid ligase II IPR000873 AMP-dependent synthetase and ligase	-4.4363	4.73279e-08	/
Nitab4.5_0004608g0060	Unknown Protein	-1.12739	0.000306634	/
Nitab4.5_0006246g0010	LRR receptor-like serine_threonine-protein kinase_ RLP	-1.86226	3.05157e-05	/
Nitab4.5_0005030g0010	ARGONAUTE 1 IPR003165 Stem cell self-renewal protein Piwi	9.81529	1.82983e-13	/
Nitab4.5_0005030g0020	Transducin-like IPR011989 Armadillo-like helical	7.06593	1.57059e-07	/
Nitab4.5_0005030g0030	NPR1-2 protein (Fragment) IPR013069 BTB_POZ	10.2334	1.4353e-12	/
Nitab4.5_0005030g0050	Genomic DNA chromosome 5 P1 clone MPH15 IPR003690 Mitochodrial transcription termination factor-related	6.96546	5.82947e-06	/
Nitab4.5_0002964g0030	Pentatricopeptide repeat-containing protein IPR002885 Pentatricopeptide repeat	7.31794	1.42617e-07	/
Nitab4.5_0002964g0020		10.1511	2.00971e-09	/
Nitab4.5_0006230g0020	Pentatricopeptide repeat-containing protein IPR002885 Pentatricopeptide repeat	8.95706	3.78406e-10	/
Nitab4.5_0006230g0010	UDP-glucose 4-epimerase IPR005886 UDP-glucose 4-epimerase	8.65318	4.2452e-29	/
Nitab4.5_0001583g0090	Pto-like_ Serine_threonine kinase protein_ resistance protein	-1.55048	0.0107725	/
Nitab4.5_0003773g0020	Phloem protein 2	1.5999	8.9294e-05	/
Nitab4.5_0003773g0100	Phloem lectin	2.08423	1.13426e-06	/
Nitab4.5_0001096g0030	Cation_H(+) antiporter 18 IPR006153 Cation_H+ exchanger	-1.30254	0.0283309	/
Nitab4.5_0003322g0030	Lipase-like IPR002921 Lipase_ class 3	-2.20184	0.00714754	/
Nitab4.5_0001645g0070	Glutamate-gated kainate-type ion channel receptor subunit GluR5 IPR015683 Glutamate receptor-related	-2.46766	0.00277769	/
Nitab4.5_0004447g0040	1-aminocyclopropane-1-carboxylate oxidase 1 IPR005123 Oxoglutarate and iron-dependent oxygenase	-1.08781	0.00262914	/
Nitab4.5_0003746g0010	Cytochrome P450	-1.05368	0.00389534	/
Nitab4.5_0007834g0030	GDSL esterase_lipase At1g29670 IPR001087 Lipase_ GDSL	-4.24953	1.08166e-15	/
Nitab4.5_0004743g0010	Pentatricopeptide repeat-containing protein IPR002885 Pentatricopeptide repeat	1.48866	0.00371861	/
Nitab4.5_0007278g0010	NAC domain protein protein	-1.26678	0.00269706	/
Nitab4.5_0001591g0220	Xenotropic and polytropic retrovirus receptor IPR004331 SPX_ N-terminal	-1.73735	0.016529	/
Nitab4.5_0006318g0040	Unknown Protein	1.97743	0.000450377	/
Nitab4.5_0006635g0060	Homeobox-leucine zipper-like protein IPR001356 Homeobox	-2.62287	0.00241524	/
Nitab4.5_0006635g0050	ATP binding _ serine-threonine kinase IPR002290 Serine_threonine protein kinase	1.39697	0.0116375	/
Nitab4.5_0006635g0040	Aldose-1-epimerase-like protein IPR015443 Aldose-1-epimerase	-1.30666	0.00134099	/
Nitab4.5_0002265g0140	cDNA clone J023121M11 full insert sequence IPR007679 Protein of unknown function DUF569	-1.59298	0.00622502	/
Nitab4.5_0002265g0150	Cell division AAA ATPase family protein IPR003959 ATPase_ AAA-type_ core	1.62065	0.00993514	/
Nitab4.5_0002265g0090	Inositol 1 4 5-trisphosphate 5-phosphatase-like protein IPR000300 Inositol polyphosphate related phosphatase	-2.82568	2.8022e-10	/
Nitab4.5_0001952g0110	Prostaglandin G_H synthase 2 IPR002007 Haem peroxidase_ animal	6.48652	0.00181371	/
Nitab4.5_0001952g0140	Cellulose synthase-like C1-2 glycosyltransferase family 2 protein	-1.49755	0.0396925	/
Nitab4.5_0001952g0230	Unknown Protein	3.01709	1.0762e-07	/
Nitab4.5_0001239g0040	Inositol 1 4 5-trisphosphate 5-phosphatase-like protein IPR000300 Inositol polyphosphate related phosphatase	-2.36881	0.00127576	/
Nitab4.5_0006281g0010	Cinnamoyl CoA reductase-like protein IPR002225 3-beta hydroxysteroid dehydrogenase_isomerase	3.56977	0.00577591	/
Nitab4.5_0002050g0070	Nodulin family protein IPR010658 Nodulin-like	-1.11244	0.00116238	/
Nitab4.5_0002050g0080	Peroxidase 1 IPR002016 Haem peroxidase_ plant_fungal_bacterial	-1.52681	6.46678e-05	/
Nitab4.5_0001863g0030	Pentatricopeptide repeat-containing protein IPR002885 Pentatricopeptide repeat	1.28977	0.00426024	/
Nitab4.5_0001863g0120	Histidine amino acid transporter IPR013057 Amino acid transporter_ transmembrane	-1.87829	6.87921e-05	/
Nitab4.5_0001863g0170	MYB transcription factor IPR015495 Myb transcription factor	-1.46388	0.0164847	/
Nitab4.5_0000935g0080	Nitrate-induced NOI protein IPR008700 Defence response_ Rin4	-1.94546	0.000687812	/
Nitab4.5_0000935g0260	Oligopeptide transporter 4 IPR004648 Tetrapeptide transporter_ OPT1_isp4	-1.77102	0.000441206	/
Nitab4.5_0001691g0060	Glutamate-gated kainate-type ion channel receptor subunit GluR5 IPR017103 Ionotropic glutamate-like receptor_ plant	-1.46339	0.000116188	/
Nitab4.5_0005664g0030	SAUR family protein IPR003676 Auxin responsive SAUR protein	-2.40841	0.0486216	/
Nitab4.5_0001295g0210	Beta-fructofuranosidase IPR001362 Glycoside hydrolase_ family 32	-2.27865	0.00502656	/
Nitab4.5_0001315g0070	Cell number regulator 10 IPR006461 Protein of unknown function Cys-rich	-1.86845	0.00278949	/
Nitab4.5_0002424g0010	Auxin responsive protein IPR003311 AUX_IAA protein	-1.73093	0.0101142	/
Nitab4.5_0000410g0310	Gibberellin 3-beta-hydroxylase (Fragment) IPR005123 Oxoglutarate and iron-dependent oxygenase	1.06733	0.0446119	/
Nitab4.5_0004841g0050	NIMIN2c protein	1.05096	0.0169891	/
Nitab4.5_0004841g0030	PG1 protein (Fragment)	2.84753	0.000413222	/
Nitab4.5_0002906g0080	MYB transcription factor IPR015495 Myb transcription factor	2.91094	0.00341104	/
Nitab4.5_0001986g0120	Hypothetical chloroplast RF68	2.84422	0.0125632	/
Nitab4.5_0001456g0050	Nodulin-like protein IPR000620 Protein of unknown function DUF6_ transmembrane	-2.67678	0.00239286	/
Nitab4.5_0001456g0060	Octicosapeptide_Phox_Bem1p domain-containing protein IPR000270 Octicosapeptide_Phox_Bem1p	-2.42704	0.0167812	/
Nitab4.5_0001454g0100	Mitochondrial glycoprotein family protein IPR003428 Mitochondrial glycoprotein	1.93628	8.99205e-09	/
Nitab4.5_0001764g0100	Polygalacturonase IPR012334 Pectin lyase fold	-2.1412	0.0074778	/
Nitab4.5_0002467g0080	Universal stress protein family protein IPR006016 UspA	-1.88487	0.0100381	/
Nitab4.5_0001485g0120	Xylanase inhibitor (Fragment) IPR001461 Peptidase A1	-2.82515	1.51812e-09	/
Nitab4.5_0001286g0050	Gibberellin-regulated protein 2 IPR003854 Gibberellin regulated protein	1.7643	0.0422508	/
Nitab4.5_0001422g0130	Calmodulin-binding protein IPR012416 Calmodulin binding protein-like	-1.13953	0.0184487	/
Nitab4.5_0000785g0170	Cupin RmlC-type IPR012864 Protein of unknown function DUF1637	-1.97672	2.41657e-05	/
Nitab4.5_0000785g0150	WRKY transcription factor 73 IPR003657 DNA-binding WRKY	-1.44437	2.90417e-05	/
Nitab4.5_0000785g0100	ATP-binding cassette transporter sub-family A member 14 IPR003439 ABC transporter-like	-1.47674	0.00135446	/
Nitab4.5_0000785g0120	ATP-binding cassette transporter IPR003439 ABC transporter-like	-1.0659	0.00710757	/
Nitab4.5_0001207g0100	Ubiquitin-conjugating enzyme E2 I IPR000608 Ubiquitin-conjugating enzyme_ E2	3.89562	0.000542464	/
Nitab4.5_0001360g0220	Pectate lyase IPR002022 Pectate lyase_Amb allergen	1.22954	0.0366255	/
Nitab4.5_0003282g0030	Zinc finger family protein IPR001841 Zinc finger_ RING-type	-1.90995	0.00227692	/
Nitab4.5_0000782g0120	Retroviral aspartyl protease	1.33451	5.33312e-05	/
Nitab4.5_0001495g0130	Kunitz trypsin inhibitor IPR011065 Kunitz inhibitor ST1-like	-2.93172	0.00140616	/
Nitab4.5_0001495g0070	Kunitz-type trypsin inhibitor alpha chain IPR002160 Proteinase inhibitor I3_ Kunitz legume	-2.32628	9.03541e-14	/
Nitab4.5_0004170g0040	Receptor like kinase_ RLK	-2.17821	0.000197185	/
Nitab4.5_0000430g0060	Inositol 1 4 5-trisphosphate 5-phosphatase-like protein IPR000300 Inositol polyphosphate related phosphatase	1.31602	0.0485357	/
Nitab4.5_0000430g0110	CHP-rich zinc finger protein-like IPR011424 C1-like	-1.85473	0.000130406	/
Nitab4.5_0004728g0060	Transcription factor IPR011598 Helix-loop-helix DNA-binding	1.31784	0.00168658	/
Nitab4.5_0001332g0050	Auxin-induced SAUR-like protein IPR003676 Auxin responsive SAUR protein	-1.52455	0.000152625	/
Nitab4.5_0001332g0010	Hydroxycinnamoyl CoA shikimate_quinate hydroxycinnamoyltransferase-like protein IPR003480 Transferase	-2.53562	7.52176e-14	/
Nitab4.5_0000714g0060	RING finger protein IPR018957 Zinc finger_ C3HC4 RING-type	-1.04665	0.0195614	/
Nitab4.5_0000319g0410		-1.22758	0.0235419	/
Nitab4.5_0000021g0140	PGPS_D3	-2.83056	0.0103076	/
Nitab4.5_0000021g0200	DUF599 family protein IPR006747 Protein of unknown function DUF599	1.01192	0.0226623	/
Nitab4.5_0000021g0380	UPF0497 membrane protein 17 IPR006702 Uncharacterised protein family UPF0497_ trans-membrane plant	-2.05231	0.0294115	/
Nitab4.5_0000021g0570	Cellulose synthase-like protein IPR005150 Cellulose synthase	-1.63607	0.00710242	/
Nitab4.5_0000021g0720	Cinnamoyl-CoA reductase-like protein-binding domain	-1.27164	0.0457977	/
Nitab4.5_0000021g0940	Acyl-ACP thioesterase IPR002864 Acyl-ACP thioesterase	-2.93679	0.00971987	/
Nitab4.5_0000472g0340	Late embryogenesis abundant protein_ LEA-14	1.48916	0.0129662	/
Nitab4.5_0000472g0180	Receptor like kinase_ RLK	-1.28916	0.000636424	/
Nitab4.5_0000832g0050	MADS-box transcription factor 2 IPR002100 Transcription factor_ MADS-box	1.7628	0.00307299	/
Nitab4.5_0000832g0040	Peroxidase IPR002016 Haem peroxidase_ plant_fungal_bacterial	-2.3554	0.000224674	/
Nitab4.5_0001083g0010	Ethylene-responsive transcription factor 4 IPR001471 Pathogenesis-related transcriptional factor and ERF_ DNA-binding	-1.87716	0.00914355	/
Nitab4.5_0001083g0070	BCL-2 binding anthanogene-1 IPR003103 Apoptosis regulator Bcl-2 protein_ BAG	-1.39113	0.00222994	/
Nitab4.5_0002107g0060	Dehydration-responsive family protein IPR004159 Protein of unknown function DUF248_ methyltransferase putative	-1.64282	0.00990495	/
Nitab4.5_0003870g0010	Terminal flower 1 (Fragment) IPR008914 Phosphatidylethanolamine-binding protein PEBP	2.31565	0.000330326	/
Nitab4.5_0000716g0210	Hexulose-6-phosphate isomerase	1.17564	0.0129662	/
Nitab4.5_0000716g0090	MYB transcription factor IPR015495 Myb transcription factor	-1.935	0.0304262	/
Nitab4.5_0000716g0030	Os03g0107400 protein (Fragment)	-1.46124	0.0300802	/
Nitab4.5_0001842g0020	Os03g0111400 protein (Fragment) IPR006121 Heavy metal transport_detoxification protein	1.06528	8.9294e-05	/
Nitab4.5_0000084g0050	Calmodulin-binding heat shock protein IPR002921 Lipase_ class 3	-1.02589	0.00455558	/
Nitab4.5_0000084g0110	Gibberellin 20-oxidase-like protein IPR005123 Oxoglutarate and iron-dependent oxygenase	-2.35844	0.0180005	/
Nitab4.5_0000084g0210	Citrate transporter family protein IPR004680 Divalent ion symporter	1.02776	0.0197413	/
Nitab4.5_0000084g0380	Ferric reductase oxidase IPR013121 Ferric reductase_ NAD binding	-2.28682	0.0095333	/
Nitab4.5_0000633g0120	VQ motif family protein IPR008889 VQ	-2.17744	3.28785e-05	/
Nitab4.5_0000633g0030	Nodulin MtN3 family protein IPR018179 RAG1-activating protein 1 homologue	1.29734	0.00993514	/
Nitab4.5_0000618g0070	Aquaporin IPR012269 Aquaporin	-1.14157	0.000204982	/
Nitab4.5_0000256g0190		1.06272	3.56189e-09	/
Nitab4.5_0000256g0100	Pinoresinol-lariciresinol reductase IPR008030 NmrA-like	-4.68161	0.000352789	/
Nitab4.5_0002429g0080	cytochrome P450	-1.92861	3.29416e-05	/
Nitab4.5_0000109g0270	Pentatricopeptide repeat-containing protein IPR002885 Pentatricopeptide repeat	1.18707	0.0340492	/
Nitab4.5_0000109g0350	Cortical cell-delineating protein IPR013770 Plant lipid transfer protein and hydrophobic protein_ helical	-1.81566	0.0181353	/
Nitab4.5_0000109g0460	C1-like_ Zinc finger_ RING/FYVE/PHD-type	2.34043	4.26932e-05	/
Nitab4.5_0000558g0070	Cortical cell-delineating protein IPR013770 Plant lipid transfer protein and hydrophobic protein_ helical	-4.41342	0.000194403	/
Nitab4.5_0001383g0030	Acid beta-fructofuranosidase IPR001362 Glycoside hydrolase_ family 32	-1.15606	6.56602e-07	/
Nitab4.5_0001383g0100	Pectinesterase IPR000070 Pectinesterase_ catalytic	-4.1251	1.7117e-10	cell wall
Nitab4.5_0000072g0630	Pectinesterase IPR006501 Pectinesterase inhibitor	-4.99511	3.84108e-06	/
Nitab4.5_0000072g0490	Unknown Protein IPR009902 Protein of unknown function DUF1442	-1.49366	2.10577e-05	/
Nitab4.5_0001267g0050	Solute carrier family 2_ facilitated glucose transporter member 5 IPR003663 Sugar_inositol transporter	-1.20776	0.0106924	/
Nitab4.5_0000103g0390	Unknown Protein	1.12526	3.12472e-09	/
Nitab4.5_0000600g0060	Ethylene-responsive transcription factor 2 IPR001471 Pathogenesis-related transcriptional factor and ERF_ DNA-binding	1.23074	4.10331e-13	/
Nitab4.5_0000263g0220	LOB domain protein 25 IPR004883 Lateral organ boundaries_ LOB	-1.62454	0.0019423	/
Nitab4.5_0000263g0030	Wound-induced protein 1 IPR016533 Wound-induced protein_ Wun1_ subgroup	1.01381	0.000937559	/
Nitab4.5_0000058g0190	Dehydration-responsive family protein IPR004159 Protein of unknown function DUF248_ methyltransferase putative	-1.68521	0.0191336	/
Nitab4.5_0000797g0040	Transcription factor bHLH51 IPR001092 Basic helix-loop-helix dimerisation region bHLH	1.94066	0.0292949	/
Nitab4.5_0000394g0010	Unknown Protein	-1.29612	0.0355405	/
Nitab4.5_0000394g0080	Unknown Protein	-2.02697	0.0147422	/
Nitab4.5_0002532g0030	Fatty acyl coA reductase IPR013120 Male sterility_ NAD-binding	2.18663	0.00241584	/
Nitab4.5_0000213g0080	Integrin-linked kinase-associated serine_threonine phosphatase 2C IPR015655 Protein phosphatase 2C	-1.06688	0.0214521	/
Nitab4.5_0000213g0170	Flowering promoting factor-like 1 (Fragment)	2.15865	2.51523e-06	/
Nitab4.5_0000088g0100	Beta-xylosidase 4 IPR001764 Glycoside hydrolase_ family 3_ N-terminal	-2.31381	0.00639148	/
Nitab4.5_0000001g0010	Protein of unknown function (DUF3754)	3.5654	0.00055038	/
Nitab4.5_0001413g0050	Unknown Protein	1.07254	0.0158393	/
Nitab4.5_0000009g0380	O-methyltransferase IPR016461 O-methyltransferase_ COMT_ eukaryota	1.07482	0.0340492	/
Nitab4.5_0000247g0050	Disease resistance response protein IPR004265 Plant disease resistance response protein	-2.11929	5.45752e-08	/
Nitab4.5_0001137g0050	Peroxidase 5 IPR002016 Haem peroxidase_ plant_fungal_bacterial	-2.39044	0.000876741	/
Nitab4.5_0000016g0060	Squalene synthase IPR006449 Farnesyl-diphosphate farnesyltransferase	-1.48096	0.0148029	/
Nitab4.5_0000452g0070	Unknown Protein	-2.17875	0.0205906	/
Nitab4.5_0000452g0110	Unknown Protein	-1.2618	0.000170167	/
Nitab4.5_0000819g0070	Amino acid transporter IPR013057 Amino acid transporter_ transmembrane	-1.59375	0.00124271	/
Nitab4.5_0001799g0040		2.33504	0.00695934	/
Nitab4.5_0004233g0010	Peptide transporter IPR000109 TGF-beta receptor_ type I_II extracellular region	-1.24292	0.00622187	/
Nitab4.5_0002131g0020	Peroxidase 57 IPR002016 Haem peroxidase_ plant_fungal_bacterial	-2.64024	0.00629219	/
Nitab4.5_0004119g0030	Formin 3 IPR015425 Actin-binding FH2	-1.41741	5.53346e-05	/
Nitab4.5_0003275g0050	UDP-glucosyltransferase HvUGT5876 IPR002213 UDP-glucuronosyl_UDP-glucosyltransferase	-1.85813	0.0363228	/
Nitab4.5_0003275g0020	Glucosyltransferase-like protein IPR002213 UDP-glucuronosyl_UDP-glucosyltransferase	-4.43124	0.000992995	/
Nitab4.5_0003275g0010	Chloramphenicol acetyltransferase-like domain_ Transferase	-2.50057	0.0368169	/
Nitab4.5_0004475g0010	Avr9_Cf-9 rapidly elicited protein 137 IPR007700 Protein of unknown function DUF668	-1.7811	0.0256486	/
Nitab4.5_0000216g0010	Plant-specific domain TIGR01589 family protein IPR006476 Conserved hypothetical protein CHP01589_ plant	1.5143	0.00719385	/
Nitab4.5_0003024g0010	Laccase IPR017761 Laccase	-2.69661	0.0204803	/
Nitab4.5_0002626g0010	CHY zinc finger family protein expressed IPR008913 Zinc finger_ CHY-type	-1.54743	7.85707e-07	/
Nitab4.5_0001433g0070	BHLH transcription factor IPR011598 Helix-loop-helix DNA-binding	-1.24964	0.000534633	/
Nitab4.5_0001621g0040	Kinase family protein IPR016253 Integrin-linked protein kinase	-1.32827	0.0197413	/
Nitab4.5_0002116g0050	Nitrate transporter IPR000109 TGF-beta receptor_ type I_II extracellular region	4.36838	0.0284188	/
Nitab4.5_0001113g0020	MADS box transcription factor-like protein IPR002487 Transcription factor_ K-box	1.01921	0.0216951	/
Nitab4.5_0001249g0080	Protein recA IPR013765 RecA IPR003593 ATPase_ AAA+ type_ core	1.69584	1.38517e-05	/
Nitab4.5_0001598g0040	UDP-glucosyltransferase HvUGT5876 IPR002213 UDP-glucuronosyl_UDP-glucosyltransferase	2.33275	0.0486216	/
Nitab4.5_0002817g0010	Harpin-induced protein-like (Fragment) IPR010847 Harpin-induced 1	-2.44084	6.46678e-05	/
Nitab4.5_0002299g0020		4.48919	0.000167636	/
Nitab4.5_0002299g0010	WRKY transcription factor-b IPR003657 DNA-binding WRKY	1.71643	0.0092305	/
Nitab4.5_0001043g0030	UDP flavonoid 3-O-glucosyltransferase (Fragment) IPR002213 UDP-glucuronosyl_UDP-glucosyltransferase	-2.8669	0.00502656	/
Nitab4.5_0001440g0100	Homeobox-leucine zipper protein 14 IPR003106 Leucine zipper_ homeobox-associated	1.72319	0.0088659	/
Nitab4.5_0001937g0010	Lipoxygenase IPR001246 Lipoxygenase_ plant	-2.74567	1.29848e-07	/
Nitab4.5_0001318g0060	MYB transcription factor IPR015495 Myb transcription factor	-2.83979	0.00688221	/
Nitab4.5_0002180g0040	2-oxoglutarate-dependent dioxygenase IPR005123 Oxoglutarate and iron-dependent oxygenase	-1.78064	9.75952e-05	/
Nitab4.5_0002778g0080	Lysine-specific demethylase 5A IPR013129 Transcription factor jumonji	-1.12098	0.00615387	/
Nitab4.5_0000712g0030	Homeobox-leucine zipper protein IPR003106 Leucine zipper_ homeobox-associated	-1.38949	0.0263223	/
Nitab4.5_0000712g0270	Nitrate transporter IPR000109 TGF-beta receptor_ type I_II extracellular region	-2.59944	1.07867e-21	/
Nitab4.5_0000712g0280	Nitrate transporter IPR000109 TGF-beta receptor_ type I_II extracellular region	-1.59473	0.000962887	/
Nitab4.5_0001816g0050	Subtilisin-like protease IPR015500 Peptidase S8_ subtilisin-related	-2.90684	0.000876741	/
Nitab4.5_0005206g0010	Cellulose synthase-like C1-2 glycosyltransferase family 2 protein	-1.63518	0.0326429	/
Nitab4.5_0003337g0010	Carbonic anhydrase IPR015892 Carbonic anhydrase_ prokaryotic-like_ conserved site	2.03679	0.0398254	/
Nitab4.5_0003135g0020	FAD-binding domain-containing protein IPR006094 FAD linked oxidase_ N-terminal	-3.56398	0.0147422	/
Nitab4.5_0003074g0030	Unknown Protein	-1.1369	0.0230391	/
Nitab4.5_0003074g0090		-2.15138	0.0255654	/
Nitab4.5_0002861g0020	Unknown Protein	-3.10774	3.38792e-06	/
Nitab4.5_0003262g0010	Disease resistance response IPR004265 Plant disease resistance response protein	1.8339	1.1053e-08	/
Nitab4.5_0002681g0020	BZIP transcription factor IPR011616 bZIP transcription factor_ bZIP-1	-1.23823	0.0166498	/
Nitab4.5_0002689g0020	Disease resistance protein_ P-loop containing nucleoside triphosphate hydrolase_ NB-ARC	-2.16947	4.17292e-06	/
Nitab4.5_0002689g0010	Putative late blight resistance protein homolog R1A-6 OS=Solanum demissum GN=R1A-6 PE=3 SV=2	-2.37126	0.00238915	/
Nitab4.5_0005082g0020	Fatty acyl coA reductase IPR013120 Male sterility_ NAD-binding	2.89316	0.00441429	/
Nitab4.5_0003169g0010	Disease resistance response like protein IPR004265 Plant disease resistance response protein	-3.61927	4.46455e-09	/
Nitab4.5_0003727g0010	Allene oxide synthase IPR001128 Cytochrome P450	-1.97463	1.4691e-10	/
Nitab4.5_0003727g0020	Allene oxide synthase IPR001128 Cytochrome P450	-1.97553	7.0776e-09	/
Nitab4.5_0001282g0030	Transferase family protein IPR003480 Transferase	-1.28469	0.0199862	/
Nitab4.5_0001238g0070	Major latex-like protein IPR000916 Bet v I allergen	-1.77313	4.91545e-17	/
Nitab4.5_0000801g0030	WUSCHEL-related homeobox 5 IPR001356 Homeobox	1.15499	0.0099809	/
Nitab4.5_0002713g0020	Hypothetical YFW family protein 5 IPR009836 Protein of unknown function DUF1399	-1.14123	0.00161248	/
Nitab4.5_0001187g0030	Cellulose synthase IPR005150 Cellulose synthase	-1.57172	0.000304132	/
Nitab4.5_0001187g0120	Pectinesterase IPR006501 Pectinesterase inhibitor	1.05139	0.0135295	/
Nitab4.5_0001870g0020	Ring finger protein IPR018957 Zinc finger_ C3HC4 RING-type	1.5154	0.0171473	/
Nitab4.5_0001817g0010	Laccase IPR017761 Laccase	-1.77456	0.0400811	/
Nitab4.5_0000666g0120	Dehydration-responsive family protein IPR004159 Protein of unknown function DUF248_ methyltransferase putative	-1.77011	0.02593	/
Nitab4.5_0000969g0020	Myb family transcription factor-like IPR006447 Myb-like DNA-binding region_ SHAQKYF class	-1.04254	0.0380112	/
Nitab4.5_0001293g0040	Unknown Protein	1.56451	3.26398e-10	/
Nitab4.5_0001780g0080	Pectinesterase IPR000070 Pectinesterase_ catalytic	-2.61592	0.0172115	cell wall
Nitab4.5_0001780g0070	Pectinesterase IPR000070 Pectinesterase_ catalytic	-3.05971	0.000650393	cell wall
Nitab4.5_0001780g0120	Acid beta-fructofuranosidase IPR001362 Glycoside hydrolase_ family 32	-1.11109	4.54702e-06	/
Nitab4.5_0000371g0020	LRR receptor-like serine_threonine-protein kinase FEI 1 IPR002290 Serine_threonine protein kinase	-1.25275	0.0312675	/
Nitab4.5_0000481g0100	Pectinesterase_pectinesterase inhibitor 3 IPR006501 Pectinesterase inhibitor	-2.25977	0.000381232	/
Nitab4.5_0000481g0160	Pectinesterase IPR006501 Pectinesterase inhibitor	-6.31158	3.22092e-09	/
Nitab4.5_0004911g0010	Peroxidase IPR002016 Haem peroxidase_ plant_fungal_bacterial	-2.5216	0.0343721	/
Nitab4.5_0005379g0040	TCP family transcription factor IPR005333 Transcription factor_ TCP	1.07021	0.0254693	/
Nitab4.5_0007088g0010	Peptidoglycan-binding LysM domain-containing protein IPR018392 Peptidoglycan-binding lysin domain	-2.90533	0.00227531	/
Nitab4.5_0004193g0070	MYB transcription factor IPR015495 Myb transcription factor	-2.68981	0.00476238	/
Nitab4.5_0001508g0030	Hexulose-6-phosphate isomerase	1.29171	0.00622187	/
Nitab4.5_0004439g0100	Gibberellin 20-oxidase-like protein IPR005123 Oxoglutarate and iron-dependent oxygenase	-2.29827	0.00778317	/
Nitab4.5_0002531g0130	HAD-superfamily hydrolase subfamily IA variant 3 containing protein expressed IPR005834 Haloacid dehalogenase-like hydrolase	1.10053	0.0234145	/
Nitab4.5_0003542g0100	Alkaline alpha galactosidase I IPR008811 Raffinose synthase	-1.10114	0.00976713	/
Nitab4.5_0002522g0050	Component of high affinity nitrate transporter IPR016605 Transporter_ high affinity nitrate_ Nar2	-1.81188	3.44244e-11	/
Nitab4.5_0002522g0040	AT5G28150-like protein (Fragment) IPR008586 Protein of unknown function DUF868_ plant	-1.59368	2.10041e-06	/
Nitab4.5_0007282g0020	CHY zinc finger containing protein IPR008913 Zinc finger_ CHY-type	-1.61304	3.26398e-10	/
Nitab4.5_0001599g0170	MYB transcription factor IPR006447 Myb-like DNA-binding region_ SHAQKYF class	-1.13325	0.0422917	/
Nitab4.5_0001599g0050	Cell number regulator 1 IPR006461 Protein of unknown function Cys-rich	-3.02264	3.59023e-06	/
Nitab4.5_0004557g0080	Multidrug resistance protein 2 IPR016196 Major facilitator superfamily_ general substrate transporter	-1.9088	0.00537043	/
Nitab4.5_0003603g0110	RNA polymerase II-associated protein 1 IPR013930 RNA polymerase II-associated protein 1_ N-terminal	1.11128	0.0026792	/
Nitab4.5_0003603g0120	Laccase 1a IPR001117 Multicopper oxidase_ type 1	-2.78555	0.00867308	/
Nitab4.5_0003603g0090	Laccase 1a IPR001117 Multicopper oxidase_ type 1	-3.11552	1.02232e-06	/
Nitab4.5_0000980g0050	Disease resistance response like protein IPR004265 Plant disease resistance response protein	-1.23076	0.00762937	/
Nitab4.5_0000980g0020	Dirigent-like protein IPR004265 Plant disease resistance response protein	-2.88221	2.7225e-07	/
Nitab4.5_0005046g0010	Unknown Protein IPR010410 Protein of unknown function DUF1005	-1.28114	6.77864e-05	/
Nitab4.5_0007958g0020	Respiratory burst oxidase-like protein IPR013121 Ferric reductase_ NAD binding	-2.01514	0.0201737	/
Nitab4.5_0008329g0040	Rapid alkalinization factor 2 IPR008801 Rapid ALkalinization Factor	-1.09759	0.0056296	/
Nitab4.5_0000541g0100	Myb-like transcription factor IPR015495 Myb transcription factor	-1.97531	0.000193093	/
Nitab4.5_0004716g0040	Germin-like protein 4 IPR014710 RmlC-like jelly roll fold	-2.28718	0.000876741	/
Nitab4.5_0004716g0010	Germin-like protein 4 IPR014710 RmlC-like jelly roll fold	-2.71052	6.75913e-07	/
Nitab4.5_0003819g0010	Blue copper protein IPR003245 Plastocyanin-like	1.54862	7.39297e-06	/
Nitab4.5_0003174g0040	Os01g0498200 protein (Fragment)	-1.39612	0.000185024	/
Nitab4.5_0001619g0050	Metacaspase IPR011600 Peptidase C14_ caspase catalytic	1.38303	0.00498346	/
Nitab4.5_0002650g0020	proton-dependent oligopeptide transport (POT) family protein	-2.4614	7.18198e-05	/
Nitab4.5_0002650g0010	proton-dependent oligopeptide transport (POT) family protein	-1.78416	0.0206764	/
Nitab4.5_0002650g0030	Proton-dependent oligopeptide transporter family	-3.26116	1.54133e-06	/
Nitab4.5_0004415g0010	2-oxoglutarate-dependent dioxygenase IPR005123 Oxoglutarate and iron-dependent oxygenase	-2.14519	0.01522	/
Nitab4.5_0003553g0080		2.77434	7.18198e-05	/
Nitab4.5_0001788g0060	ATP synthase subunit alpha IPR005294 ATPase_ F1 complex_ alpha subunit	1.09238	0.00173577	/
Nitab4.5_0001788g0010	Glutathione-S-transferase IPR004045 Glutathione S-transferase_ N-terminal IPR017933 Glutathione S-transferase_chloride channel_ C-terminal	2.41938	0.019152	/
Nitab4.5_0003249g0040	LRR receptor-like serine_threonine-protein kinase_ RLP	-2.47317	2.41939e-11	/
Nitab4.5_0004592g0020	N-terminal asparagine amidohydrolase family protein	-1.00279	0.0485179	/
Nitab4.5_0001237g0040	Non-specific lipid-transfer protein IPR003612 Plant lipid transfer protein_seed storage_trypsin-alpha amylase inhibitor	-1.56823	0.0232797	/
Nitab4.5_0001237g0050	Peroxidase 27 IPR002016 Haem peroxidase_ plant_fungal_bacterial	-4.87685	0.00182133	/
Nitab4.5_0003109g0010	Glucose transporter 8 IPR003663 Sugar_inositol transporter	-1.45546	0.000210407	/
Nitab4.5_0001149g0070	Peroxidase 24 IPR002016 Haem peroxidase_ plant_fungal_bacterial	-3.05196	1.72401e-11	/
Nitab4.5_0004881g0010	Uncharacterized aarF domain-containing protein kinase 1 IPR004147 ABC-1	-1.07185	0.00635908	/
Nitab4.5_0007164g0010	Flowering promoting factor-like 1 (Fragment)	1.51732	0.0023536	/
Nitab4.5_0005076g0030	Copper chaperone IPR006121 Heavy metal transport_detoxification protein	1.36123	0.00455085	/
Nitab4.5_0000644g0010	Glutaredoxin IPR011905 Glutaredoxin-like_ plant II	2.43715	0.00227535	/
Nitab4.5_0002986g0090	UPF0497 membrane protein 13 IPR006459 Uncharacterised protein family UPF0497_ trans-membrane plant subgroup	-1.51519	0.00791645	/
Nitab4.5_0002986g0060	Replication protein A DNA-binding subunit IPR012340 Nucleic acid-binding_ OB-fold	-1.96034	0.00999008	/
Nitab4.5_0002986g0050	UPF0497 membrane protein 4 IPR006459 Uncharacterised protein family UPF0497_ trans-membrane plant subgroup	-2.0034	2.8022e-10	/
Nitab4.5_0007571g0020	Ethylene responsive transcription factor 1a IPR001471 Pathogenesis-related transcriptional factor and ERF_ DNA-binding	3.17385	0.0100381	/
Nitab4.5_0001783g0160	30S ribosomal protein S19_ chloroplastic OS=Buxus microphylla GN=rps19 PE=3 SV=1	1.54623	4.55098e-14	/
Nitab4.5_0001783g0030	Germin-like protein 12 IPR014710 RmlC-like jelly roll fold	-3.90734	0.0299954	/
Nitab4.5_0001783g0040	Germin-like protein 5 IPR014710 RmlC-like jelly roll fold	-4.51684	0.0279449	/
Nitab4.5_0000867g0010	Beta-amylase IPR013781 Glycoside hydrolase_ subgroup_ catalytic core	-1.4308	0.012938	/
Nitab4.5_0002937g0040	Ammonium transporter IPR001905 Ammonium transporter	-1.19693	4.34246e-05	/
Nitab4.5_0001005g0050	Inorganic phosphate transporter IPR004738 Phosphate permease	-1.82954	6.68347e-06	/
Nitab4.5_0004510g0030		2.8439	1.49451e-07	/
Nitab4.5_0001418g0060	Os02g0200800 protein (Fragment) IPR009675 Targeting for Xklp2	-1.07583	0.0407188	/
Nitab4.5_0002709g0090	Cyclopropane-fatty-acyl-phospholipid synthase IPR003333 Cyclopropane-fatty-acyl-phospholipid synthase	-2.55661	6.16401e-16	/
Nitab4.5_0000451g0190	50S ribosomal protein L16 IPR000114 Ribosomal protein L16	9.86635	8.63048e-05	/
Nitab4.5_0000451g0140	Glutathione S-transferase IPR004046 Glutathione S-transferase_ C-terminal	-1.51289	0.0023122	/
Nitab4.5_0000451g0090	Myosin XI-F IPR001609 Myosin head_ motor region	-1.84088	0.0493446	/
Nitab4.5_0000451g0050	Beta-amylase IPR013781 Glycoside hydrolase_ subgroup_ catalytic core	-1.41794	0.0232513	/
Nitab4.5_0001416g0060	Ethylene-responsive transcription factor 1 IPR001471 Pathogenesis-related transcriptional factor and ERF_ DNA-binding	-1.16082	0.0358348	/
Nitab4.5_0002656g0120	Receptor protein kinase-like	-1.78077	3.20515e-06	/
Nitab4.5_0005562g0010		1.54092	0.0193036	/
Nitab4.5_0001194g0100	Lipid transfer protein IPR013770 Plant lipid transfer protein and hydrophobic protein_ helical	1.16559	1.07224e-05	/
Nitab4.5_0004355g0040	High affinity sulfate transporter 2 IPR001902 Sulphate anion transporter	-1.86411	0.000542464	/
Nitab4.5_0001919g0040	NADH-quinone oxidoreductase subunit D IPR010219 NADH dehydrogenase I_ D subunit	2.889	0.01059	/
Nitab4.5_0001919g0090	Unknown Protein	1.10894	0.00215202	/
Nitab4.5_0005785g0010	Cortical cell-delineating protein IPR013770 Plant lipid transfer protein and hydrophobic protein_ helical	-2.24477	0.0028034	/
Nitab4.5_0003634g0020	ATP synthase subunit b_apos IPR002146 ATPase_ F0 complex_ subunit B_B_ bacterial and chloroplast	-1.21746	0.0411382	/
Nitab4.5_0001076g0030	Aquaporin IPR012269 Aquaporin	-1.11396	0.000648272	/
Nitab4.5_0002810g0030	Transcription factor MYC2 IPR001092 Basic helix-loop-helix dimerisation region bHLH	-1.52505	0.0012105	/
Nitab4.5_0003240g0040	1-aminocyclopropane-1-carboxylate oxidase IPR005123 Oxoglutarate and iron-dependent oxygenase	-3.05738	1.69551e-09	/
Nitab4.5_0002544g0030	Pentatricopeptide repeat-containing protein IPR002885 Pentatricopeptide repeat	1.00774	0.0235987	/
Nitab4.5_0002916g0060	1-aminocyclopropane-1-carboxylate oxidase-like protein IPR005123 Oxoglutarate and iron-dependent oxygenase	-1.47853	0.0171473	/
Nitab4.5_0001806g0020	Integrin-linked kinase-associated serine_threonine phosphatase 2C IPR015655 Protein phosphatase 2C	3.85163	0.000474227	/
Nitab4.5_0001050g0010	MYB transcription factor IPR015495 Myb transcription factor	-1.9981	0.000533229	/
Nitab4.5_0002553g0010	Ribulose bisphosphate carboxylase large chain IPR000685 Ribulose bisphosphate carboxylase_ large subunit_ C-terminal	1.38072	3.29833e-05	/
Nitab4.5_0002054g0010	Hydroxycinnamoyl CoA shikimate_quinate hydroxycinnamoyltransferase-like protein (Fragment) IPR003480 Transferase	-2.11068	7.73273e-06	/
Nitab4.5_0000182g0050	Respiratory burst oxidase protein A IPR013121 Ferric reductase_ NAD binding	-2.20039	0.00970918	/
Nitab4.5_0000182g0110	Serine_threonine kinase IPR002290 Serine_threonine protein kinase	-1.43458	0.00562251	/
Nitab4.5_0004144g0010	Cytochrome P450	-1.87404	0.00559209	/
Nitab4.5_0007186g0040	30S ribosomal protein S14_ chloroplastic OS=Nicotiana tabacum GN=rps14 PE=3 SV=1	7.90666	0.00172111	/
Nitab4.5_0000196g0040	C2H2L domain class transcription factor IPR007087 Zinc finger_ C2H2-type	-1.39291	0.000160012	/
Nitab4.5_0003012g0060	Glucosyltransferase IPR002213 UDP-glucuronosyl_UDP-glucosyltransferase	-2.52908	0.0396024	/
Nitab4.5_0009102g0010	C4-dicarboxylate transporter_malic acid transport family protein IPR004695 C4-dicarboxylate transporter_malic acid transport protein	-3.11836	1.36034e-06	/
Nitab4.5_0000749g0060	Dihydroflavonol-4-reductase-binding domain	1.13534	0.000228891	/
Nitab4.5_0000163g0290	NBS-LRR class disease resistance protein	-2.42901	0.00707423	/
Nitab4.5_0000163g0330	Genomic DNA chromosome 5 P1 clone MDF20	-1.62553	0.0175142	/
Nitab4.5_0003869g0050	Pirin IPR012093 Pirin	-1.81022	5.60069e-09	/
Nitab4.5_0002919g0020	Subtilisin-like protease IPR015500 Peptidase S8_ subtilisin-related	-2.32707	1.47955e-05	/
Nitab4.5_0000505g0100	Glutathione transferase IPR004046 Glutathione S-transferase_ C-terminal	-1.12415	0.0446545	/
Nitab4.5_0000505g0160	Unknown Protein	-2.06911	4.86847e-10	/
Nitab4.5_0006207g0010	Peroxidase IPR002016 Haem peroxidase_ plant_fungal_bacterial	-3.99877	0.035172	/
Nitab4.5_0002015g0050	UDP-glucuronosyltransferase 1-1 IPR002213 UDP-glucuronosyl_UDP-glucosyltransferase	-2.15354	0.00232831	/
Nitab4.5_0002315g0180	Formin 2B IPR015425 Actin-binding FH2	-1.365	0.00446906	/
Nitab4.5_0006523g0020	LRR receptor-like serine_threonine-protein kinase_ RLP	-3.22332	4.63343e-09	/
Nitab4.5_0001094g0020	S-receptor kinase-like protein 1 IPR002290 Serine_threonine protein kinase	-3.26326	0.000138071	/
Nitab4.5_0001094g0110	Lysosomal Pro-X carboxypeptidase IPR008758 Peptidase S28	-1.82892	0.000299955	/
Nitab4.5_0001094g0130	Outer membrane lipoprotein blc IPR002345 Lipocalin	-1.67647	3.03766e-05	/
Nitab4.5_0001094g0200		1.34851	3.29833e-05	/
Nitab4.5_0000028g0060	Glycosyl transferase family 17 protein IPR006813 Glycosyl transferase_ family 17	-1.25083	0.0239251	/
Nitab4.5_0000028g0250	NADH-quinone oxidoreductase subunit N IPR001750 NADH:ubiquinone_plastoquinone oxidoreductase	2.62822	0.0156246	/
Nitab4.5_0000028g0460	Blue copper-like protein IPR008972 Cupredoxin	-2.6067	0.0151527	/
Nitab4.5_0000762g0010	Xyloglucan endotransglucosylase_hydrolase 2 IPR016455 Xyloglucan endotransglucosylase_hydrolase IPR008263 Glycoside hydrolase_ family 16_ active site	-2.33099	0.0448022	cell wall
Nitab4.5_0000074g0020	Dopamine beta-monooxygenase IPR006593 Cytochrome b561_ferric reductase transmembrane	1.16349	0.030497	/
Nitab4.5_0000074g0060		-2.08422	4.94342e-06	/
Nitab4.5_0000074g0100		-1.26538	1.32734e-05	/
Nitab4.5_0000074g0190		1.77878	0.0181577	/
Nitab4.5_0000352g0080	V-type proton ATPase subunit a IPR002490 ATPase_ V0_A0 complex_ 116-kDa subunit	-1.1923	0.0217455	/
Nitab4.5_0000097g0020	D-xylose-proton symporter (D-xylose transporter) IPR003663 Sugar_inositol transporter	1.04962	0.0437141	/
Nitab4.5_0000413g0150	Phospholipase A2 IPR016090 Phospholipase A2	-1.07397	0.0358272	/
Nitab4.5_0000017g0110	Orf146 protein	2.65158	0.000930319	/
Nitab4.5_0002321g0010	Receptor like kinase_ RLK	-1.20428	6.87921e-05	/
Nitab4.5_0003945g0070	Ribosomal protein S4 IPR002942 RNA-binding S4	2.01046	9.0028e-07	/
Nitab4.5_0000313g0020	NAC domain protein IPR003441 protein	-1.49487	0.00563983	/
Nitab4.5_0000055g0320	NADH dehydrogenase subunit II (Fragment)	1.63714	0.0370651	/
Nitab4.5_0000055g0330	NADH-quinone oxidoreductase subunit N IPR001750 NADH:ubiquinone_plastoquinone oxidoreductase	1.24564	0.00134099	/
Nitab4.5_0000055g0250	Peroxidase IPR002016 Haem peroxidase_ plant_fungal_bacterial	-4.58503	0.00136876	/
Nitab4.5_0001114g0030	Saccharopine dehydrogenase (NAD(+) L-glutamate-forming) IPR005097 Saccharopine dehydrogenase	-1.6226	0.0168767	/
Nitab4.5_0000238g0090	Cell number regulator 10 IPR006461 Protein of unknown function Cys-rich	-1.07949	0.0416031	/
Nitab4.5_0000757g0060	Receptor like kinase_ RLK	-1.98342	0.0339773	/
Nitab4.5_0000081g0200	Myb-like transcription factor IPR015495 Myb transcription factor	-1.87387	0.000656287	/
Nitab4.5_0000800g0090	Unknown Protein	-3.02866	9.87323e-05	/
Nitab4.5_0000800g0060	Unknown Protein	-2.39634	0.0161568	/
Nitab4.5_0001118g0070	Alpha-1 4-glucan-protein synthase IPR004901 Alpha-1_4-glucan-protein synthase_ UDP-forming	-1.5433	0.0148006	/
Nitab4.5_0002052g0090	Glucose-6-phosphate_phosphate translocator IPR004696 Tpt phosphate_phosphoenolpyruvate translocator	-1.62547	0.0472825	/
Nitab4.5_0000069g0230	Arabinogalactan protein	-1.08166	0.0390002	/
Nitab4.5_0000069g0330	Multidrug resistance protein mdtK IPR002528 Multi antimicrobial extrusion protein MatE	-4.0183	1.25312e-07	/
Nitab4.5_0002905g0040	Unknown Protein IPR006702 Uncharacterised protein family UPF0497_ trans-membrane plant	-3.40901	0.00741788	/
Nitab4.5_0001600g0120	LRR receptor-like serine_threonine-protein kinase_ RLP	-1.00306	0.0338385	/
Nitab4.5_0001196g0130	Cc-nbs-lrr_ resistance protein	-1.11726	0.000958525	/
Nitab4.5_0001196g0100	Cc-nbs-lrr_ resistance protein	-1.24322	0.00709489	/
Nitab4.5_0001196g0080	Potassium_sodium hyperpolarization-activated cyclic nucleotide-gated channel 4 IPR000595 Cyclic nucleotide-binding	-1.46599	2.06039e-05	/
Nitab4.5_0001196g0060	Potassium transporter IPR018519 Potassium uptake protein_ kup IPR003855 K+ potassium transporter	-1.72641	3.20515e-06	/
Nitab4.5_0000234g0200	self-pruning	2.66329	7.91226e-07	/
Nitab4.5_0000329g0220	Xyloglucan endotransglucosylase_hydrolase 9 IPR016455 Xyloglucan endotransglucosylase_hydrolase	-1.46407	0.00396514	cell wall
Nitab4.5_0004993g0020	MYB transcription factor IPR017930 Myb-type HTH DNA-binding domain	-1.78179	0.00127576	/
Nitab4.5_0000173g0100	50S ribosomal protein L14 chloroplastic IPR005745 Ribosomal protein L14_ bacterial-type	1.97646	0.0184637	/
Nitab4.5_0000173g0110	30S ribosomal protein S8 IPR000630 Ribosomal protein S8	1.37211	0.00291055	/
Nitab4.5_0000173g0150	Zinc finger family protein IPR007087 Zinc finger_ C2H2-type	-1.87618	0.00781097	/
Nitab4.5_0000173g0290	Serine carboxypeptidase family protein expressed IPR001563 Peptidase S10_ serine carboxypeptidase	-1.9009	0.000198751	/
Nitab4.5_0005283g0070	Unknown Protein	1.96024	0.000826162	/
Nitab4.5_0005283g0010	BEL1-like homeodomain protein 8 IPR006563 POX	1.49061	0.0180235	/
Nitab4.5_0000602g0060	Cytokinin riboside 5_apos-monophosphate phosphoribohydrolase LOG IPR005269 Conserved hypothetical protein CHP00730	1.46911	0.000304264	/
Nitab4.5_0004624g0020		1.50105	0.000102725	/
Nitab4.5_0000650g0200	Zinc finger family protein IPR011016 Zinc finger_ RING-CH-type	1.28678	0.00193338	/
Nitab4.5_0000650g0100	Root cap protein 1 (Fragment) IPR009646 Root cap	-1.48118	0.0460741	/
Nitab4.5_0000650g0040	MLO-like protein 3 IPR004326 Mlo-related protein	-2.39056	7.61234e-06	/
Nitab4.5_0002380g0120	NADPH oxidase IPR013121 Ferric reductase_ NAD binding	-2.43196	8.7097e-07	/
Nitab4.5_0000492g0180	Plastocyanin-like domain containing protein expressed IPR003245 Plastocyanin-like	-1.64744	0.0158068	/
Nitab4.5_0000551g0160	Importin beta-3 IPR011989 Armadillo-like helical	-1.54587	0.00151189	/
Nitab4.5_0000551g0220	Importin beta-3 IPR011989 Armadillo-like helical	-1.5689	0.000445011	/
Nitab4.5_0000551g0270	Importin beta-3 IPR011989 Armadillo-like helical	-1.1297	0.00173791	/
Nitab4.5_0000573g0050	Lysosomal Pro-X carboxypeptidase IPR008758 Peptidase S28	-1.35005	0.00055435	/
Nitab4.5_0000794g0010	Ribonucleoside hydrolase 1 IPR001910 Inosine_uridine-preferring nucleoside hydrolase	-1.40141	1.13348e-08	/
Nitab4.5_0004567g0030	AT5g22550_MQJ16_9 IPR004158 Protein of unknown function DUF247_ plant	-2.47401	0.00491475	/
Nitab4.5_0002632g0010	Unknown Protein	-1.28201	0.00283913	/
Nitab4.5_0003554g0020	1-aminocyclopropane-1-carboxylate oxidase IPR005123 Oxoglutarate and iron-dependent oxygenase	-1.58333	0.00294476	/
Nitab4.5_0002018g0050	Unknown protein (Fragment)	1.15264	0.00942939	/
Nitab4.5_0003362g0060	CHP-rich zinc finger protein-like IPR004146 DC1	-1.51873	0.00279852	/
Nitab4.5_0002152g0100	PAR-1c protein IPR009489 PAR1	-2.19705	2.20728e-08	/
Nitab4.5_0003264g0010	class I heat shock protein 3 IPR008978 HSP20-like chaperone	1.55889	0.0272645	/
Nitab4.5_0000511g0060	Calcium_proton exchanger IPR004713 Calcium_proton exchanger	-1.97879	8.71319e-11	/
Nitab4.5_0007908g0020	Receptor-like protein kinase At3g21340 IPR002290 Serine_threonine protein kinase	-2.48749	9.49933e-11	/
Nitab4.5_0002938g0020	Peroxidase 1 IPR002016 Haem peroxidase_ plant_fungal_bacterial	-3.36008	0.000300033	/
Nitab4.5_0005103g0010	Potassium channel IPR000595 Cyclic nucleotide-binding	1.77162	6.38278e-05	/
Nitab4.5_0004129g0050	MLO-like protein 4 IPR004326 Mlo-related protein	-1.72078	0.0112617	/
Nitab4.5_0001254g0010	High affinity sulfate transporter 2 IPR001902 Sulphate anion transporter	-1.87439	1.72012e-05	/
Nitab4.5_0000328g0130	Unknown Protein	-1.34997	0.0323188	/
Nitab4.5_0000831g0120	Unknown Protein	-2.77172	0.0123835	/
Nitab4.5_0000831g0030	BZIP transcription factor family protein IPR011700 Basic leucine zipper	-1.70225	0.0404451	/
Nitab4.5_0001924g0060	9-cis-epoxycarotenoid dioxygenase	1.70178	2.05166e-17	/
Nitab4.5_0001864g0050	Glutathione transferase IPR004046 Glutathione S-transferase_ C-terminal	-1.90724	0.000113503	/
Nitab4.5_0001864g0070	Receptor like kinase_ RLK	1.60442	0.0426064	/
Nitab4.5_0006823g0010	BZIP transcription factor family protein IPR011700 Basic leucine zipper	-2.188	3.17633e-05	/
Nitab4.5_0003691g0070	Metal ion binding protein IPR006121 Heavy metal transport_detoxification protein	-2.81928	6.44957e-05	/
Nitab4.5_0004581g0030	ER glycerol-phosphate acyltransferase IPR002123 Phospholipid_glycerol acyltransferase	-2.57774	0.0299811	/
Nitab4.5_0003002g0010	Acetyl coenzyme A cis-3-hexen-1-ol acetyl transferase IPR003480 Transferase	-2.44159	9.40019e-08	/
Nitab4.5_0000696g0030	WRKY transcription factor IPR003657 DNA-binding WRKY	-1.05905	0.0145463	/
Nitab4.5_0003449g0090	Enzyme of the cupin superfamily IPR014710 RmlC-like jelly roll fold	1.31308	0.00783355	/
Nitab4.5_0003086g0040	RING-H2 finger protein IPR018957 Zinc finger_ C3HC4 RING-type	1.17558	0.000257296	/
Nitab4.5_0001073g0030	UDP-glucosyltransferase HvUGT14077 IPR002213 UDP-glucuronosyl_UDP-glucosyltransferase	1.20099	0.014161	/
Nitab4.5_0002232g0090	Pectinesterase IPR000070 Pectinesterase_ catalytic	-2.55224	0.0212354	cell wall
Nitab4.5_0001699g0020	Respiratory burst oxidase-like protein E IPR013121 Ferric reductase_ NAD binding	-1.69373	6.43099e-07	/
Nitab4.5_0006861g0010	Os07g0175100 protein (Fragment)	1.09921	2.59202e-11	/
Nitab4.5_0001668g0080	microtubule associated protein Type 5 IPR009768 Myosin II heavy chain-like	-1.27803	0.0341236	/
Nitab4.5_0000143g0060	Thymidine kinase IPR001267 Thymidine kinase	2.18555	3.43403e-10	/
Nitab4.5_0000143g0160	Sodium-dependent dicarboxylate transporter IPR001898 Sodium_sulphate symporter	-2.56424	3.43403e-10	/
Nitab4.5_0000143g0240	Membrane bound O-acyl transferase MBOAT IPR004299 Membrane bound O-acyl transferase_ MBOAT	8.68845	4.70921e-10	/
Nitab4.5_0000143g0220	Mannan endo-1 4-beta-mannosidase IPR013781 Glycoside hydrolase_ subgroup_ catalytic core	8.53767	2.21749e-08	/
Nitab4.5_0000143g0250	Acyl carrier protein	10.8007	8.06854e-09	/
Nitab4.5_0000143g0280	Unknown Protein	7.91594	0.000248438	/
Nitab4.5_0000143g0260	Fumarylacetoacetase IPR005959 Fumarylacetoacetase	11.8837	1.85885e-15	/
Nitab4.5_0000143g0270		8.58409	0.000214621	/
Nitab4.5_0000143g0300	UDP-glucosyltransferase family 1 protein IPR002213 UDP-glucuronosyl_UDP-glucosyltransferase	1.55095	1.67139e-09	/
Nitab4.5_0000143g0290	UDP-glucuronosyltransferase IPR002213 UDP-glucuronosyl_UDP-glucosyltransferase	2.23407	1.28142e-45	/
Nitab4.5_0000143g0310	Transcription initiation factor IIF alpha subunit IPR008851 Transcription initiation factor IIF_ alpha subunit	8.58631	3.04506e-28	/
Nitab4.5_0000143g0350	Isoleucyl-tRNA synthetase IPR002300 Aminoacyl-tRNA synthetase_ class Ia IPR002301 Isoleucyl-tRNA synthetase_ class Ia IPR018353 Isoleucyl-tRNA synthetase	1.67619	1.82055e-17	/
Nitab4.5_0000143g0360	Blue copper protein IPR008972 Cupredoxin	11.4786	2.72606e-12	/
Nitab4.5_0000143g0390	60S ribosomal protein L6 IPR000915 Ribosomal protein L6E	11.4565	1.1634e-84	/
Nitab4.5_0000143g0400	Phosphoribosylglycinamide formyltransferase IPR002376 Formyl transferase_ N-terminal	9.76926	3.22092e-09	/
Nitab4.5_0000143g0370	Unknown Protein	10.0378	1.00612e-08	/
Nitab4.5_0000143g0410	Brain protein 44 IPR005336 Uncharacterised protein family UPF0041	12.9582	6.60013e-15	/
Nitab4.5_0000143g0380	Acyl-protein thioesterase 1 IPR003140 Phospholipase_carboxylesterase	11.3463	3.34732e-13	/
Nitab4.5_0000143g0420	Unknown Protein	12.7562	9.70013e-16	/
Nitab4.5_0000143g0450	Cysteine-type endopeptidase_ ubiquitin thiolesterase	9.54304	8.85511e-11	/
Nitab4.5_0000143g0480	Short-chain dehydrogenase_reductase SDR IPR002347 Glucose_ribitol dehydrogenase	10.1522	2.25498e-09	/
Nitab4.5_0000143g0440	DnaJ (Fragment) IPR015609 Molecular chaperone_ heat shock protein_ Hsp40_ DnaJ	10.7423	4.16857e-13	/
Nitab4.5_0000143g0490	EH-domain-containing protein 1 IPR001401 Dynamin_ GTPase region	9.76702	4.37151e-10	/
Nitab4.5_0000143g0580	Extracellular ligand-gated ion channel	11.5254	4.18845e-14	/
Nitab4.5_0000143g0540	Plastid terminal oxydase	10.0153	2.34914e-10	/
Nitab4.5_0000143g0510	Tyrosine phosphatase family protein IPR020428 Protein-tyrosine phosphatase_ dual specificity phosphatase_ eukaryotic	11.6734	6.57267e-13	/
Nitab4.5_0000143g0530	UTP-glucose 1 phosphate uridylyltransferase IPR016267 UTP--glucose-1-phosphate uridylyltransferase_ subgroup	12.5069	1.30657e-17	/
Nitab4.5_0001088g0190	Genomic DNA chromosome 5 P1 clone MQK4	11.4157	2.06726e-13	/
Nitab4.5_0001088g0180	Ethylene-responsive transcription factor 2 IPR001471 Pathogenesis-related transcriptional factor and ERF_ DNA-binding	1.99109	6.96701e-06	/
Nitab4.5_0001088g0170	Ethylene-responsive transcription factor 2 IPR001471 Pathogenesis-related transcriptional factor and ERF_ DNA-binding	2.76478	1.15556e-19	/
Nitab4.5_0001088g0110	PAS1_ DEI1: FKBP-type peptidyl-prolyl cis-trans isomerase family protein	-1.5669	0.0127774	/
Nitab4.5_0001088g0020	Pentatricopeptide repeat-containing protein IPR002885 Pentatricopeptide repeat	2.51229	0.000626159	/
Nitab4.5_0001677g0110	Endoglucanase IPR001701 Glycoside hydrolase_ family 9	-2.59724	1.1107e-07	/
Nitab4.5_0001677g0100	Beta-hexosaminidase b IPR001540 Glycoside hydrolase_ family 20	-1.29549	0.0066023	/
Nitab4.5_0003093g0030	Glycogenin-like protein IPR002495 Glycosyl transferase_ family 8	-1.14194	0.000369229	/
Nitab4.5_0001532g0010	Purple acid phosphatase IPR015914 Purple acid phosphatase_ N-terminal	-1.65686	0.0179757	/
Nitab4.5_0004977g0010	WRKY transcription factor 16 IPR003657 DNA-binding WRKY	2.69821	0.0326907	/
Nitab4.5_0004977g0070	Cytochrome P450	-1.89282	0.0195285	/
Nitab4.5_0003961g0020	Photosystem Q(B) protein IPR000484 Photosynthetic reaction centre_ L_M	2.32645	0.0086718	/
Nitab4.5_0000276g0050	UPF0497 membrane protein 17	-4.39216	5.32244e-05	/
Nitab4.5_0000276g0100	Unknown Protein	-3.21264	2.94238e-05	/
Nitab4.5_0000727g0010	Unknown Protein	-1.01172	0.00154015	/
Nitab4.5_0001850g0010	Unknown Protein	-2.90539	0.00387705	/
Nitab4.5_0002318g0030	UDP-glucosyltransferase IPR002213 UDP-glucuronosyl_UDP-glucosyltransferase	1.37704	0.0280862	/
Nitab4.5_0003408g0140	MTA_SAH nucleosidase _ phosphatase IPR018017 Nucleoside phosphorylase_ family 1	-1.82014	0.00139972	/
Nitab4.5_0002037g0010	Carboxyl-terminal proteinase IPR004314 Protein of unknown function DUF239_ plant	-1.29482	0.0284188	/
Nitab4.5_0003148g0030	Genomic DNA chromosome 5 P1 clone MNJ8	1.61842	0.0386609	/
Nitab4.5_0002677g0040	RNA binding protein-like IPR000504 RNA recognition motif_ RNP-1	-1.62055	0.0468692	/
Nitab4.5_0007421g0020	Protein disulfide isomerase L-2 IPR005792 Protein disulphide isomerase	-1.161	0.0148387	/
Nitab4.5_0002194g0070	ABC transporter G family member 28 IPR003439 ABC transporter-like	-1.3339	1.02232e-06	/
Nitab4.5_0001951g0010	Citrate transporter family protein IPR004680 Divalent ion symporter	-1.65736	0.00045265	/
Nitab4.5_0001905g0030	Abscisic acid receptor PYL6 IPR019587 Polyketide cyclase_dehydrase	-1.29389	0.000214621	/
Nitab4.5_0003138g0020		-1.89475	0.00885907	/
Nitab4.5_0000952g0020		1.72473	0.0453407	/
Nitab4.5_0002692g0090	PolyrC-binding protein 2 IPR018111 K Homology_ type 1_ subgroup	-1.59693	0.000113503	/
Nitab4.5_0001760g0010	Nodulin family protein IPR010658 Nodulin-like	-2.01461	0.0241893	/
Nitab4.5_0001760g0090	Zinc knuckle CX2CX4HX4C	4.20199	0.000977354	/
Nitab4.5_0002996g0010	Unknown Protein	-1.14618	0.000236459	/
Nitab4.5_0001769g0110	Unknown Protein	-2.01507	0.0114248	/
Nitab4.5_0000383g0230	Pistil extensin like protein (Fragment) IPR006041 Pollen Ole e 1 allergen and extensin	-3.8788	2.15014e-17	/
Nitab4.5_0000383g0280		-4.01589	0.00523339	/
Nitab4.5_0000383g0350	Pistil extensin like protein (Fragment) IPR006041 Pollen Ole e 1 allergen and extensin	-3.80349	6.57652e-12	/
Nitab4.5_0002773g0050	Response regulator IPR006447 Myb-like DNA-binding region_ SHAQKYF class	-1.5946	0.000252994	/
Nitab4.5_0002773g0080	Glutaredoxin IPR011905 Glutaredoxin-like_ plant II	-2.01765	2.43969e-07	/
Nitab4.5_0002196g0060	O-methyltransferase 3 IPR016461 O-methyltransferase_ COMT_ eukaryota	-1.85202	0.000204982	/
Nitab4.5_0000175g0380	Cc-nbs-lrr_ resistance protein	-1.84552	0.0205906	/
Nitab4.5_0000175g0430	Cc-nbs-lrr_ resistance protein	-1.13177	0.0336031	/
Nitab4.5_0000129g0410	Pentatricopeptide repeat-containing protein IPR002885 Pentatricopeptide repeat	-2.08075	0.014041	/
Nitab4.5_0000129g0050	Fgenesh protein 60 IPR004158 Protein of unknown function DUF247_ plant	-3.55375	0.000454822	/
Nitab4.5_0000129g0040	Os06g0524700 protein (Fragment) IPR004158 Protein of unknown function DUF247_ plant	-3.03938	1.16416e-08	/
Nitab4.5_0001832g0070	Unknown Protein	-1.12316	0.0117645	/
Nitab4.5_0000881g0080	Multidrug resistance protein mdtK IPR015521 MATE family transporter related protein	-1.51471	0.0298546	/
Nitab4.5_0000881g0110	RING finger protein IPR018957 Zinc finger_ C3HC4 RING-type	-1.04316	0.0380112	/
Nitab4.5_0000595g0100	Unknown Protein	-1.98936	0.000133692	/
Nitab4.5_0000595g0120		-2.21737	0.00946838	/
Nitab4.5_0000595g0110	Major latex-like protein IPR000916 Bet v I allergen	-1.92921	4.87374e-13	/
Nitab4.5_0000057g0320	Unknown Protein	1.71578	0.00252288	/
Nitab4.5_0000280g0220	Cc-nbs-lrr_ resistance protein	-1.19975	5.8765e-06	/
Nitab4.5_0000280g0120	Cc-nbs-lrr_ resistance protein	-1.78584	0.00152462	/
Nitab4.5_0000221g0180	Cc-nbs-lrr_ resistance protein	-1.04792	0.0320305	/
Nitab4.5_0000221g0090	Unknown Protein	-1.74738	0.0189288	/
Nitab4.5_0000221g0020	Phospholipid-transporting ATPase IPR006539 ATPase_ P-type_ phospholipid-translocating_ flippase	-1.89163	5.45752e-08	/
Nitab4.5_0000661g0070	Endoglucanase 1 IPR001701 Glycoside hydrolase_ family 9	-2.5257	0.000340059	/
Nitab4.5_0001071g0090	DNA-3-methyladenine glycosylase I IPR005019 Methyladenine glycosylase	-1.88655	0.0449949	/
Nitab4.5_0000014g0070	Dof zinc finger protein IPR003851 Zinc finger_ Dof-type	1.37508	0.00961135	/
Nitab4.5_0000031g0080	Unknown Protein	2.99643	1.27818e-07	/
Nitab4.5_0000031g0190	50S ribosomal protein L23 IPR013025 Ribosomal protein L25_L23	1.18645	0.0099809	/
Nitab4.5_0000031g0260		3.58064	0.0352094	/
Nitab4.5_0000031g0280	Monooxygenase FAD-binding IPR003042 Aromatic-ring hydroxylase-like	-2.68718	4.85237e-05	/
Nitab4.5_0000031g0350		-2.298	2.18368e-15	/
Nitab4.5_0000031g0370	Phenylcoumaran benzylic ether reductase 3 IPR008030 NmrA-like	-1.58572	0.0175549	/
Nitab4.5_0000031g0470	Unknown Protein IPR012442 Protein of unknown function DUF1645	1.1803	0.00322496	/
Nitab4.5_0004554g0010	Xenotropic and polytropic retrovirus receptor IPR004342 EXS_ C-terminal	-1.77617	2.13172e-13	/
Nitab4.5_0000193g0120	GRAS family transcription factor IPR005202 GRAS transcription factor	-1.1787	0.00045184	/
Nitab4.5_0000417g0100	Calcium binding protein Caleosin IPR007736 Caleosin related	-3.25077	0.0220125	/
Nitab4.5_0000067g0120	Galactose oxidase/kelch repeat superfamily protein	-1.62255	4.45091e-05	/
Nitab4.5_0000526g0010	Unknown Protein	1.26434	0.00410719	/
Nitab4.5_0000111g0130	Manganese transport protein mntH IPR001046 Natural resistance-associated macrophage protein	-2.15763	0.010074	/
Nitab4.5_0000111g0160	NAC domain protein IPR003441 protein	1.05005	0.0350331	/
Nitab4.5_0000317g0190	U-box domain-containing protein IPR017986 WD40 repeat_ region	-1.53721	0.000826162	/
Nitab4.5_0000847g0020		1.84467	0.0137507	/
Nitab4.5_0000847g0030	Dehydration-responsive family protein IPR004159 Protein of unknown function DUF248_ methyltransferase putative	-1.06558	0.0238775	/
Nitab4.5_0000174g0270	MYB transcription factor IPR015495 Myb transcription factor	-2.34133	0.0183843	/
Nitab4.5_0000174g0170	Unknown Protein	-2.53332	9.2678e-06	/
Nitab4.5_0000299g0270	VQ motif family protein IPR008889 VQ	-1.78765	1.30627e-05	/
Nitab4.5_0000299g0240	Dof zinc finger protein 9 IPR003851 Zinc finger_ Dof-type	-4.08338	0.000263588	/
Nitab4.5_0000299g0210	Pleckstrin homology domain containing family A member 8 IPR014830 Glycolipid transfer protein_ GLTP	-1.48394	0.00252798	/
Nitab4.5_0000299g0130	Os03g0816700 protein (Fragment) IPR007612 Protein of unknown function DUF567	-2.35959	0.000171513	/
Nitab4.5_0000159g0150	GRAS family transcription factor (Fragment) IPR005202 GRAS transcription factor	-1.73041	0.0308704	/
Nitab4.5_0001307g0130	D111/G-patch domain-containing protein	3.31316	0.0208914	/
Nitab4.5_0000232g0150		-1.53818	0.0380112	/
Nitab4.5_0000232g0250	Acetyl xylan esterase A IPR005181 Protein of unknown function DUF303_ acetylesterase putative	-1.30052	0.0125263	/
Nitab4.5_0005052g0030	Receptor like kinase_ RLK	2.12026	0.0123672	/
Nitab4.5_0000469g0180	Acetyl-CoA carboxylase IPR013537 Acetyl-CoA carboxylase_ central region	-1.04155	0.00422469	/
Nitab4.5_0001915g0030	F-box family protein IPR001810 Cyclin-like F-box	-2.87694	0.0237647	/
Nitab4.5_0000131g0100	BEACH domain-containing protein IPR008985 Concanavalin A-like lectin_glucanase	-1.13307	0.0344617	/
Nitab4.5_0001078g0140	At4g40080-like protein (Fragment) IPR013809 Epsin-like_ N-terminal	-1.51816	0.00539878	/
Nitab4.5_0000786g0190	Os06g0220000 protein (Fragment) IPR006766 Phosphate-induced protein 1 conserved region	-1.98862	2.56537e-07	/
Nitab4.5_0000786g0240	Phi-1 protein (Fragment) IPR006766 Phosphate-induced protein 1 conserved region	-2.01739	5.68609e-05	/
Nitab4.5_0000786g0220	Os06g0220000 protein (Fragment) IPR006766 Phosphate-induced protein 1 conserved region	-1.47738	3.56109e-05	/
Nitab4.5_0000377g0180	Phosphoenolpyruvate carboxykinase IPR001272 Phosphoenolpyruvate carboxykinase_ ATP-utilising	-1.70522	4.37245e-08	/
Nitab4.5_0001614g0060	Unknown Protein IPR010410 Protein of unknown function DUF1005	-1.44813	3.22092e-09	/
Nitab4.5_0001614g0110	Endo-1 4-beta-xylanase IPR013781 Glycoside hydrolase_ subgroup_ catalytic core	-1.19441	0.0417966	/
Nitab4.5_0002796g0070	BSD domain containing protein IPR005607 BSD	-1.16639	0.000231096	/
Nitab4.5_0002796g0040	Serine carboxypeptidase 1 IPR001563 Peptidase S10_ serine carboxypeptidase	-1.43055	0.00922172	/
Nitab4.5_0003725g0040	Cc-nbs-lrr_ resistance protein	-1.79432	6.43099e-07	/
Nitab4.5_0000287g0050	Hydroxycinnamoyl transferase IPR003480 Transferase	-1.13265	0.0280926	/
Nitab4.5_0000287g0140	Harpin-induced protein IPR010847 Harpin-induced 1	-1.20181	0.00095399	/
Nitab4.5_0000287g0180	Lipase class 3-like IPR002921 Lipase_ class 3	-1.57028	0.00293408	/
Nitab4.5_0000287g0260	Glutamate-gated kainate-type ion channel receptor subunit GluR5 IPR015683 Glutamate receptor-related	-2.82047	0.00215202	/
Nitab4.5_0008115g0010	Os07g0619200 protein (Fragment) IPR018248 EF hand	2.53548	0.00127745	/
Nitab4.5_0001847g0020	Os07g0619200 protein (Fragment) IPR018248 EF hand	2.63323	0.00665447	/
Nitab4.5_0001101g0050	Calmodulin IPR011992 EF-Hand type	1.94867	0.0138443	/
Nitab4.5_0001101g0120	Protein phosphatase 2C containing protein expressed IPR015655 Protein phosphatase 2C	-1.12735	0.0141461	/
Nitab4.5_0000068g0120	Dof zinc finger protein IPR003851 Zinc finger_ Dof-type	1.4406	0.0208914	/
Nitab4.5_0000068g0010	Receptor-like protein kinase 2 IPR002290 Serine_threonine protein kinase	-1.38975	0.0247883	/
Nitab4.5_0003265g0110	Unknown Protein	-2.63334	0.000648272	/
Nitab4.5_0003030g0040	Phospholipase D IPR011402 Phospholipase D_ plant	-1.34074	0.000686025	/
Nitab4.5_0003030g0080	Syringolide-induced protein 14-1-1 (Fragment)	-1.76279	0.0264958	/
Nitab4.5_0004361g0050	Ring H2 finger protein IPR018957 Zinc finger_ C3HC4 RING-type	1.89648	0.0101142	/
Nitab4.5_0001988g0040	Auxin-induced SAUR-like protein IPR003676 Auxin responsive SAUR protein	-1.62714	0.0411814	/
Nitab4.5_0001089g0080	Cc-nbs-lrr_ resistance protein	-1.52868	0.000263588	/
Nitab4.5_0005356g0060	Fgenesh protein 60 IPR004158 Protein of unknown function DUF247_ plant	-3.06088	0.030604	/
Nitab4.5_0002113g0200	Fgenesh protein 60 IPR004158 Protein of unknown function DUF247_ plant	-3.90274	7.25854e-07	/
Nitab4.5_0002113g0140	DNA-directed RNA polymerase II subunit-like protein IPR006111 DNA-directed RNA polymerase_ 14 to 18 kDa subunit	2.04589	0.000305086	/
Nitab4.5_0002569g0060	Ethylene-responsive transcription factor 4 IPR001471 Pathogenesis-related transcriptional factor and ERF_ DNA-binding	2.26928	0.0312669	/
Nitab4.5_0003364g0060	TMV response-related protein	-1.1976	0.000175814	/
Nitab4.5_0001756g0170	Ring finger protein IPR018957 Zinc finger_ C3HC4 RING-type	1.50338	0.00897473	/
Nitab4.5_0000198g0140	Cc-nbs-lrr_ resistance protein with an R1 specific domain	-1.64229	0.0125219	/
Nitab4.5_0000198g0060	S-adenosyl-L-methionine salicylic acid carboxyl methyltransferase IPR005299 SAM dependent carboxyl methyltransferase	-2.40442	0.0386027	/
Nitab4.5_0001329g0040	Peroxidase IPR002016 Haem peroxidase_ plant_fungal_bacterial	-3.70562	0.000283132	/
Nitab4.5_0003865g0080	NC domain-containing protein IPR007053 NC	-2.53804	4.53875e-09	/
Nitab4.5_0004506g0120	Cyclic nucleotide gated channel IPR000595 Cyclic nucleotide-binding	-1.42615	0.0214077	/
Nitab4.5_0000161g0060	Solute carrier family 22 member 5 (Predicted) IPR016196 Major facilitator superfamily_ general substrate transporter	-2.79609	0.000106181	/
Nitab4.5_0000161g0100	Solute carrier family 22 member 5 (Predicted) IPR016196 Major facilitator superfamily_ general substrate transporter	-1.6591	7.68461e-05	/
Nitab4.5_0005050g0080	Unknown Protein	1.00313	0.0198556	/
Nitab4.5_0005050g0050	Peroxidase IPR002016 Haem peroxidase_ plant_fungal_bacterial	-2.76513	5.1332e-07	/
Nitab4.5_0000258g0340	Yippee zinc-binding protein IPR004910 Yippee-like protein	-1.14133	0.000122319	/
Nitab4.5_0000258g0250	NC domain-containing protein IPR007053 NC	-1.88357	0.00671395	/
Nitab4.5_0000745g0090	CBL-interacting protein kinase 1 IPR002290 Serine_threonine protein kinase	-1.86427	0.0140126	/
Nitab4.5_0000745g0130	CBL-interacting protein kinase 1 IPR002290 Serine_threonine protein kinase	-1.25784	0.00225021	/
Nitab4.5_0000745g0170	S-adenosylmethionine synthase IPR002133 S-adenosylmethionine synthetase	-1.65687	0.0014202	/
Nitab4.5_0000647g0190	Regulator of chromosome condensation RCC1 domain-containing protein IPR009091 Regulator of chromosome condensation_beta-lactamase-inhibitor protein II	-1.56523	0.00122557	/
Nitab4.5_0000647g0040	Unknown Protein	2.9166	0.000357387	/
Nitab4.5_0000647g0050	Unknown Protein	2.0764	0.00852135	/
Nitab4.5_0000715g0190	Unknown Protein	1.43408	0.00216604	/
Nitab4.5_0000715g0220	Unknown Protein	1.33859	0.0021611	/
Nitab4.5_0000375g0320	Metacaspase IPR011600 Peptidase C14_ caspase catalytic	1.01225	0.00783001	/
Nitab4.5_0000375g0270	Chalcone--flavonone isomerase IPR003466 Chalcone isomerase_ subgroup	-2.46893	0.0453293	/
Nitab4.5_0000375g0210	Expansin IPR007112 Expansin 45_ endoglucanase-like IPR007117 Pollen allergen_expansin_ C-terminal	-2.01273	0.0203948	/
Nitab4.5_0000375g0080	Receptor-like protein kinase At3g21340 IPR002290 Serine_threonine protein kinase	-2.37032	2.33913e-05	/
Nitab4.5_0000375g0070	Amino acid transporter IPR013057 Amino acid transporter_ transmembrane	-1.47246	0.00442135	/
Nitab4.5_0001735g0040	Glutamate decarboxylase IPR010107 Glutamate decarboxylase	-1.726	9.74384e-13	/
Nitab4.5_0001735g0060	UTP-glucose 1 phosphate uridylyltransferase IPR016267 UTP--glucose-1-phosphate uridylyltransferase_ subgroup	-1.86417	0.0333421	/
Nitab4.5_0001097g0110	Unknown Protein	1.8326	0.00123415	/
Nitab4.5_0001097g0100	Unknown Protein	1.62913	0.0187253	/
Nitab4.5_0000914g0170	Pto-like_ Serine_threonine kinase protein_ resistance protein	-1.53809	2.68134e-05	/
Nitab4.5_0000914g0190	Exocyst complex protein EXO70 IPR004140 Exo70 exocyst complex subunit	-1.5509	4.84893e-08	/
Nitab4.5_0000914g0180	Cell cycle control protein IPR005045 Protein of unknown function DUF284_ transmembrane eukaryotic	-1.35124	0.000142561	/
Nitab4.5_0000914g0270	F-box family protein IPR006566 FBD-like	-2.03247	0.000826162	/
Nitab4.5_0000914g0280	Unknown Protein	-1.57599	1.82132e-06	/
Nitab4.5_0004552g0010	UDP-D-glucuronate 4-epimerase 2-binding domain	3.19167	0.000123984	/
Nitab4.5_0001027g0200	Peroxidase 1 IPR002016 Haem peroxidase_ plant_fungal_bacterial	-4.36751	8.65082e-07	/
Nitab4.5_0000094g0090	Germin-like protein IPR014710 RmlC-like jelly roll fold	-1.66091	5.17616e-05	/
Nitab4.5_0000496g0190	Protein disulfide isomerase IPR005792 Protein disulphide isomerase	-1.98657	0.0283921	/
Nitab4.5_0000496g0120	ABC transporter G family member 5 IPR013525 ABC-2 type transporter	-1.64827	0.00807826	/
Nitab4.5_0000496g0100	Pyruvate dehydrogenase E1 component alpha subunit IPR001017 Dehydrogenase_ E1 component	-1.22371	0.000648272	/
Nitab4.5_0000404g0170	Lanosterol synthase IPR018333 Squalene cyclase	-1.36858	7.63784e-05	/
Nitab4.5_0000006g0300	WRKY transcription factor IPR003657 DNA-binding WRKY	-2.65007	4.85819e-09	/
Nitab4.5_0000095g0170	Genomic DNA chromosome 5 P1 clone MHM17	-1.75962	7.7585e-07	/
Nitab4.5_0000024g0180	Mps one binder kinase activator-like 1A IPR005301 Mob1_phocein	-2.34125	0.00266298	/
Nitab4.5_0000024g0190	Acetyltransferase IPR000182 GCN5-related N-acetyltransferase	-1.89624	1.8865e-12	/
Nitab4.5_0000019g0420	Ribonuclease 3 IPR000999 Ribonuclease III	-1.27551	0.0187377	/
Nitab4.5_0000019g0180	Cytochrome c oxidase subunit 1 IPR000883 Cytochrome c oxidase_ subunit I	2.99623	0.000940506	/
Nitab4.5_0000409g0150	GDSL esterase_lipase At2g30310 IPR001087 Lipase_ GDSL	-2.17077	0.00257274	/
Nitab4.5_0000080g0250	ATP binding _ serine-threonine kinase IPR002290 Serine_threonine protein kinase	-1.39247	0.00082303	/
Nitab4.5_0000080g0170	Citrate transporter family protein IPR004680 Divalent ion symporter	-1.31558	0.0065844	/
Nitab4.5_0000080g0070	MYB transcription factor IPR015495 Myb transcription factor	-2.41645	0.0305568	/
Nitab4.5_0001306g0030	BCL-2 binding anthanogene-1 IPR003103 Apoptosis regulator Bcl-2 protein_ BAG	-1.52391	0.00271583	/
Nitab4.5_0000487g0030	Clathrin heavy chain IPR016341 Clathrin_ heavy chain	-1.07725	0.0125259	/
Nitab4.5_0000153g0200	Aminotransferase-like_ plant mobile domain	-1.09736	0.00162026	/
Nitab4.5_0000153g0190	Integrin-linked kinase-associated serine_threonine phosphatase 2C IPR015655 Protein phosphatase 2C	1.18975	0.000515054	/
Nitab4.5_0000010g0050		1.08029	0.0123583	/
Nitab4.5_0000010g0180	Cytochrome P450	-1.81616	0.0336538	/
Nitab4.5_0000010g0250	60S acidic ribosomal protein P0 IPR001790 Ribosomal protein L10	1.95464	0.00261889	/
Nitab4.5_0000120g0100	30S ribosomal protein S14 IPR001209 Ribosomal protein S14	4.25218	0.00937637	/
Nitab4.5_0000120g0190	Glutamyl-tRNA(Gln) amidotransferase subunit A IPR000120 Amidase signature enzyme	-2.73662	4.53195e-06	/
Nitab4.5_0000004g0150	LOB domain protein 14 IPR004883 Lateral organ boundaries_ LOB	3.63963	0.00196119	/
Nitab4.5_0000262g0180	Pectinesterase IPR000070 Pectinesterase_ catalytic	-2.89604	0.0025483	cell wall
Nitab4.5_0000012g0170	Ring H2 finger protein IPR018957 Zinc finger_ C3HC4 RING-type	-1.49129	0.00803157	/
Nitab4.5_0000071g0170	Phenylalanine ammonia-lyase IPR005922 Phenylalanine ammonia-lyase	-1.03802	0.00680853	/
Nitab4.5_0000233g0080	MLO-like protein 17 IPR004326 Mlo-related protein	-1.50444	0.0190125	/
Nitab4.5_0004657g0030	Auxin response factor 14 IPR003340 Transcriptional factor B3	-1.14051	0.000518125	response to hormone
Nitab4.5_0000575g0200	Protein disulfide isomerase L-2 IPR005792 Protein disulphide isomerase	-1.1088	0.0313865	/
Nitab4.5_0000841g0070	Ammonium transporter IPR001905 Ammonium transporter	-1.10144	0.00117506	/
Nitab4.5_0000841g0110	3-5 exoribonuclease CSL4 IPR019495 Exosome complex_ component CSL4	1.00666	0.00376208	/
Nitab4.5_0000456g0140	Unknown Protein	-4.67407	0.000507287	/
Nitab4.5_0000083g0030	Aspartyl protease family protein IPR001461 Peptidase A1	-1.03848	0.0148029	/
Nitab4.5_0000471g0060	Sumo ligase IPR004181 Zinc finger_ MIZ-type	1.91766	0.00278792	/
Nitab4.5_0000320g0230	Ring finger protein IPR018957 Zinc finger_ C3HC4 RING-type	1.32378	0.00716347	/
Nitab4.5_0001781g0220	Inositol oxygenase IPR007828 Protein of unknown function DUF706	-1.42062	0.020514	/
Nitab4.5_0001781g0110		2.43169	0.00622569	/
Nitab4.5_0000856g0130	Receptor like kinase_ RLK	-1.1131	0.0229004	/
Nitab4.5_0000856g0110	U-box domain-containing protein IPR003613 U box domain	-1.55027	0.00625426	/
Nitab4.5_0000856g0010	ST63-2	1.66165	0.00179718	/
Nitab4.5_0007257g0010	Peroxidase 1 IPR002016 Haem peroxidase_ plant_fungal_bacterial	-4.06069	5.27368e-18	/
Nitab4.5_0007257g0030	Cytochrome P450	-1.50285	0.014041	/
Nitab4.5_0001461g0060	Malate dehydrogenase IPR011273 Malate dehydrogenase_ NADP-dependent_ plants	1.37085	0.00541229	/
Nitab4.5_0000241g0040	1-aminocyclopropane-1-carboxylate oxidase IPR005123 Oxoglutarate and iron-dependent oxygenase	-2.60937	9.86215e-08	/
Nitab4.5_0000241g0050	Unknown Protein	-1.21957	0.00055435	/
Nitab4.5_0000743g0040	Cc-nbs-lrr_ resistance protein	-2.08091	2.31117e-07	/
Nitab4.5_0001653g0040	Endoglucanase IPR001701 Glycoside hydrolase_ family 9	-2.0438	1.05447e-11	/
Nitab4.5_0006893g0030	ADP-ribosylation factor-like protein IPR006688 ADP-ribosylation factor	-1.52032	9.1543e-05	/
Nitab4.5_0006893g0010	MYB transcription factor IPR015495 Myb transcription factor	-2.19553	2.99944e-06	/
Nitab4.5_0006893g0020	Glucan endo-1 3-beta-glucosidase 3 IPR013781 Glycoside hydrolase_ subgroup_ catalytic core	-1.27978	0.000313881	/
Nitab4.5_0001965g0050	Potassium_sodium hyperpolarization-activated cyclic nucleotide-gated channel 4 IPR000595 Cyclic nucleotide-binding	-1.60702	1.37546e-05	/
Nitab4.5_0001438g0010	Domain of unknown function DUF4283	7.36561	6.23163e-07	/
Nitab4.5_0001438g0030	Fatty acid-binding protein-like protein IPR014878 Region of unknown function DUF1794	1.08275	0.000648272	/
Nitab4.5_0001438g0090	tRNA pseudouridine synthase family protein IPR001406 Pseudouridine synthase I_ TruA	8.79205	8.25022e-08	/
Nitab4.5_0001438g0160	F-box family protein IPR001810 Cyclin-like F-box	4.89065	2.06482e-09	/
Nitab4.5_0001650g0020	Disease resistance protein_ Leucine-rich repeat_ NB-ARC_ P-loop containing nucleoside triphosphate hydrolase	6.17132	1.30627e-05	/
Nitab4.5_0001650g0120	Auxin-responsive protein IPR003676 Auxin responsive SAUR protein	10.5392	8.48328e-09	/
Nitab4.5_0001650g0130	Auxin-responsive protein IPR003676 Auxin responsive SAUR protein	8.17567	5.72876e-05	/
Nitab4.5_0001650g0160	Glutamine synthetase IPR008146 Glutamine synthetase_ catalytic region	-1.28941	0.0326176	/
Nitab4.5_0002465g0060	Galactosylgalactosylxylosylprotein 3-beta-glucuronosyltransferase 1 IPR005027 Glycosyl transferase_ family 43	-1.53776	2.52616e-07	/
Nitab4.5_0001198g0330	UTP-glucose 1 phosphate uridylyltransferase IPR016267 UTP--glucose-1-phosphate uridylyltransferase_ subgroup	-1.44023	3.61965e-09	/
Nitab4.5_0001198g0320	WD-40 repeat protein IPR020472 G-protein beta WD-40 repeat_ region	-2.6177	0.00277195	/
Nitab4.5_0001198g0240	Plastid terminal oxydase	-1.26575	0.0013505	/
Nitab4.5_0001198g0260	Extracellular ligand-gated ion channel	-1.46011	0.0196716	/
Nitab4.5_0001198g0190	Cysteine-type endopeptidase_ ubiquitin thiolesterase	-1.17834	0.000288658	/
Nitab4.5_0001198g0200	Acyl-protein thioesterase 1 IPR003140 Phospholipase_carboxylesterase	-1.18658	0.000181253	/
Nitab4.5_0001198g0230	Brain protein 44 IPR005336 Uncharacterised protein family UPF0041	-1.0451	9.19747e-05	/
Nitab4.5_0001198g0100	Isoleucyl-tRNA synthetase IPR002300 Aminoacyl-tRNA synthetase_ class Ia IPR002301 Isoleucyl-tRNA synthetase_ class Ia IPR018353 Isoleucyl-tRNA synthetase	-1.36288	1.41631e-09	/
Nitab4.5_0001198g0090	F-box family protein IPR001810 Cyclin-like F-box	-1.28042	1.94578e-05	/
Nitab4.5_0001198g0070	Unknown Protein	-1.97044	0.0135847	/
Nitab4.5_0001198g0040	Wax synthase isoform 3	-2.51349	7.1028e-06	/
Nitab4.5_0002908g0110	Unknown Protein IPR006706 Extensin-like region	-1.29661	6.10018e-07	/
Nitab4.5_0002313g0020	Cytochrome P450	-1.30116	0.0473717	/
Nitab4.5_0000309g0200	SAR8.2 protein IPR004297 Systemic acquired resistance protein SAR	-1.0789	8.30003e-06	/
Nitab4.5_0000309g0180	Cytochrome c oxidase subunit 2 IPR002429 Cytochrome c oxidase subunit II C-terminal	2.31789	0.0178249	/
Nitab4.5_0000037g0020	Receptor like kinase_ RLK	-1.15604	0.0187369	/
Nitab4.5_0000037g0180	Xyloglucan endotransglucosylase_hydrolase 8 IPR016455 Xyloglucan endotransglucosylase_hydrolase	-1.04288	5.86907e-06	cell wall
Nitab4.5_0000037g0370	Systemic acquired resistance protein SAR	-1.39193	6.29986e-10	/
Nitab4.5_0001049g0140	Pistil extensin like protein (Fragment) IPR006041 Pollen Ole e 1 allergen and extensin	-1.59364	4.02872e-05	/
Nitab4.5_0000898g0010	Myb family transcription factor IPR006447 Myb-like DNA-binding region_ SHAQKYF class	-1.22596	0.0369604	/
Nitab4.5_0000898g0070	Ethylene-responsive transcription factor 1 IPR001471 Pathogenesis-related transcriptional factor and ERF_ DNA-binding	-1.3218	0.0305079	/
Nitab4.5_0001856g0070	Fatty acid elongase 3-ketoacyl-CoA synthase IPR012392 Very-long-chain 3-ketoacyl-CoA synthase	-3.32492	1.15549e-05	/
Nitab4.5_0000342g0120	1-aminocyclopropane-1-carboxylate oxidase-like protein IPR005123 Oxoglutarate and iron-dependent oxygenase	-1.02559	0.0014386	/
Nitab4.5_0000044g0240	Inorganic phosphate transporter IPR004738 Phosphate permease	-1.68638	2.63642e-06	/
Nitab4.5_0000044g0490	MazG nucleotide pyrophosphohydrolase IPR011394 NTP Pyrophosphohydrolase MazG-related_ RS21-C6	1.00506	0.0010395	/
Nitab4.5_0000044g0500	Glycolipid transfer protein domain-containing protein 1 IPR014830 Glycolipid transfer protein_ GLTP	-2.45363	0.0445583	/
Nitab4.5_0001051g0030	P-loop containing nucleoside triphosphate hydrolase_ Disease resistance protein_ NB-ARC	-1.50842	6.12618e-06	/
Nitab4.5_0001051g0020	Disease resistance protein_ NB-ARC_ P-loop containing nucleoside triphosphate hydrolase	-1.9952	0.00291646	/
Nitab4.5_0001051g0010	NB-ARC_ P-loop containing nucleoside triphosphate hydrolase	-1.16872	0.00907653	/
Nitab4.5_0001051g0040	Protein of unknown function DUF247_ plant	-1.77218	0.0114248	/
Nitab4.5_0001051g0060	Acid phosphatase-like protein IPR010028 Acid phosphatase_ plant	-2.78694	0.000139357	/
Nitab4.5_0001051g0160	Cyclopropane-fatty-acyl-phospholipid synthase IPR003333 Cyclopropane-fatty-acyl-phospholipid synthase	-2.46116	1.83805e-09	/
Nitab4.5_0000194g0140	Major allergen Mal d 1 IPR000916 Bet v I allergen	3.11808	0.00138099	/
Nitab4.5_0000194g0170	Major allergen Mal d 1 IPR000916 Bet v I allergen	2.85113	0.00204357	/
Nitab4.5_0000306g0270	F-box family protein IPR006527 F-box associated	1.96253	0.0217015	/
Nitab4.5_0000960g0140	Flowering promoting factor-like 1 (Fragment)	1.10917	0.0208472	/
Nitab4.5_0000059g0250	Genomic DNA chromosome 5 P1 clone MCL19 IPR007770 Protein of unknown function DUF679	-2.6576	2.68134e-05	/
Nitab4.5_0000059g0360	Glucose transporter 8 IPR003663 Sugar_inositol transporter	-1.56017	2.34162e-09	/
Nitab4.5_0000059g0590	Glucosyltransferase IPR002213 UDP-glucuronosyl_UDP-glucosyltransferase	-1.59643	0.0392722	/
Nitab4.5_0000267g0090	tRNA dimethylallyltransferase IPR002627 tRNA isopentenyltransferase	1.30605	8.85479e-05	/
Nitab4.5_0002600g0040	Xylanase inhibitor (Fragment) IPR001461 Peptidase A1	-1.71262	0.00993021	/
Nitab4.5_0000085g0040	LRR receptor-like serine_threonine-protein kinase_ RLP	-2.25102	0.000297968	/
Nitab4.5_0000085g0220	Calmodulin binding protein IPR000048 IQ calmodulin-binding region	-1.38713	0.00770581	/
Nitab4.5_0001342g0100		-1.41201	0.00218057	/
Nitab4.5_0002307g0040	Vicilin-like protein (Fragment) IPR014710 RmlC-like jelly roll fold	1.30355	0.0195128	/
Nitab4.5_0000043g0270	Heat shock protein 1 IPR013126 Heat shock protein 70	1.115	0.0122328	/
Nitab4.5_0000795g0010	Pectinacetylesterase (Fragment) IPR004963 Pectinacetylesterase	-1.88812	0.0176191	/
Nitab4.5_0000002g0220	Plant-specific domain TIGR01568 family protein IPR006458 Protein of unknown function DUF623_ plant	1.83098	0.00866192	/
Nitab4.5_0001674g0050	VQ motif family protein IPR008889 VQ	-1.86336	0.00283527	/
Nitab4.5_0000382g0110	Oxygen-evolving enhancer protein 1 of photosystem II IPR002628 Photosystem II manganese-stabilizing protein PsbO	2.16977	0.0446545	/
Nitab4.5_0000612g0080		1.96155	0.0370651	/
Nitab4.5_0000154g0310	Beta-glucanase IPR000490 Glycoside hydrolase_ family 17	-2.95402	3.35881e-07	/
Nitab4.5_0000625g0040	cDNA clone J100026I16 full insert sequence	-1.67896	0.0283921	/
Nitab4.5_0000465g0140	Hydroxyproline-rich glycoprotein	1.16844	0.0140039	/
Nitab4.5_0000304g0140	NC domain-containing protein IPR007053 NC	1.62876	0.0425698	/
Nitab4.5_0000091g0420	1-aminocyclopropane-1-carboxylate oxidase IPR005123 Oxoglutarate and iron-dependent oxygenase	3.00586	0.0014661	/
Nitab4.5_0000091g0510	Xyloglucan endotransglucosylase_hydrolase 1 IPR016455 Xyloglucan endotransglucosylase_hydrolase	-1.76885	0.00695934	cell wall
Nitab4.5_0000495g0020	MFS family major facilitator transporter D-xylose cation symporter IPR016196 Major facilitator superfamily_ general substrate transporter	-1.68554	4.21891e-08	/
Nitab4.5_0000495g0060	Ring finger protein IPR018957 Zinc finger_ C3HC4 RING-type	-1.00877	0.0304556	/
Nitab4.5_0000495g0070	Auxin efflux carrier family protein IPR004776 Auxin efflux carrier	-1.94511	0.000103698	/
Nitab4.5_0000438g0160	AGAP009131-PA (Fragment) IPR019410 Methyltransferase-16_ putative	1.26245	0.0458799	/
Nitab4.5_0000438g0090	Armadillo_beta-catenin repeat family protein IPR011989 Armadillo-like helical	-2.01693	0.014041	/
Nitab4.5_0002221g0060	Cytochrome P450	-1.49392	2.57849e-05	/
Nitab4.5_0000273g0090	Hydroxycinnamoyl-CoA shikimate_quinate hydroxycinnamoyl transferase IPR003480 Transferase	-1.98457	3.05157e-05	/
Nitab4.5_0000273g0080	Peroxidase IPR002016 Haem peroxidase_ plant_fungal_bacterial	-1.67382	1.12126e-08	/
Nitab4.5_0000900g0120	RLK_ Receptor like protein_ putative resistance protein with an antifungal domain	1.44135	0.0216115	/
Nitab4.5_0000900g0090	Peroxidase 27 IPR002016 Haem peroxidase_ plant_fungal_bacterial	-3.89391	1.8433e-07	/
Nitab4.5_0000516g0140		1.06587	0.00990865	/
Nitab4.5_0004775g0060	Heat stress transcription factor-type_ DNA-binding	1.23926	0.00470476	/
Nitab4.5_0004366g0010	Arf-GAP with GTPase_ ANK repeat and PH domain-containing protein 1 IPR001164 Arf GTPase activating protein	-1.06317	0.000207171	/
Nitab4.5_0000462g0110	Receptor like kinase_ RLK	4.65671	0.000678655	/
Nitab4.5_0002076g0010	Myb-like DNA-binding domain SHAQKYF class family protein expressed IPR006447 Myb-like DNA-binding region_ SHAQKYF class	-1.54823	0.00904937	/
Nitab4.5_0005428g0060	Transmembrane water channel aquaporin Z IPR012269 Aquaporin	1.83742	0.000305086	/
Nitab4.5_0000436g0080	Genomic DNA chromosome 5 P1 clone MJB21 IPR008395 Agenet	-1.06217	0.00429228	/
Nitab4.5_0000977g0030	Early light-induced protein 7	-1.45038	0.00671092	/
Nitab4.5_0000559g0130	MYB transcription factor IPR015495 Myb transcription factor	-2.09295	0.00127852	/
Nitab4.5_0000559g0020	Ferredoxin IPR010241 Ferredoxin (2Fe-2S)_ plant	2.93376	0.00233496	/
Nitab4.5_0001290g0020	Glycosyltransferase-like protein IPR006740 Protein of unknown function DUF604	-1.26904	0.00313649	/
Nitab4.5_0003466g0010	Unknown Protein	-1.18583	0.0489522	/
Nitab4.5_0000676g0290	ATP-binding cassette transporter IPR013525 ABC-2 type transporter	2.39849	0.00162026	/
Nitab4.5_0000676g0180		-4.50164	0.00688221	/
Nitab4.5_0000676g0010	NAD dependent epimerase_dehydratase family protein expressed-binding domain	-1.42722	0.00339559	/
Nitab4.5_0001574g0090	Hypothetical chloroplast RF1 IPR008896 Ycf1	1.00091	0.0126638	/
Nitab4.5_0001574g0060	Receptor like kinase_ RLK	-1.05002	0.0307697	/
Nitab4.5_0000978g0180	Hydrolase alpha_beta fold family protein IPR000073 Alpha_beta hydrolase fold-1	-1.17846	0.0336183	/
Nitab4.5_0000978g0120	Pistil extensin like protein (Fragment) IPR006041 Pollen Ole e 1 allergen and extensin	-2.51543	0.0398551	/
Nitab4.5_0000895g0180	Pyruvate dehydrogenase kinase IPR018955 Branched-chain alpha-ketoacid dehydrogenase kinase_Pyruvate dehydrogenase kinase_ mitochondrial	1.79018	6.46462e-09	/
Nitab4.5_0000895g0070	MYB transcription factor IPR015495 Myb transcription factor	1.25531	0.0117645	/
Nitab4.5_0002738g0070	Glutathione S-transferase IPR017933 Glutathione S-transferase_chloride channel_ C-terminal	-1.16165	0.0196934	/
Nitab4.5_0000208g0350	Transcription factor IPR011598 Helix-loop-helix DNA-binding	-1.73131	0.0257396	/
Nitab4.5_0000208g0220	Cell number regulator 10 IPR006461 Protein of unknown function Cys-rich	-4.05372	2.21749e-08	/
Nitab4.5_0006854g0010	Cryptochrome-like protein 1 IPR005101 DNA photolyase_ FAD-binding_Cryptochrome_ C-terminal	-1.18704	5.40603e-08	/
Nitab4.5_0002438g0100	2-oxoglutarate-dependent dioxygenase (Fragment) IPR005123 Oxoglutarate and iron-dependent oxygenase	-2.30137	0.000305086	/
Nitab4.5_0002859g0030	IST1-like protein IPR005061 Protein of unknown function DUF292_ eukaryotic	-4.83034	0.00080053	/
Nitab4.5_0002859g0070	Os01g0786800 protein (Fragment) IPR002781 Protein of unknown function DUF81	-1.00957	0.00420908	/
Nitab4.5_0000357g0100	GDSL esterase_lipase 5 IPR001087 Lipase_ GDSL	-2.29898	0.000447129	/
Nitab4.5_0000140g0020		2.46819	9.75857e-08	/
Nitab4.5_0000140g0040	GT-2 factor (Fragment) IPR017877 MYB-like	-1.0972	0.000605667	/
Nitab4.5_0002197g0020	Ribulose bisphosphate carboxylase large chain IPR000685 Ribulose bisphosphate carboxylase_ large subunit_ C-terminal	1.77533	0.00147531	/
Nitab4.5_0000354g0020	Branched-chain-amino-acid aminotransferase IPR005786 Branched-chain amino acid aminotransferase II	-2.27874	0.0189133	/
Nitab4.5_0004376g0170	30S ribosomal protein S3 chloroplastic IPR005704 Ribosomal protein S3_ bacterial	1.41674	2.92896e-08	/
Nitab4.5_0004376g0120	DNA-directed RNA polymerase subunit alpha IPR011773 DNA-directed RNA polymerase_ alpha subunit	1.43152	0.0426766	/
Nitab4.5_0001580g0100	Lipase IPR002921 Lipase_ class 3	-1.58881	0.000297968	/
Nitab4.5_0001580g0030	Os07g0619200 protein (Fragment) IPR018248 EF hand	1.97376	0.00260386	/
Nitab4.5_0000192g0120	Expansin IPR007112 Expansin 45_ endoglucanase-like IPR007117 Pollen allergen_expansin_ C-terminal	-1.74454	0.0185492	/
Nitab4.5_0000192g0180	Tubulin beta-1 chain IPR002453 Beta tubulin	-1.55962	0.00581347	/
Nitab4.5_0001159g0090	ChaC cation transport regulator-like 1 IPR006840 ChaC-like protein	-1.44929	0.0332269	/
Nitab4.5_0000991g0040	BZIP transcription factor IPR011616 bZIP transcription factor_ bZIP-1	-2.29152	0.00389453	/
Nitab4.5_0000991g0050	60S ribosomal protein L21-like protein IPR001147 Ribosomal protein L21e	1.48188	0.0186131	/
Nitab4.5_0001006g0030	Beta-glucosidase D2 IPR001360 Glycoside hydrolase_ family 1	-2.42238	0.00593255	/
Nitab4.5_0000367g0090	Cysteine desulfurase	-4.58385	0.0104622	/
Nitab4.5_0000340g0090	NAC domain transcription factor protein	1.31923	5.9748e-05	/
Nitab4.5_0001898g0010	Ankyrin repeat domain-containing protein 44 IPR002110 Ankyrin	-1.16098	0.00548903	/
Nitab4.5_0003925g0020	Pectinesterase IPR000070 Pectinesterase_ catalytic	-2.57069	0.0085438	cell wall
Nitab4.5_0000041g0030	Arginine_serine-rich splicing factor IPR000504 RNA recognition motif_ RNP-1	1.52184	0.0350331	/
Nitab4.5_0000041g0400	MYB transcription factor IPR015495 Myb transcription factor	-2.42027	0.00426024	/
Nitab4.5_0000240g0150	Lipoxygenase IPR001246 Lipoxygenase_ plant	-1.48369	0.000154928	/
Nitab4.5_0000122g0010	BHLH transcription factor IPR011598 Helix-loop-helix DNA-binding	-1.02268	0.0118272	/
Nitab4.5_0000122g0120	Ent-copalyl diphosphate synthase (Fragment) IPR001906 Terpene synthase-like	-1.43778	0.0161185	/
Nitab4.5_0000242g0070	Peroxidase family protein IPR000823 Plant peroxidase	-3.22438	3.99743e-06	/
Nitab4.5_0003616g0020	HAD-superfamily hydrolase subfamily IA variant 3 IPR005834 Haloacid dehalogenase-like hydrolase	3.60564	0.0017357	/
Nitab4.5_0000013g0350	CHP-rich zinc finger protein-like IPR011424 C1-like	1.19689	0.000471749	/
Nitab4.5_0000013g0380	Spermidine synthase IPR001045 Spermine synthase	-1.48526	0.0146897	/
Nitab4.5_0000013g0470	Purine permease family protein IPR004853 Protein of unknown function DUF250	-2.71779	0.00168658	/
Nitab4.5_0000810g0040	Phosphatidylinositol-4-phosphate 5-kinase family protein IPR017163 Phosphatidylinositol-4-phosphate 5-kinase_ plant	1.34657	0.000271018	/
Nitab4.5_0000542g0030	MazG nucleotide pyrophosphohydrolase IPR011394 NTP Pyrophosphohydrolase MazG-related_ RS21-C6	1.04776	0.00293495	/
Nitab4.5_0000763g0030	Nitrate transporter IPR000109 TGF-beta receptor_ type I_II extracellular region	2.9444	0.00145608	/
Nitab4.5_0000861g0010	Expressed protein (Fragment) IPR006514 Protein of unknown function DUF579_ plant	-4.3779	3.27439e-09	/
Nitab4.5_0000420g0010	9-cis-epoxycarotenoid dioxygenase 5 IPR004294 Carotenoid oxygenase	2.17729	0.000246261	/
Nitab4.5_0000315g0120	Early-responsive to dehydration 4 IPR003864 Protein of unknown function DUF221	-1.02019	0.000402758	/
Nitab4.5_0000315g0160	Unknown Protein	-1.15551	0.00107164	/
Nitab4.5_0000315g0200	Tasselseed2-like short-chain dehydrogenase_reductase (Fragment) IPR002347 Glucose_ribitol dehydrogenase	-1.10997	0.0083936	/
Nitab4.5_0000555g0200	N-methyl-L-tryptophan oxidase IPR006281 Sarcosine oxidase_ monomeric	-1.88542	0.00162026	/
Nitab4.5_0000989g0010	Glutamate-gated kainate-type ion channel receptor subunit GluR5 IPR017103 Ionotropic glutamate-like receptor_ plant	-3.29806	1.23359e-07	/
Nitab4.5_0000989g0020	Glutamate-gated kainate-type ion channel receptor subunit GluR5 IPR017103 Ionotropic glutamate-like receptor_ plant	-3.02557	3.90493e-07	/
Nitab4.5_0000989g0030	GDU1	2.1854	0.00977584	/
Nitab4.5_0000860g0160	NAC domain transcription factor protein	-2.96541	0.000599775	/
Nitab4.5_0007696g0010	Polyphenol oxidase IPR016213 Polyphenol oxidase_ plant	-1.56866	0.00276436	/
Nitab4.5_0000556g0010	Cinnamoyl-CoA reductase-like protein-binding domain	-1.95327	0.0161479	/
Nitab4.5_0000556g0040	MYB transcription factor IPR015495 Myb transcription factor	-2.59497	0.000873956	/
Nitab4.5_0000556g0190	Lysine-specific demethylase 5A IPR013129 Transcription factor jumonji	-1.08684	0.0326429	/
Nitab4.5_0000556g0240	Cellulose synthase-like protein IPR005150 Cellulose synthase	-2.41318	1.13126e-05	/
Nitab4.5_0000556g0280	Nuclear cap-binding protein subunit 2 IPR012677 Nucleotide-binding_ alpha-beta plait	2.38651	0.0054593	/
Nitab4.5_0007026g0010	Peptide transporter-like protein IPR000109 TGF-beta receptor_ type I_II extracellular region	1.15615	0.0217682	/
Nitab4.5_0000185g0190	Bifunctional inhibitor/plant lipid transfer protein/seed storage helical domain	1.37102	0.00140293	/
Nitab4.5_0000185g0240	Calcineurin B-like calcium binding protein IPR015757 Calcineurin B protein	-1.13005	0.0187369	/
Nitab4.5_0000190g0030	Solute carrier family 2_ facilitated glucose transporter member 8 IPR003663 Sugar_inositol transporter	-1.27936	1.80991e-05	/
Nitab4.5_0002944g0110	WRKY transcription factor-30 IPR003657 DNA-binding WRKY	-1.68655	0.0118272	/
Nitab4.5_0000673g0140	Serine_threonine protein kinase IPR002290 Serine_threonine protein kinase	-1.24163	5.29434e-05	/
Nitab4.5_0001618g0270	Glycerol-3-phosphate dehydrogenase IPR006168 NAD-dependent glycerol-3-phosphate dehydrogenase	-1.32939	0.0184487	/
Nitab4.5_0002328g0040	Cytochrome P450	-1.18503	0.00467814	/
Nitab4.5_0004646g0070	Heterogeneous nuclear ribonucleoprotein A3 IPR000504 RNA recognition motif_ RNP-1	-1.07276	0.0312675	/
Nitab4.5_0004646g0050	microtubule associated protein Type 5 IPR009768 Myosin II heavy chain-like	-1.4648	0.000101449	/
Nitab4.5_0001122g0160	Unknown Protein	-2.16316	2.54405e-07	/
Nitab4.5_0005525g0060	Nodulin-like protein IPR000620 Protein of unknown function DUF6_ transmembrane	2.5377	0.0255315	/
Nitab4.5_0003882g0050	Pentatricopeptide repeat-containing protein IPR002885 Pentatricopeptide repeat	-1.99777	0.0422689	/
Nitab4.5_0001822g0090	Serine_threonine-protein kinase receptor IPR002290 Serine_threonine protein kinase	-1.6598	0.0265775	/
Nitab4.5_0007427g0010	Unknown Protein	-2.77927	0.000347549	/
Nitab4.5_0007427g0020	Unknown Protein	-1.80519	0.000198124	/
Nitab4.5_0003638g0010	Major latex-like protein IPR000916 Bet v I allergen	-2.35307	1.27814e-05	/
Nitab4.5_0004981g0010	Unknown Protein IPR012438 Protein of unknown function DUF1639	1.61779	0.00905134	/
Nitab4.5_0001394g0010	Galactose oxidase/kelch repeat superfamily protein	-1.89647	4.32535e-05	/
Nitab4.5_0002132g0070	Cytochrome P450	-2.32563	0.0218227	/
Nitab4.5_0004770g0030	Tracheary element differentiation-related 6	-3.42465	0.0219088	/
Nitab4.5_0004095g0060	RAG1-activating protein 1 homolog IPR018179 RAG1-activating protein 1 homologue	2.73533	8.81586e-05	/
Nitab4.5_0001344g0020	Cellulose synthase IPR005150 Cellulose synthase	-1.32899	0.0180235	/
Nitab4.5_0000494g0060	SRC2-like protein IPR000008 C2 calcium-dependent membrane targeting	-1.79689	0.015012	/
Nitab4.5_0002045g0080	1-aminocyclopropane-1-carboxylate oxidase IPR005123 Oxoglutarate and iron-dependent oxygenase	-3.76254	0.00107701	/
Nitab4.5_0007496g0010	U-box domain-containing protein IPR017986 WD40 repeat_ region	-1.50284	0.0345607	/
Nitab4.5_0003770g0010	Inositol-1 4 5-trisphosphate 5-Phosphatase-like protein IPR000300 Inositol polyphosphate related phosphatase	-1.00132	6.23742e-05	/
Nitab4.5_0002415g0020	Unknown Protein IPR010410 Protein of unknown function DUF1005	-1.21756	5.8765e-06	/
Nitab4.5_0000553g0110	Mitochondrial transcription termination factor-like IPR003690 Mitochodrial transcription termination factor-related	1.28733	0.0232148	/
Nitab4.5_0000836g0060	Unknown Protein	-3.3424	0.00144865	/
Nitab4.5_0002641g0190	Phototropic-responsive NPH3 family protein IPR004249 NPH3	1.20854	0.00100874	/
Nitab4.5_0001970g0070	Phosphomethylpyrimidine synthase IPR002817 Thiamine biosynthesis protein ThiC	3.07828	0.0119443	/
Nitab4.5_0001462g0010	Transcription factor WRKY IPR003657 DNA-binding WRKY	-1.60559	0.0384592	/
Nitab4.5_0000843g0060		-2.38979	0.0115652	/
Nitab4.5_0000365g0130	Pto-like_ Serine_threonine kinase protein_ resistance protein	-1.47041	0.014245	/
Nitab4.5_0003051g0010	C2 domain-containing protein IPR018029 C2 membrane targeting protein	1.89673	0.0177051	/
Nitab4.5_0002470g0080	Universal stress protein IPR006016 UspA	1.89846	0.00639148	/
Nitab4.5_0001544g0040	Pectinesterase IPR000070 Pectinesterase_ catalytic	-2.64102	0.0171027	cell wall
Nitab4.5_0000363g0200	Transcription factor bHLH151 IPR001092 Basic helix-loop-helix dimerisation region bHLH	-2.36852	0.0170493	/
Nitab4.5_0000363g0170	Ethylene-responsive transcription factor 4 IPR001471 Pathogenesis-related transcriptional factor and ERF_ DNA-binding	2.1478	0.00674741	/
Nitab4.5_0000607g0130	WRKY transcription factor 37 IPR003657 DNA-binding WRKY	-1.25736	0.00275184	/
Nitab4.5_0000295g0030	Glutaredoxin IPR011905 Glutaredoxin-like_ plant II	1.13785	0.00455807	/
Nitab4.5_0000295g0120	S-receptor kinase -like protein IPR002290 Serine_threonine protein kinase	-1.26279	0.00397794	/
Nitab4.5_0000295g0170	Unknown Protein	1.20473	0.0473483	/
Nitab4.5_0001261g0030	MLO-like protein 3 IPR004326 Mlo-related protein	-1.88811	0.040785	/
Nitab4.5_0000880g0140	Ras-related protein Rab-25 IPR015595 Rab11-related	-1.02027	0.000216366	/
Nitab4.5_0000070g0110	MYB transcription factor IPR015495 Myb transcription factor	1.05486	0.0305457	/
Nitab4.5_0000070g0010	Cc-nbs-lrr_ resistance protein	-1.342	0.0267743	/
Nitab4.5_0003272g0010	FAD-binding domain-containing protein IPR006094 FAD linked oxidase_ N-terminal	-3.81288	0.0183044	/
Nitab4.5_0002305g0020	Disease resistance response protein IPR004265 Plant disease resistance response protein	-3.10669	5.31734e-08	/
Nitab4.5_0000102g0440	Ras-related protein Rab-25 IPR015595 Rab11-related	-1.18003	0.00131151	/
Nitab4.5_0000102g0400	Unknown Protein	-3.34265	0.000430709	/
Nitab4.5_0002616g0170	50S ribosomal protein L16 IPR000114 Ribosomal protein L16	1.25236	0.0161275	/
Nitab4.5_0003151g0060	O-methyltransferase IPR016461 O-methyltransferase_ COMT_ eukaryota	-2.78315	8.43028e-06	/
Nitab4.5_0001740g0140		-2.8245	0.00153592	/
Nitab4.5_0001634g0050	Transcription Factor IPR001092 Basic helix-loop-helix dimerisation region bHLH	-2.58303	0.0280888	/
Nitab4.5_0001634g0060	Transcription Factor IPR001092 Basic helix-loop-helix dimerisation region bHLH	-2.38016	1.92704e-07	/
Nitab4.5_0000181g0210	5_apos-AMP-activated protein kinase subunit beta-2 IPR006828 5-AMP-activated protein kinase_ beta subunit_ complex-interacting region	1.06148	0.0266417	/
Nitab4.5_0001275g0010	MLO-like protein 3 IPR004326 Mlo-related protein	-1.75397	0.000895879	/
Nitab4.5_0000138g0150	Disease resistance response protein IPR004265 Plant disease resistance response protein	-4.74167	0.0270789	/
Nitab4.5_0000005g0520	Os03g0859900 protein (Fragment) IPR006869 Protein of unknown function DUF547	-1.48578	0.0169902	/
Nitab4.5_0000076g0100	FAD-binding domain-containing protein IPR006094 FAD linked oxidase_ N-terminal	-2.37616	0.0379282	/
Nitab4.5_0003475g0040	40S ribosomal protein S11 IPR000266 Ribosomal protein S17	-1.84408	6.0384e-07	/
Nitab4.5_0001337g0010	BURP domain-containing protein IPR004873 BURP	-1.82569	0.00502579	/
Nitab4.5_0001525g0070	Carboxyl methyltransferase 4 IPR005299 SAM dependent carboxyl methyltransferase	2.00627	0.0169891	/
Nitab4.5_0000136g0350	Laccase IPR017761 Laccase	-1.61189	0.0360047	/
Nitab4.5_0000188g0040	Unknown Protein	1.45081	0.000252875	/
Nitab4.5_0000188g0120	Armadillo_beta-catenin repeat family protein IPR011989 Armadillo-like helical	-2.03994	5.65065e-05	/
Nitab4.5_0000188g0190	Basic leucine zipper transcription factor	-2.13566	0.0485099	/
Nitab4.5_0000188g0340	Endochitinase (Chitinase) IPR000726 Glycoside hydrolase_ family 19_ catalytic	3.52048	0.0232148	/
Nitab4.5_0003410g0080	Homeobox-leucine zipper-like protein IPR001356 Homeobox	1.7967	0.0425941	/
Nitab4.5_0002977g0040		2.42792	0.000576754	/
Nitab4.5_0001133g0020	BURP domain-containing protein IPR004873 BURP	-1.27635	0.00565073	/
Nitab4.5_0001133g0040	BURP domain-containing protein IPR004873 BURP	-1.91534	0.000137865	/
Nitab4.5_0000274g0070	WRKY transcription factor 73 IPR003657 DNA-binding WRKY	-1.74736	0.0180495	/
Nitab4.5_0000274g0090	Homeobox-leucine zipper-like protein IPR001356 Homeobox	-4.34751	1.28744e-06	/
Nitab4.5_0000728g0130	Patatin-like protein 3 IPR002641 Patatin	-1.10027	0.0466116	/
Nitab4.5_0000728g0030	EF hand family protein IPR011992 EF-Hand type	1.96184	0.000209432	/
Nitab4.5_0000728g0020	Calmodulin-like protein IPR011992 EF-Hand type	1.18342	0.0384644	/
Nitab4.5_0000728g0010	Patatin-like protein 3 IPR002641 Patatin	1.59112	0.00211205	/
Nitab4.5_0000604g0130	Patatin-like protein 1 IPR002641 Patatin	1.17936	0.0238722	/
Nitab4.5_0000036g0410	Unknown Protein	1.0999	0.00117244	/
Nitab4.5_0000036g0420	Hypothetical YFW family protein 5 IPR009836 Protein of unknown function DUF1399	-1.40465	3.43403e-10	/
Nitab4.5_0000036g0470	C2 domain-containing protein IPR018029 C2 membrane targeting protein	1.50495	4.64167e-05	/
Nitab4.5_0000212g0050	Calmodulin-like protein IPR011992 EF-Hand type	1.27848	0.000599601	/
Nitab4.5_0000212g0210	UDP-glycosyltransferase IPR002213 UDP-glucuronosyl_UDP-glucosyltransferase	-1.87931	0.0150612	/
Nitab4.5_0000212g0310	COBRA-like protein 4 IPR017391 COBRA-like	-1.01228	0.0326429	/
Nitab4.5_0000224g0080	related to Populus trichocarpa predicted protein XM_002311612	-1.06291	0.00573971	/
Nitab4.5_0002126g0080	Cold acclimation protein COR413-like IPR008892 Cold acclimation WCOR413	-1.01872	0.0358691	/
Nitab4.5_0002022g0020	Pathogenesis-related protein IPR001283 Allergen V5_Tpx-1 related	-1.22151	0.0499593	/
Nitab4.5_0004656g0030	Leaf senescence protein-like IPR004253 Protein of unknown function DUF231_ plant	-2.54518	0.0434023	/
Nitab4.5_0001541g0090	Alpha-1 4-glucan-protein synthase (UDP-forming) IPR004901 Alpha-1_4-glucan-protein synthase_ UDP-forming	-4.85791	4.61883e-07	/
Nitab4.5_0001324g0060	Leaf senescence protein-like IPR004253 Protein of unknown function DUF231_ plant	-1.1851	0.0380112	/
Nitab4.5_0001324g0080	Coiled-coil domain-containing protein 109A IPR006769 Protein of unknown function DUF607	-1.33	4.01079e-05	/
Nitab4.5_0004123g0020	Patatin-like protein 3 IPR002641 Patatin	-1.89254	0.0446724	/
Nitab4.5_0002263g0030	Patatin-like protein 1 IPR002641 Patatin	2.25023	3.88954e-05	/
Nitab4.5_0002263g0040	Calmodulin-like protein IPR011992 EF-Hand type	2.13828	0.0036906	/
Nitab4.5_0002263g0020	EF hand family protein IPR011992 EF-Hand type	1.07274	0.00115016	/
Nitab4.5_0001298g0070	Vacuolar protein sorting 54 family protein IPR012501 Vps54-like	-1.46791	0.0145624	/
Nitab4.5_0001727g0010	Glucosyltransferase-like protein IPR002213 UDP-glucuronosyl_UDP-glucosyltransferase	1.04601	0.0162391	/
Nitab4.5_0001727g0120		1.49434	0.0440697	/
Nitab4.5_0000844g0380	Vacuolar sorting receptor 7 IPR003137 Protease-associated PA	-1.32243	0.000147596	/
Nitab4.5_0000844g0060	Tir-nbs-lrr_ resistance protein	1.35164	0.0161938	/
Nitab4.5_0000844g0120	PPPDE peptidase domain-containing protein 1 IPR008580 Protein of unknown function DUF862_ eukaryotic	1.70187	0.00791295	/
Nitab4.5_0000844g0010	PPPDE peptidase domain-containing protein 1 IPR008580 Protein of unknown function DUF862_ eukaryotic	2.09917	0.00749341	/
Nitab4.5_0001815g0020	Peroxidase IPR002016 Haem peroxidase_ plant_fungal_bacterial	-3.13427	0.0160278	/
Nitab4.5_0000108g0260	GDSL esterase_lipase At2g23540 IPR001087 Lipase_ GDSL	-2.34409	0.00046926	/
Nitab4.5_0000108g0440	Dehydration-responsive family protein-like IPR004159 Protein of unknown function DUF248_ methyltransferase putative	-1.82045	0.00561768	/
Nitab4.5_0003298g0070	Serine_threonine-protein kinase 24 IPR002290 Serine_threonine protein kinase	2.51829	0.00664121	/
Nitab4.5_0001439g0020	Os12g0236050 protein (Fragment)	-1.16622	0.0393063	/
Nitab4.5_0000651g0040	Peroxidase IPR002016 Haem peroxidase_ plant_fungal_bacterial	-2.18338	0.00850916	/
Nitab4.5_0000651g0200	Speckle-type POZ protein IPR000197 Zinc finger_ TAZ-type	-1.06545	0.000170506	/
Nitab4.5_0000651g0250	Os07g0587200 protein (Fragment) IPR013069 BTB_POZ	-1.58881	5.94981e-05	/
Nitab4.5_0000142g0340	Phytosulfokines 3 IPR009438 Phytosulfokine	1.219	0.000413222	/
Nitab4.5_0001072g0020	BZIP transcription factor family protein IPR011616 bZIP transcription factor_ bZIP-1	1.19492	0.000149982	/
Nitab4.5_0008034g0010	Os07g0587200 protein (Fragment) IPR013069 BTB_POZ	-1.32824	0.0168172	/
Nitab4.5_0000396g0240	Kinesin-like protein IPR001752 Kinesin_ motor region	-1.19843	0.0197979	/
Nitab4.5_0005858g0010	Exocyst complex protein EXO70 IPR004140 Exo70 exocyst complex subunit	-3.57822	1.12317e-08	/
Nitab4.5_0000519g0150	Glycerophosphodiester phosphodiesterase gde1 IPR004129 Glycerophosphoryl diester phosphodiesterase	-1.19589	8.01605e-07	/
Nitab4.5_0001860g0020	Glycosyl transferase family 17 protein IPR006813 Glycosyl transferase_ family 17	-1.56268	0.000152532	/
Nitab4.5_0002682g0010	Pentatricopeptide repeat-containing protein IPR002885 Pentatricopeptide repeat	1.63293	0.0378324	/
Nitab4.5_0002739g0180	Maturase (Fragment) IPR000442 Intron maturase_ type II	1.57993	0.0176178	/
Nitab4.5_0000564g0200	Aldose-1-epimerase-like protein IPR015443 Aldose-1-epimerase	-1.03681	0.0117806	/
Nitab4.5_0000564g0190	Homeobox-leucine zipper-like protein IPR001356 Homeobox	-2.33939	0.00341104	/
Nitab4.5_0000564g0030	cDNA clone J023065D24 full insert sequence IPR012870 Protein of unknown function DUF1666	-1.44181	0.00385269	/
Nitab4.5_0000568g0080	NAC domain protein protein	-1.3213	0.0043654	/
Nitab4.5_0000568g0140	Cystathionine gamma synthase IPR000277 Cys_Met metabolism_ pyridoxal phosphate-dependent enzyme	-1.15832	0.000249192	/
Nitab4.5_0000568g0160	Xenotropic and polytropic retrovirus receptor IPR004342 EXS_ C-terminal	-1.19993	0.0452431	/
Nitab4.5_0000565g0170	Glycosyltransferase IPR002495 Glycosyl transferase_ family 8	-1.00466	0.0271444	/
Nitab4.5_0000483g0020	Unknown Protein	-1.64496	0.019975	/
Nitab4.5_0000483g0110	NHL1 (Fragment) IPR010847 Harpin-induced 1	-1.11765	0.0177585	/
Nitab4.5_0000483g0270	Phytoene synthase 2	1.26379	0.0042112	/
Nitab4.5_0002827g0070	Autophagy-related protein 8	1.32812	1.61982e-11	/
Nitab4.5_0000649g0260	FAD-binding domain-containing protein IPR006094 FAD linked oxidase_ N-terminal	-1.91009	0.00150093	/
Nitab4.5_0000649g0250	Hydroxycinnamoyl-CoA shikimate_quinate hydroxycinnamoyl transferase IPR003480 Transferase	-2.43805	0.0010896	/
Nitab4.5_0001223g0020	Peroxidase IPR019793 Peroxidases heam-ligand binding site IPR019794 Peroxidase_ active site IPR002016 Haem peroxidase_ plant_fungal_bacterial	-1.82595	0.000189788	/
Nitab4.5_0001820g0140	Phosphoinositide-binding clathrin adaptor N-terminal Wiscott-Aldrich syndrome C-terminal	-1.24571	0.0267743	/
Nitab4.5_0001170g0050		3.44837	0.0343715	/
Nitab4.5_0001170g0070	Uncharacterized protein ycf68 OS=Eucalyptus globulus subsp. globulus GN=ycf68-1 PE=3 SV=1	2.33004	0.00937546	/
Nitab4.5_0002185g0120	Receptor like kinase_ RLK	-2.9233	0.000996088	/
Nitab4.5_0002185g0100	Receptor like kinase_ RLK	-3.39413	4.88992e-09	/
Nitab4.5_0000437g0130	WRKY transcription factor 5 IPR003657 DNA-binding WRKY	-1.27703	3.09062e-06	/
Nitab4.5_0000605g0080	Myb-like DNA-binding domain SHAQKYF class family protein expressed IPR006447 Myb-like DNA-binding region_ SHAQKYF class	-1.5385	0.00133385	/
Nitab4.5_0000605g0150	Kinase family protein IPR002290 Serine_threonine protein kinase	-1.08643	0.0410868	/
Nitab4.5_0000681g0150	Lipase-like IPR002921 Lipase_ class 3	-2.09525	0.000696359	/
Nitab4.5_0002145g0010	Purine permease family protein IPR004853 Protein of unknown function DUF250	-2.1226	0.000849163	/
Nitab4.5_0003261g0010	Cytochrome P450	-1.48287	0.00220966	/
Nitab4.5_0003913g0040	Subtilisin-like protease IPR015500 Peptidase S8_ subtilisin-related	-1.35646	0.0191657	/
Nitab4.5_0003913g0010	GDSL esterase_lipase At1g29670 IPR001087 Lipase_ GDSL	-3.38249	4.79709e-06	/
Nitab4.5_0003913g0020	GDSL esterase_lipase At1g29670 IPR001087 Lipase_ GDSL	-3.37108	0.00112163	/
Nitab4.5_0000178g0190	Laccase IPR017761 Laccase	-2.03058	0.0120551	/
Nitab4.5_0001225g0130	Pto-like_ Serine_threonine kinase protein_ resistance protein	-1.06166	0.0399832	/
Nitab4.5_0001225g0250	FAD-binding domain-containing protein IPR006094 FAD linked oxidase_ N-terminal	-3.05231	3.29755e-11	/
Nitab4.5_0001225g0270	FAD-binding domain-containing protein IPR006094 FAD linked oxidase_ N-terminal	-2.81402	0.0180757	/
Nitab4.5_0001219g0170	FAD linked oxidase domain protein IPR006094 FAD linked oxidase_ N-terminal	1.21846	0.0405515	/
Nitab4.5_0005250g0020	HAD-superfamily hydrolase subfamily IA variant 3 containing protein expressed	1.09884	4.34876e-07	/
Nitab4.5_0002574g0050	Transducin-like IPR011989 Armadillo-like helical	-1.50545	0.0284188	/
Nitab4.5_0002056g0070	Phloem protein 2	1.17043	0.010454	/
Nitab4.5_0000855g0010	MLO-like protein 3 IPR004326 Mlo-related protein	-1.13785	0.000110278	/
Nitab4.5_0000443g0080	LRR receptor-like serine_threonine-protein kinase_ RLP	-1.32454	0.00150551	/
Nitab4.5_0001288g0220	CHP-rich zinc finger protein-like IPR011424 C1-like	-1.82418	0.000681963	/
Nitab4.5_0001288g0190	Receptor like kinase_ RLK	2.29101	0.0144839	/
Nitab4.5_0001696g0140	Thiosulfate sulfurtransferase_rhodanese-like domain-containing protein 1 IPR001763 Rhodanese-like	-1.65678	0.0127365	/
Nitab4.5_0001789g0040	Aspartic proteinase-like protein 1 IPR001461 Peptidase A1	-1.26029	0.000933985	/
Nitab4.5_0001892g0090	Ubiquitin-conjugating enzyme E2 10 IPR000608 Ubiquitin-conjugating enzyme_ E2	1.04568	0.000413281	/
Nitab4.5_0000864g0220	MLO-like protein 4 IPR004326 Mlo-related protein	-1.33313	0.00984206	/
Nitab4.5_0000864g0110	Thaumatin-like protein IPR001938 Thaumatin_ pathogenesis-related	-1.3025	0.000366887	/
Nitab4.5_0000912g0180	Mannose-6-phosphate isomerase 1	1.52843	0.0255667	/
Nitab4.5_0001569g0180	Unknown Protein	1.53122	0.00260386	/
Nitab4.5_0000723g0110	Peroxidase IPR002016 Haem peroxidase_ plant_fungal_bacterial	-1.91866	6.43099e-07	/
Nitab4.5_0000723g0170	Peroxidase IPR002016 Haem peroxidase_ plant_fungal_bacterial	-2.20605	2.99466e-05	/
Nitab4.5_0000723g0230	Cytochrome P450	-1.16856	0.000842668	/
Nitab4.5_0002479g0010	C2 domain-containing protein IPR018029 C2 membrane targeting protein	-1.14313	0.00385154	/
Nitab4.5_0002456g0200	Copper chaperone IPR006121 Heavy metal transport_detoxification protein	2.36712	0.034768	/
Nitab4.5_0002456g0100		-1.36739	0.000111477	/
Nitab4.5_0002664g0090	BHLH transcription factor IPR011598 Helix-loop-helix DNA-binding	-3.27174	2.63841e-05	/
Nitab4.5_0002278g0060	NB-ARC domain containing protein expressed	-1.82037	0.0174265	/
Nitab4.5_0002684g0120	Unknown Protein	1.07805	0.03302	/
Nitab4.5_0002684g0150	Fatty acid elongase 3-ketoacyl-CoA synthase IPR012392 Very-long-chain 3-ketoacyl-CoA synthase	-2.325	0.0011425	/
Nitab4.5_0001540g0080	Lysine decarboxylase-like protein IPR005269 Conserved hypothetical protein CHP00730	-1.36309	2.63355e-06	/
Nitab4.5_0002451g0080	Glycosyltransferase-like protein IPR006740 Protein of unknown function DUF604	-4.12545	3.34447e-06	/
Nitab4.5_0000533g0080	Proton-dependent oligopeptide transport family protein IPR000109 TGF-beta receptor_ type I_II extracellular region	-3.13447	2.76139e-08	/
Nitab4.5_0001802g0110	Hydrolase alpha_beta fold family protein IPR000073 Alpha_beta hydrolase fold-1	-1.07215	0.000340059	/
Nitab4.5_0004096g0020	MLO-like protein 3 IPR004326 Mlo-related protein	-2.7553	4.71877e-05	/
Nitab4.5_0001578g0030	LOB domain protein 1 IPR004883 Lateral organ boundaries_ LOB	6.93171	0.000992738	/
Nitab4.5_0003880g0020	Glucose transporter 8 IPR003663 Sugar_inositol transporter	1.22892	0.00509173	/
Nitab4.5_0003937g0040	U-box domain-containing protein IPR003613 U box domain	-1.99781	0.0402993	/
Nitab4.5_0002493g0030	Mitochondrial import inner membrane translocase subunit tim22 IPR003397 Mitochondrial inner membrane translocase complex_ subunit Tim17_22	1.27737	0.0217455	/
Nitab4.5_0002161g0050	1-AMINOCYCLOPROPANE-1-CARBOXYLATE OXIDASE-like protein IPR005123 Oxoglutarate and iron-dependent oxygenase	-2.50152	0.00389534	/
Nitab4.5_0002567g0090	1-AMINOCYCLOPROPANE-1-CARBOXYLATE OXIDASE-like protein IPR005123 Oxoglutarate and iron-dependent oxygenase	-3.52276	0.0393743	/
Nitab4.5_0003242g0050	MYB transcription factor IPR015495 Myb transcription factor	-2.46919	1.47955e-05	/
Nitab4.5_0000509g0010	Alpha-1 4-glucan-protein synthase IPR004901 Alpha-1_4-glucan-protein synthase_ UDP-forming	-1.04228	0.0384644	/
Nitab4.5_0000720g0070	ARGONAUTE 1 IPR003165 Stem cell self-renewal protein Piwi	1.16702	0.0335703	/
Nitab4.5_0001406g0020	Necrotic spotted lesions 1 (Fragment) IPR001862 Membrane attack complex component_perforin_complement C9	-1.59845	7.51613e-08	/
Nitab4.5_0006641g0030	Cc-nbs-lrr_ resistance protein with an R1 specific domain	-1.50642	0.0263223	/
Nitab4.5_0002933g0020	NAC domain protein IPR003441 protein	-1.18697	0.0297722	/
Nitab4.5_0003363g0020	Unknown Protein	-2.11334	0.000678655	/
Nitab4.5_0000197g0060	50S ribosomal protein L2 chloroplastic IPR005880 Ribosomal protein L2_ bacterial-type	1.14423	5.74586e-05	/
Nitab4.5_0001948g0010	Phosphatase 1 regulatory subunit 7 IPR001611 Leucine-rich repeat	2.4965	0.0181138	/
Nitab4.5_0001396g0020	Kinesin-like protein IPR001752 Kinesin_ motor region	-1.57151	0.00124993	/
Nitab4.5_0003569g0010	Elongation of very long chain fatty acids protein 4 IPR002076 GNS1_SUR4 membrane protein	-3.76202	0.00107184	/
Nitab4.5_0002537g0010		-2.09439	1.87148e-11	/
Nitab4.5_0002537g0020		-2.25736	2.71821e-07	/
Nitab4.5_0004459g0020		-1.661	0.000236459	/
Nitab4.5_0000491g0170	Macrophage migration inhibitory factor family protein IPR001398 Macrophage migration inhibitory factor	1.12844	0.019705	/
Nitab4.5_0000491g0080	CONSTANS-like zinc finger protein IPR010402 CCT domain	-1.97594	0.0291594	/
Nitab4.5_0001776g0050	Glycosyl transferase family 17 protein IPR006813 Glycosyl transferase_ family 17	-1.04737	0.0486058	/
Nitab4.5_0000550g0100	Jp18 IPR010993 Sterile alpha motif homology	-1.16679	0.0201009	/
Nitab4.5_0001021g0040	Peptidyl-prolyl cis-trans isomerase IPR002130 Peptidyl-prolyl cis-trans isomerase_ cyclophilin-type	1.35719	0.0101913	/
Nitab4.5_0003856g0060	S-receptor kinase-like protein 1 IPR002290 Serine_threonine protein kinase	-1.97447	0.00392993	/
Nitab4.5_0002320g0030	Eukaryotic translation initiation factor 4 IPR016021 MIF4-like_ type 1_2_3	1.30653	0.0440697	/
Nitab4.5_0001036g0030	GMP synthase IPR000991 Glutamine amidotransferase class-I_ C-terminal	-2.32628	1.20408e-07	/
Nitab4.5_0000244g0140	Hydroxycinnamoyl CoA quinate transferase IPR003480 Transferase	-1.97301	0.0211418	/
Nitab4.5_0000244g0350	Xyloglucan endotransglucosylase_hydrolase 9 IPR016455 Xyloglucan endotransglucosylase_hydrolase IPR008263 Glycoside hydrolase_ family 16_ active site	-1.0213	0.00421657	cell wall
Nitab4.5_0000244g0370	Xyloglucan endotransglucosylase_hydrolase 3 IPR016455 Xyloglucan endotransglucosylase_hydrolase	-1.62538	0.00173577	cell wall
Nitab4.5_0000157g0040	U-box domain-containing protein 24 IPR003613 U box domain	-2.51874	0.0026792	/
Nitab4.5_0000157g0180		1.09485	0.0204661	/
Nitab4.5_0000428g0390	Double-stranded RNA binding protein IPR001159 Double-stranded RNA binding	1.29098	0.046207	/
Nitab4.5_0000718g0300	Tetratricopeptide repeat (TPR)-like superfamily protein	-1.03516	0.0188561	/
Nitab4.5_0000718g0100	NAD dependent epimerase_dehydratase family protein expressed IPR013120 Male sterility_ NAD-binding	-1.36897	0.0304262	/
Nitab4.5_0000023g0520	Nbs-lrr_ resistance protein	-1.54087	0.00421637	/
Nitab4.5_0001499g0030	Mitochondrial 2-oxoglutarate_malate carrier protein IPR001993 Mitochondrial substrate carrier	1.15584	0.00351456	/
Nitab4.5_0000254g0020	Calmodulin binding protein IPR000048 IQ calmodulin-binding region	-1.49805	0.00616638	/
Nitab4.5_0000254g0050	1-AMINOCYCLOPROPANE-1-CARBOXYLATE OXIDASE-like protein IPR005123 Oxoglutarate and iron-dependent oxygenase	3.5451	0.000119312	/
Nitab4.5_0000117g0160	Exostosin-like IPR004263 Exostosin-like	-2.01874	1.51881e-06	/
Nitab4.5_0000098g0150	Unknown Protein	-1.29021	7.79278e-05	/
Nitab4.5_0000220g0090	Ring finger protein IPR018957 Zinc finger_ C3HC4 RING-type	-1.60012	0.00118208	/
Nitab4.5_0000220g0120	Calcium dependent protein kinase 26 IPR002290 Serine_threonine protein kinase	-2.56243	4.51778e-10	/
Nitab4.5_0000403g0140	Alcohol dehydrogenase zinc-containing IPR002085 Alcohol dehydrogenase superfamily_ zinc-containing	-1.84523	8.79471e-13	/
Nitab4.5_0000038g0170	POT family domain containing protein expressed IPR007493 Protein of unknown function DUF538	-1.6281	4.92681e-06	/
Nitab4.5_0000217g0040	Salt stress root protein RS1 IPR008469 DREPP plasma membrane polypeptide	-1.80719	0.00610194	/
Nitab4.5_0000217g0100	Receptor like kinase_ RLK	-1.64906	0.000207171	/
Nitab4.5_0000866g0010	Genomic DNA chromosome 3 TAC clone K7P8	-2.7146	0.0043654	/
Nitab4.5_0000045g0170	Phototropic-responsive NPH3 family protein IPR004249 NPH3	1.0008	0.0431855	/
Nitab4.5_0000045g0460	RPM1 interacting protein 4 transcript 2 IPR008700 Defence response_ Rin4	-1.12123	0.0481573	/
Nitab4.5_0000045g0480	At5g24290 (Fragment) IPR008217 Protein of unknown function DUF125_ transmembrane	-1.55251	0.000176316	/
Nitab4.5_0000045g0550	Ethylene-responsive transcription factor-like protein At4g13040 IPR001471 Pathogenesis-related transcriptional factor and ERF_ DNA-binding	-1.18133	0.000722037	/
Nitab4.5_0000086g0030	Flavonol synthase IPR005123 Oxoglutarate and iron-dependent oxygenase	-3.58946	0.0326429	/
Nitab4.5_0000187g0220	Lipase (Fragment) IPR002921 Lipase_ class 3	-1.04282	0.0458799	/
Nitab4.5_0000187g0090	Tumor susceptibility protein 101 (Fragment) IPR008883 Tumour susceptibility gene 101	-1.15979	0.000166356	/
Nitab4.5_0000252g0170	Os12g0604200 protein (Fragment) IPR008546 Protein of unknown function DUF828_ plant	1.21395	4.41639e-05	/
Nitab4.5_0000252g0010	Non-specific lipid-transfer protein IPR003612 Plant lipid transfer protein_seed storage_trypsin-alpha amylase inhibitor	-2.66659	0.0304888	/
Nitab4.5_0000252g0030	Non-specific lipid-transfer protein IPR013770 Plant lipid transfer protein and hydrophobic protein_ helical	-1.85942	7.82365e-07	/
Nitab4.5_0001028g0160	tRNA dimethylallyltransferase IPR002627 tRNA isopentenyltransferase	1.17645	0.00937637	/
Nitab4.5_0003058g0030	LRR receptor-like serine_threonine-protein kinase_ RLP	1.88674	0.0059552	/
Nitab4.5_0001102g0030	Glutaredoxin IPR011905 Glutaredoxin-like_ plant II	1.16032	0.00807826	/
Nitab4.5_0000116g0280	Polygalacturonase-like protein-like IPR012334 Pectin lyase fold	-1.47912	0.000241746	/
Nitab4.5_0000116g0330	Ethylene responsive transcription factor 2b IPR001471 Pathogenesis-related transcriptional factor and ERF_ DNA-binding IPR001711 Phospholipase C_ phosphatidylinositol-specific_ Y domain	-1.23314	0.020276	/
Nitab4.5_0000116g0400	Pectinesterase IPR000070 Pectinesterase_ catalytic	-3.68772	1.11116e-06	cell wall
Nitab4.5_0001879g0080	Bifunctional polymyxin resistance protein ArnA-binding domain	-1.08124	0.0196716	/
Nitab4.5_0001301g0080	Multidrug resistance protein ABC transporter family protein	-1.16112	0.011842	/
Nitab4.5_0000222g0140	Gibberellin 2-oxidase IPR005123 Oxoglutarate and iron-dependent oxygenase	-1.91872	0.0208914	/
Nitab4.5_0000222g0320	10-deacetylbaccatin III-10-O-acetyl transferase-like IPR003480 Transferase	-1.42538	0.00412524	/
Nitab4.5_0000316g0070	Os06g0207500 protein (Fragment) IPR004253 Protein of unknown function DUF231_ plant	-6.93877	6.92582e-11	/
Nitab4.5_0001244g0030	Serine carboxypeptidase 1 IPR001563 Peptidase S10_ serine carboxypeptidase	-2.41779	0.000240636	/
Nitab4.5_0001244g0160	Dimethylaniline monooxygenase 5 IPR012143 Dimethylaniline monooxygenase_ N-oxide-forming	-1.84509	0.00115713	/
Nitab4.5_0000707g0180	Alpha-N-acetylglucosaminidase IPR007781 Alpha-N-acetylglucosaminidase	-1.06802	0.0428531	/
Nitab4.5_0001401g0090	Hydrolase alpha_beta fold family protein	-1.35139	0.0370651	/
Nitab4.5_0001401g0130	Hydrolase alpha_beta fold family protein	-2.07982	0.000316114	/
Nitab4.5_0001401g0120	1-aminocyclopropane-1-carboxylate oxidase IPR005123 Oxoglutarate and iron-dependent oxygenase	-1.11781	0.0275048	/
Nitab4.5_0003281g0080	cytochrome P450	-1.70862	2.48672e-05	/
Nitab4.5_0001794g0130	BURP domain-containing protein IPR004873 BURP	-1.24704	0.0438095	/
Nitab4.5_0000308g0120	Receptor like kinase_ RLK	-1.32275	0.000224854	/
Nitab4.5_0000308g0270	Pectinesterase family protein IPR000070 Pectinesterase_ catalytic	-2.04944	0.000799627	cell wall
Nitab4.5_0000308g0390	Phosphatidylinositol_phosphatidylcholine transfer protein-like IPR001251 Cellular retinaldehyde-binding_triple function_ C-terminal	-5.57409	0.00528562	/
Nitab4.5_0003234g0120	Unknown Protein	1.4151	0.0175549	/
Nitab4.5_0004867g0040	Multidrug resistance protein 2 IPR016196 Major facilitator superfamily_ general substrate transporter	-2.79492	0.0204803	/
Nitab4.5_0000283g0170	Gibberellin-regulated protein 2 IPR003854 Gibberellin regulated protein	-1.32252	3.65849e-11	/
Nitab4.5_0000283g0070	DUF803 domain membrane protein IPR008521 Protein of unknown function DUF803	-1.02015	0.0426345	/
Nitab4.5_0000283g0020	Dirigent-like protein IPR004265 Plant disease resistance response protein	-2.8262	6.49961e-20	/
Nitab4.5_0001143g0020	PBSP domain-containing protein IPR007541 Plant Basic Secretory Protein	-1.99367	1.6418e-06	/
Nitab4.5_0002815g0020	Cinnamyl alcohol dehydrogenase IPR002085 Alcohol dehydrogenase superfamily_ zinc-containing	-1.23604	2.01986e-05	/
Nitab4.5_0000457g0020	Pectinesterase IPR000070 Pectinesterase_ catalytic	-3.98498	1.32853e-14	cell wall
Nitab4.5_0001105g0130	Photosystem II CP47 chlorophyll apoprotein IPR017486 Photosystem II_ PsbB	1.58931	0.0331961	/
Nitab4.5_0002040g0080	Nucleobase ascorbate transporter IPR006043 Xanthine_uracil_vitamin C permease	-1.49205	0.012938	/
Nitab4.5_0000583g0120	Glycerol-3-phosphate acyltransferase 4 IPR002123 Phospholipid_glycerol acyltransferase	-2.02013	3.06643e-06	/
Nitab4.5_0001269g0060	Ferric reductase oxidase IPR013121 Ferric reductase_ NAD binding	-2.07459	1.07526e-10	/
Nitab4.5_0000915g0170	Homology to unknown gene	-1.55772	0.0022911	/
Nitab4.5_0000915g0070	Harpin-induced protein IPR010847 Harpin-induced 1	2.4713	0.0138443	/
Nitab4.5_0000305g0250	Unknown Protein IPR010605 Protein of unknown function DUF1191	-2.51386	0.0147422	/
Nitab4.5_0000305g0330	BCL-2-associated athanogene 6 IPR003103 Apoptosis regulator Bcl-2 protein_ BAG	1.05506	0.0122328	/
Nitab4.5_0001127g0230	Cytochrome c oxidase subunit 1 IPR000883 Cytochrome c oxidase_ subunit I	1.87636	0.000846754	/
Nitab4.5_0002436g0020	Cytochrome P450	-1.60439	1.23394e-06	/
Nitab4.5_0001477g0190	Transcription factor IPR011598 Helix-loop-helix DNA-binding	-2.8577	0.0177585	/
Nitab4.5_0000307g0310	Unknown Protein	2.14451	0.0028343	/
Nitab4.5_0000307g0270	Unknown Protein	-1.96329	1.8172e-07	/
Nitab4.5_0001152g0670		1.21672	0.0374605	/
Nitab4.5_0001152g0060		1.87514	3.01499e-05	/
Nitab4.5_0000172g2190	Protein phosphatase 2C IPR015655 Protein phosphatase 2C	1.03335	0.0001307	/
Nitab4.5_0000172g1940	ATPase subunit 4 (Fragment)	2.4234	0.0310333	/
Nitab4.5_0000172g0840	Unknown Protein	1.25627	0.0313326	/
Nitab4.5_0000172g0720		3.59243	0.00266574	/
Nitab4.5_0000172g0080	NADH dehydrogenase subunit 5 (Fragment) IPR003945 NADH-plastoquinone oxidoreductase_ chain 5	1.79103	0.0395567	/
Nitab4.5_0002326g0100	ATP synthase subunit alpha_ mitochondrial OS=Nicotiana plumbaginifolia GN=ATPA PE=3 SV=1	1.39456	0.0424579	/
Nitab4.5_0002687g0020	Major facilitator superfamily transporter IPR016196 Major facilitator superfamily_ general substrate transporter	-1.45721	0.00128742	/
Nitab4.5_0002687g0090	Calcium-dependent protein kinase 1 IPR002290 Serine_threonine protein kinase	-1.20031	0.00278962	/
Nitab4.5_0000245g0010	Unknown Protein	1.87955	0.000398089	/
Nitab4.5_0000245g0160	RNA polymerase Rpb1 C-terminal repeat domain-containing protein IPR012474 Frigida-like	1.09735	0.0211906	/
Nitab4.5_0000245g0280	Receptor-like kinase IPR002290 Serine_threonine protein kinase	-1.98962	2.00711e-05	/
Nitab4.5_0000368g0150	Pyrophosphate-energized proton pump IPR004131 Inorganic H+ pyrophosphatase	-2.07736	5.1045e-06	/
Nitab4.5_0002058g0110	Germin-like protein IPR014710 RmlC-like jelly roll fold	-1.91897	1.32734e-05	/
Nitab4.5_0002058g0120	Germin-like protein IPR019780 Germin_ manganese binding site	-2.81115	2.71372e-27	/
Nitab4.5_0003511g0010	Myb-like transcription factor IPR015495 Myb transcription factor	-1.85549	2.88591e-05	/
Nitab4.5_0000314g0010	Germin-like protein 4 IPR014710 RmlC-like jelly roll fold	-3.47717	2.87479e-14	/
Nitab4.5_0000314g0030	Germin-like protein 4 IPR014710 RmlC-like jelly roll fold	-1.76186	0.0151527	/
Nitab4.5_0000314g0040	Germin-like protein 4 IPR014710 RmlC-like jelly roll fold	-2.35166	0.00469	/
Nitab4.5_0000314g0050	Germin-like protein 4 IPR014710 RmlC-like jelly roll fold	-2.16963	0.00622187	/
Nitab4.5_0000314g0070	Germin-like protein 4 IPR014710 RmlC-like jelly roll fold	-2.41637	0.00128215	/
Nitab4.5_0000314g0060	Germin-like protein 4 IPR014710 RmlC-like jelly roll fold	-2.36659	0.00572101	/
Nitab4.5_0000314g0100	Germin-like protein 4 IPR014710 RmlC-like jelly roll fold	-2.37757	0.00322496	/
Nitab4.5_0001085g0050	Receptor like kinase_ RLK	-1.34254	0.00135948	/
Nitab4.5_0001085g0030	Receptor like kinase_ RLK	-1.6454	3.30917e-05	/
Nitab4.5_0000787g0010	Flavin oxidoreductase_NADH oxidase IPR001155 NADH:flavin oxidoreductase_NADH oxidase_ N-terminal	-2.78852	0.000751199	/
Nitab4.5_0000787g0190	Genomic DNA chromosome 5 P1 clone MCL19 IPR007770 Protein of unknown function DUF679	-2.3208	3.47042e-06	/
Nitab4.5_0000787g0200	Glyoxalase_bleomycin resistance protein_dioxygenase IPR004360 Glyoxalase_bleomycin resistance protein_dioxygenase	-2.14607	0.00064593	/
Nitab4.5_0002245g0070	Elongation of very long chain fatty acids-like 2 protein IPR002076 GNS1_SUR4 membrane protein	-1.3321	0.0358754	/
Nitab4.5_0000883g0010	S-locus-specific glycoprotein S6 lectin	-1.93623	5.8147e-05	/
Nitab4.5_0000883g0160	Cytochrome P450	-1.07677	0.0479254	/
Nitab4.5_0000249g0070	WRKY transcription factor 5 IPR003657 DNA-binding WRKY	-1.08237	0.0426766	/
Nitab4.5_0000249g0470	Integral membrane protein IPR008217 Protein of unknown function DUF125_ transmembrane	-1.83451	0.000137397	/
Nitab4.5_0003858g0010	Peroxidase IPR002016 Haem peroxidase_ plant_fungal_bacterial	-1.44331	0.00545408	/
Nitab4.5_0003858g0070	Os01g0498200 protein (Fragment)	-1.31673	1.67971e-05	/
Nitab4.5_0002533g0010	LIM zinc-binding protein	-1.94824	4.00848e-13	/
Nitab4.5_0000863g0210	Metacaspase IPR011600 Peptidase C14_ caspase catalytic	1.66402	0.000171628	/
Nitab4.5_0000863g0040	Transferase family protein IPR003480 Transferase	-1.53113	0.0323273	/
Nitab4.5_0000863g0020	Unknown Protein	-3.76328	0.000415094	/
Nitab4.5_0000863g0010	Calmodulin IPR011992 EF-Hand type	-2.42528	9.70449e-09	/
Nitab4.5_0003110g0090	2-oxoglutarate-dependent dioxygenase IPR005123 Oxoglutarate and iron-dependent oxygenase	-1.94178	0.00252675	/
Nitab4.5_0003110g0080	2-oxoglutarate-dependent dioxygenase (Fragment) IPR005123 Oxoglutarate and iron-dependent oxygenase	-1.15976	0.0355405	/
Nitab4.5_0000563g0300	Blue copper protein IPR003245 Plastocyanin-like	-1.63642	0.00103513	/
Nitab4.5_0000563g0230	Flotillin domain protein IPR001107 Band 7 protein	2.0651	1.95567e-05	/
Nitab4.5_0001476g0070	U-box domain-containing protein IPR003613 U box domain	-2.46956	0.000122661	/
Nitab4.5_0000107g0150	TRAF-like family protein	-2.08407	0.028421	/
Nitab4.5_0000468g0250	Non-specific lipid-transfer protein IPR013770 Plant lipid transfer protein and hydrophobic protein_ helical	-1.94266	0.000827319	/
Nitab4.5_0000468g0210	Auxin-regulated protein IPR010369 Protein of unknown function DUF966	-1.71419	0.000420931	/
Nitab4.5_0000468g0080	Unknown Protein	1.0028	0.012255	/
Nitab4.5_0000468g0030	CHP-rich zinc finger protein-like IPR011424 C1-like	-2.25529	5.8765e-06	/
Nitab4.5_0000892g0170	CHP-rich zinc finger protein-like IPR011424 C1-like	-2.26365	1.74708e-06	/
Nitab4.5_0000892g0180	CHP-rich zinc finger protein-like IPR011424 C1-like	-3.02713	5.56083e-07	/
Nitab4.5_0003823g0040	Acetyl esterase IPR013094 Alpha_beta hydrolase fold-3	1.75702	0.00542016	/
Nitab4.5_0001577g0030	F3I6.9 protein	-1.01431	0.00862894	/
Nitab4.5_0001577g0040		3.01951	0.00262088	/
Nitab4.5_0001577g0060	Glycosyltransferase family GT8 protein IPR002495 Glycosyl transferase_ family 8	-1.45258	0.0138443	/
Nitab4.5_0000587g0070	Zinc finger protein CONSTANS-LIKE 3 IPR000315 Zinc finger_ B-box	-1.12319	0.00466165	/
Nitab4.5_0002536g0030	Polygalacturonase IPR012334 Pectin lyase fold	1.07342	0.020729	/
Nitab4.5_0001566g0010	U-box domain-containing protein 33 IPR006016 UspA	1.56074	0.000194132	/
Nitab4.5_0000983g0020	Solute carrier family 15 member 4 IPR000109 TGF-beta receptor_ type I_II extracellular region	1.40442	0.00106912	/
Nitab4.5_0001377g0040	Cytochrome P450	3.59591	0.014041	/
Nitab4.5_0002787g0010	Ectonucleoside triphosphate diphosphohydrolase 6 IPR000407 Nucleoside phosphatase GDA1_CD39	-1.08034	0.0120519	/
Nitab4.5_0006963g0050	Lysine ketoglutarate reductase trans-splicing related 1 IPR007877 Protein of unknown function DUF707	-1.64352	0.0400559	/
Nitab4.5_0001496g0020	Unknown protein (Fragment)	1.59692	0.000382397	/
Nitab4.5_0003065g0030	RNA polymerase Rpb1_ domain 1	3.2886	0.00607142	/
Nitab4.5_0001944g0030	Tubulin beta-1 chain IPR002453 Beta tubulin	-1.67904	0.00940106	/
Nitab4.5_0002353g0040	Glutathione S-transferase IPR004046 Glutathione S-transferase_ C-terminal	2.14086	0.000651587	/
Nitab4.5_0003149g0030	Laccase-2 IPR001117 Multicopper oxidase_ type 1	-2.13176	0.0171428	/
Nitab4.5_0003423g0020	PsbP domain-containing protein 3_ chloroplastic IPR016123 Mog1_PsbP_ alpha_beta_alpha sandwich	1.8334	0.0345893	/
Nitab4.5_0003091g0010	Lipase IPR002921 Lipase_ class 3	-1.53412	0.000305301	/
Nitab4.5_0003091g0040	Serine_threonine-protein kinase 38 IPR002290 Serine_threonine protein kinase	-1.29172	0.0101142	/
Nitab4.5_0001607g0030	Aspartic proteinase nepenthesin-1 IPR001461 Peptidase A1	-1.16403	0.0065207	/
Nitab4.5_0002098g0030	Acetyl xylan esterase A IPR005181 Protein of unknown function DUF303_ acetylesterase putative	-2.26539	0.020507	/
Nitab4.5_0001116g0030	Purine permease family protein IPR004853 Protein of unknown function DUF250	-3.47734	9.61347e-09	/
Nitab4.5_0002228g0050	Major facilitator superfamily domain-containing protein 8 IPR004331 SPX_ N-terminal	-1.12264	0.00230859	/
Nitab4.5_0005780g0010	Methanol inducible protein	1.74801	5.13014e-05	/
Nitab4.5_0003011g0080	Os01g0611000 protein (Fragment) IPR006946 Protein of unknown function DUF642	-2.45425	0.000510985	/
Nitab4.5_0003011g0010	Acyl-protein thioesterase 2 IPR003140 Phospholipase_carboxylesterase	1.15671	0.00896452	/
Nitab4.5_0001968g0130	Solute carrier family 15 member 4 IPR000109 TGF-beta receptor_ type I_II extracellular region	-1.63787	0.0340604	/
Nitab4.5_0006642g0020	Multidrug resistance protein ABC transporter family IPR003439 ABC transporter-like	-1.98405	1.07526e-10	/
Nitab4.5_0001199g0050	GRAS family transcription factor IPR005202 GRAS transcription factor	-2.0602	0.00574955	/
Nitab4.5_0002356g0010	Transposase (Fragment) IPR002559 Transposase_ IS4-like	2.15678	0.00577591	/
Nitab4.5_0001980g0060	Cc-nbs-lrr_ resistance protein	-2.54631	0.0181303	/
Nitab4.5_0001384g0060	Omega-6 fatty acid desaturase IPR005804 Fatty acid desaturase_ type 1	-1.35219	0.000466949	/
Nitab4.5_0003711g0030	Myb-like DNA-binding domain SHAQKYF class family protein expressed IPR006447 Myb-like DNA-binding region_ SHAQKYF class	-2.63412	0.0111086	/
Nitab4.5_0002613g0030	Xyloglucan endotransglucosylase_hydrolase 1 IPR016455 Xyloglucan endotransglucosylase_hydrolase	-1.71849	0.00769186	cell wall
Nitab4.5_0001561g0030	CM0216.330.nc protein IPR004320 Protein of unknown function DUF241_ plant	-2.48134	0.0324467	/
Nitab4.5_0001466g0070	Serine_threonine-protein kinase receptor IPR002290 Serine_threonine protein kinase	-1.72631	0.0426766	/
Nitab4.5_0004136g0010	Lipid transfer protein IPR013770 Plant lipid transfer protein and hydrophobic protein_ helical	1.15358	0.000181297	/
Nitab4.5_0001206g0040	Polygalacturonase IPR012334 Pectin lyase fold	-2.98316	0.00376454	/
Nitab4.5_0001206g0050	Polygalacturonase 7 IPR012334 Pectin lyase fold	-5.00189	7.29563e-07	/
Nitab4.5_0000466g0010	Peroxidase IPR002016 Haem peroxidase_ plant_fungal_bacterial	1.12522	0.000109933	/
Nitab4.5_0000285g0020	Polygalacturonase IPR012334 Pectin lyase fold	-4.16532	0.0368656	/
Nitab4.5_0000064g0040	Polygalacturonase IPR012334 Pectin lyase fold	-3.59427	4.48108e-06	/
Nitab4.5_0000033g0230	CHP-rich zinc finger protein-like IPR011424 C1-like	-1.86586	1.99714e-06	/
Nitab4.5_0000033g0310		1.75755	3.61169e-05	/
Nitab4.5_0001232g0040	Subtilisin-like protease IPR015500 Peptidase S8_ subtilisin-related	-2.60847	0.00072795	/
Nitab4.5_0000639g0190	Tobacco rattle virus-induced protein variant 2 IPR008889 VQ	-1.32099	3.04667e-05	/
Nitab4.5_0000639g0160	Unknown Protein	-1.79969	3.03791e-10	/
Nitab4.5_0000639g0100	Unknown Protein	1.29338	0.00508859	/
Nitab4.5_0000035g0020	Glycosyl transferase group 1 IPR001296 Glycosyl transferase_ group 1	-2.82158	0.00252811	/
Nitab4.5_0000035g0140	DnaJ homolog subfamily C member 7 IPR015609 Molecular chaperone_ heat shock protein_ Hsp40_ DnaJ	-1.05932	0.0144499	/
Nitab4.5_0000035g0230	Pathogenesis-related protein-like protein	-1.14956	0.0450472	/
Nitab4.5_0000537g0020	BZIP transcription factor family protein IPR011700 Basic leucine zipper	-2.95322	0.00134305	/
Nitab4.5_0001302g0050	Blue copper protein IPR003245 Plastocyanin-like	-2.73851	6.13443e-08	/
Nitab4.5_0002714g0010	MYB transcription factor IPR015495 Myb transcription factor	-3.4493	0.0277853	/
Nitab4.5_0000622g0010	Fasciclin-like arabinogalactan protein 19 IPR000782 FAS1 domain	-2.06857	0.0197814	/
Nitab4.5_0001213g0030	LRR receptor-like serine_threonine-protein kinase_ RLP	-1.25978	0.032505	/
Nitab4.5_0001229g0050	RING-H2 finger protein IPR018957 Zinc finger_ C3HC4 RING-type	1.37694	0.0208526	/
Nitab4.5_0001229g0120	Chlorophyll a-b binding protein 37_ chloroplastic IPR001344 Chlorophyll A-B binding protein	-2.24909	0.00227692	/
Nitab4.5_0000073g0410	SAUR33-auxin-responsive SAUR family member IPR003676 Auxin responsive SAUR protein	-1.33593	0.0174256	/
Nitab4.5_0000540g0010	Zinc finger CCCH domain-containing protein 20 IPR000571 Zinc finger_ CCCH-type	1.54697	0.00222994	/
Nitab4.5_0000540g0170	1-aminocyclopropane-1-carboxylate synthase IPR004839 Aminotransferase_ class I and II	-3.58329	0.0117653	/
Nitab4.5_0001004g0180	Disease resistance protein_ NB-ARC_ P-loop containing nucleoside triphosphate hydrolase	-1.16466	0.0118979	/
Nitab4.5_0002904g0040	Genomic DNA chromosome 3 P1 clone MSD24	-1.03269	0.0355481	/
Nitab4.5_0001478g0170		1.70291	0.0105579	/
Nitab4.5_0001478g0050	Transcription factor IPR011598 Helix-loop-helix DNA-binding	-1.56487	1.48511e-06	/
Nitab4.5_0002545g0100	GMP synthase IPR000991 Glutamine amidotransferase class-I_ C-terminal	-1.62876	0.0220286	/
Nitab4.5_0002809g0010	Adiponectin receptor IPR004254 Hly-III related	-1.66431	0.0434515	/
Nitab4.5_0002587g0080	Senescence-associated protein IPR000301 Tetraspanin_ subgroup	-2.03093	1.62958e-06	/
Nitab4.5_0000759g0070	tRNA dimethylallyltransferase IPR002627 tRNA isopentenyltransferase	2.73189	8.06854e-09	/
Nitab4.5_0002093g0020	Oxidoreductase 2OG-Fe oxygenase family protein IPR005123 Oxoglutarate and iron-dependent oxygenase	-1.23608	0.0370651	/
Nitab4.5_0002093g0170	Short-chain dehydrogenase_reductase family protein IPR002347 Glucose_ribitol dehydrogenase	-1.06511	0.000203536	/
Nitab4.5_0001044g0030	Guanylate-binding family protein IPR015900 Guanylate-binding protein-like_ C-terminal	-1.31218	0.0367218	/
Nitab4.5_0001044g0060	Auxin responsive protein IPR003311 AUX_IAA protein	-1.14264	0.0326429	/
Nitab4.5_0002085g0100	Pectate lyase 1-27 IPR002022 Pectate lyase_Amb allergen	-2.69654	0.00767254	/
Nitab4.5_0007189g0030	Thioredoxin 2 IPR015467 Thioredoxin_ core	-1.71994	0.0103076	/
Nitab4.5_0001328g0050	Glycerophosphoryl diester phosphodiesterase family protein expressed IPR004129 Glycerophosphoryl diester phosphodiesterase	-1.04493	0.0107609	/
Nitab4.5_0003021g0060	MazG nucleotide pyrophosphohydrolase IPR011394 NTP Pyrophosphohydrolase MazG-related_ RS21-C6	3.29804	7.1028e-06	/
Nitab4.5_0002863g0030	Unknown Protein	-1.54539	0.00421637	/
Nitab4.5_0002503g0040	Flotillin domain protein IPR001107 Band 7 protein	-1.02843	0.0453494	/
Nitab4.5_0000303g0110	Ycf2 IPR008543 Chloroplast Ycf2	3.21839	0.000184916	/
Nitab4.5_0000986g0020	Cytochrome P450	-1.69455	0.000388639	/
Nitab4.5_0000351g0120	Pollen-specific kinase partner protein-like protein (Fragment) IPR005512 Rop nucleotide exchanger_ PRONE	-1.51932	0.0331786	/
Nitab4.5_0000351g0040	Cell number regulator 10 IPR006461 Protein of unknown function Cys-rich	-1.16571	0.0192616	/
Nitab4.5_0000300g0120	Receptor protein kinase-like	-1.78924	8.67953e-07	/
Nitab4.5_0000300g0140	Inositol oxygenase IPR007828 Protein of unknown function DUF706	-1.71074	0.000454822	/
Nitab4.5_0000875g0030	Calmodulin-like protein IPR011992 EF-Hand type	-1.87366	1.97109e-06	/
Nitab4.5_0000380g0160	CCR4-NOT transcription complex subunit 7 IPR006941 Ribonuclease CAF1	1.19705	2.69877e-05	/
Nitab4.5_0004983g0010	Stig1 (Fragment) IPR006969 Stigma-specific protein Stig1	-3.59002	0.016121	/
Nitab4.5_0001586g0100	Chitinase IPR016283 Glycoside hydrolase_ family 19	1.02832	0.00912453	/
Nitab4.5_0001163g0150	MYB transcription factor IPR015495 Myb transcription factor	-1.10416	0.0138443	/
Nitab4.5_0000106g0360	Nitrate transporter IPR016196 Major facilitator superfamily_ general substrate transporter	-2.71355	0.000184916	/
Nitab4.5_0000106g0210	GATA transcription factor 1 IPR000679 Zinc finger_ GATA-type	1.98576	0.00048621	/
Nitab4.5_0000270g0180	Respiratory burst oxidase protein A IPR013121 Ferric reductase_ NAD binding	-4.07745	3.16579e-07	/
Nitab4.5_0000270g0270	Alcohol dehydrogenase 2 IPR002085 Alcohol dehydrogenase superfamily_ zinc-containing	-1.53094	0.000388639	/
Nitab4.5_0000463g0070	Protein phosphatase 2C IPR015655 Protein phosphatase 2C	2.66183	0.0267743	/
Nitab4.5_0000003g0070	Hedgehog-interacting protein 1 (Fragment) IPR011041 Soluble quinoprotein glucose_sorbosone dehydrogenase	-1.38457	0.000176326	/
Nitab4.5_0000003g0200	Unknown Protein	1.76125	0.00876323	/
Nitab4.5_0002239g0020	Os03g0169000 protein (Fragment) IPR004348 Protein of unknown function DUF246_ plant	-1.42866	3.64691e-05	/
Nitab4.5_0004303g0030	Pentatricopeptide repeat (PPR) superfamily protein	1.22603	0.0199216	/
Nitab4.5_0002801g0050	Os06g0207500 protein (Fragment) IPR004253 Protein of unknown function DUF231_ plant	-6.76324	1.90229e-11	/
Nitab4.5_0001628g0030	Pyrimidine 5_apos-nucleotidase IPR010237 Pyrimidine 5-nucleotidase	1.27179	0.0452255	/
Nitab4.5_0002918g0030	Polygalacturonase A IPR000743 Glycoside hydrolase_ family 28	2.06106	0.00173577	/
Nitab4.5_0001013g0080	Gibberellin 2-oxidase IPR005123 Oxoglutarate and iron-dependent oxygenase	-1.23122	0.00640722	/
Nitab4.5_0000845g0190	Receptor like kinase_ RLK	-1.65976	0.0376858	/
Nitab4.5_0000385g0030		-1.97573	0.00887298	/
Nitab4.5_0000385g0150	Phosphoribosylanthranilate transferase (Fragment) IPR013583 Phosphoribosyltransferase C-terminal_ plant	1.24836	0.0205885	/
Nitab4.5_0001056g0020	Pectate lyase 1-27 IPR002022 Pectate lyase_Amb allergen	-1.24109	0.0123292	/
Nitab4.5_0001397g0040	Cell morphogenesis protein IPR016024 Armadillo-type fold	-1.15759	9.28419e-05	/
Nitab4.5_0001434g0010	Ch-cobra IPR017391 COBRA-like	-2.52101	7.46759e-05	/
Nitab4.5_0000678g0030	Os12g0604200 protein (Fragment) IPR008546 Protein of unknown function DUF828_ plant	1.48828	6.12047e-05	/
Nitab4.5_0000678g0120	Methylcrotonoyl-CoA carboxylase alpha chain IPR013816 ATP-grasp fold_ subdomain 2	-1.33826	0.0065844	/
Nitab4.5_0006816g0050	LRR receptor-like serine_threonine-protein kinase_ RLP	1.15102	0.0353347	/
Nitab4.5_0004739g0010	Pectinesterase IPR000070 Pectinesterase_ catalytic	-2.82422	1.32734e-05	cell wall
Nitab4.5_0001657g0010	Pectate lyase 1-27 IPR002022 Pectate lyase_Amb allergen	-2.14644	0.0158068	/
Nitab4.5_0000345g0120	Unknown Protein IPR012438 Protein of unknown function DUF1639	1.21001	0.0368169	/
Nitab4.5_0000345g0100	Small ubiquitin-related modifier 2 IPR000626 Ubiquitin	1.30877	0.00020794	/
Nitab4.5_0004468g0010	Auxin-induced in root cultures protein 12 IPR007613 Protein of unknown function DUF568_ DOMON-like	-1.42716	0.00243038	/
Nitab4.5_0000473g0060	WRKY transcription factor 27 IPR003657 DNA-binding WRKY	-2.32811	0.0139969	/
Nitab4.5_0004274g0050	Exostosin-like IPR004263 Exostosin-like	-1.50179	0.0197979	/
Nitab4.5_0001253g0020	Salt stress root protein RS1 IPR008469 DREPP plasma membrane polypeptide	-1.89951	0.000555066	/
Nitab4.5_0004573g0020	Receptor like kinase_ RLK	-1.4248	0.0047728	/
Nitab4.5_0001661g0010	CTP synthase IPR004468 CTP synthase	-1.05089	0.0115569	/
Nitab4.5_0002786g0080	LRR receptor-like serine_threonine-protein kinase_ RLP	-1.26554	0.00313353	/
Nitab4.5_0002300g0040	Receptor like kinase_ RLK	-4.16691	0.00577591	/
Nitab4.5_0001504g0090	60S ribosomal protein L5_ mitochondrial	1.19075	0.000371985	/
Nitab4.5_0001107g0110	Cc-nbs-lrr_ resistance protein	-1.36352	0.000388639	/
Nitab4.5_0002793g0020	Protein ABIL1	-1.33355	0.00858776	/
Nitab4.5_0004251g0090	Oligopeptide transporter (Fragment) IPR004813 Oligopeptide transporter OPT superfamily	-1.82434	0.00361712	/
Nitab4.5_0004353g0040	Nbs-lrr_ resistance protein	-1.54289	0.000615258	/
Nitab4.5_0004353g0020	Cc-nbs-lrr_ resistance protein	-3.08891	0.00579228	/
Nitab4.5_0001231g0010		1.46025	0.0025934	/
Nitab4.5_0000223g0340	WRKY transcription factor-30 IPR003657 DNA-binding WRKY	-1.37106	0.000250745	/
Nitab4.5_0000223g0230	Unknown Protein	-1.50068	0.0193846	/
Nitab4.5_0002564g0030	Multidrug resistance protein ABC transporter family IPR003439 ABC transporter-like	-1.04696	0.00483037	/
Nitab4.5_0002853g0060	Cytochrome P450	-2.14684	0.014041	/
Nitab4.5_0005061g0040	Ethylene-responsive transcription factor 1 IPR001471 Pathogenesis-related transcriptional factor and ERF_ DNA-binding	-2.33563	0.000347549	/
Nitab4.5_0001714g0020	WD-repeat cell cycle regulatory protein IPR017986 WD40 repeat_ region	-1.2953	0.00640222	/
Nitab4.5_0003274g0060	Subtilisin-like protease IPR015500 Peptidase S8_ subtilisin-related	-2.45169	2.05828e-12	/
Nitab4.5_0003274g0050	Subtilisin-like protease IPR015500 Peptidase S8_ subtilisin-related	-2.57068	2.77843e-08	/
Nitab4.5_0004482g0070	Cortical cell-delineating protein IPR013770 Plant lipid transfer protein and hydrophobic protein_ helical	-3.84235	5.25823e-05	/
Nitab4.5_0004482g0080	Proline-rich protein IPR013770 Plant lipid transfer protein and hydrophobic protein_ helical	-2.23038	0.0112524	/
Nitab4.5_0004482g0060	Homology to unknown gene	1.96955	0.0206008	/
Nitab4.5_0000312g0240	Proline-rich protein IPR013770 Plant lipid transfer protein and hydrophobic protein_ helical	-1.70316	2.63852e-05	/
Nitab4.5_0000312g0300	Cortical cell-delineating protein IPR013770 Plant lipid transfer protein and hydrophobic protein_ helical	-2.1687	0.000988325	/
Nitab4.5_0000312g0400	Adenine phosphoribosyltransferase-like protein IPR005764 Adenine phosphoribosyl transferase	1.12298	0.000990804	/
Nitab4.5_0001242g0010	Filament-like plant protein (Fragment) IPR008587 Protein of unknown function DUF869_ plant	-1.00297	0.000126981	/
Nitab4.5_0000337g0150	FAD-binding domain-containing protein IPR010030 Plant-specific FAD-dependent oxidoreductase	-2.39878	2.13368e-14	/
Nitab4.5_0000337g0210	CM0216.210.nc protein IPR004320 Protein of unknown function DUF241_ plant	-2.16185	0.0105477	/
Nitab4.5_0000209g0260	Receptor like kinase_ RLK	-1.39537	0.0329163	/
Nitab4.5_0000209g0280	Leucine-rich repeat	-1.03908	0.0465896	/
Nitab4.5_0000286g0080	WRKY transcription factor 16 IPR003657 DNA-binding WRKY	1.60146	0.00644541	/
Nitab4.5_0000446g0010	Xyloglucan endotransglucosylase_hydrolase 7 IPR016455 Xyloglucan endotransglucosylase_hydrolase	-2.52825	6.38278e-05	cell wall
Nitab4.5_0000446g0040	Xyloglucan endotransglucosylase_hydrolase 7 IPR016455 Xyloglucan endotransglucosylase_hydrolase	-3.38402	3.99743e-06	cell wall
Nitab4.5_0001584g0110	Glutathione-regulated potassium-efflux system protein IPR006153 Cation_H+ exchanger	-1.01052	0.0178249	/
Nitab4.5_0001515g0070	Unknown Protein	-1.27381	0.000912169	/
Nitab4.5_0001894g0010	Root cap protein 3 (Fragment) IPR009646 Root cap	-3.73052	1.77612e-06	/
Nitab4.5_0001894g0060	Ethylene-responsive transcription factor 1 IPR001471 Pathogenesis-related transcriptional factor and ERF_ DNA-binding	-1.09295	0.0359784	/
Nitab4.5_0000151g0350	CT099 (Fragment) IPR003245 Plastocyanin-like	-2.13079	0.0329976	/
Nitab4.5_0000151g0360	Aquaporin-like protein IPR012269 Aquaporin	-1.04946	0.00703942	/
Nitab4.5_0000151g0290	Peptide transporter 1 IPR000109 TGF-beta receptor_ type I_II extracellular region	1.13048	0.0397164	/
Nitab4.5_0000508g0180	Blight-associated protein P12 (Fragment) IPR007112 Expansin 45_ endoglucanase-like	-2.29465	0.000282701	/
Nitab4.5_0000508g0100	CBL-interacting protein kinase 6 IPR002290 Serine_threonine protein kinase	-1.5817	0.0229183	/
Nitab4.5_0000508g0110	F-box family protein IPR001810 Cyclin-like F-box	1.1871	0.000648272	/
Nitab4.5_0000125g0290	Aspartyl protease family protein IPR001461 Peptidase A1	-1.18711	0.0249466	/
Nitab4.5_0000250g0250	BURP domain-containing protein IPR004873 BURP	-1.76453	0.00842568	/
Nitab4.5_0000406g0030		4.16321	0.0118064	/
Nitab4.5_0001942g0120	Receptor like kinase_ RLK	-3.89148	0.000316191	/
Nitab4.5_0000030g0490	Isopentenyl-diphosphate delta-isomerase family protein IPR000086 NUDIX hydrolase domain	-1.18376	0.0239959	/
Nitab4.5_0000030g0350	Alternative oxidase IPR002680 Alternative oxidase	-1.28413	0.000121575	/
Nitab4.5_0000030g0070	Vacuolar sorting protein IPR009291 Protein of unknown function DUF946_ plant	-1.47119	0.00128215	/
Nitab4.5_0000529g0020	RNA recognition motif-containing protein IPR001395 Aldo_keto reductase	-1.44683	0.00260585	/
Nitab4.5_0000018g0040	Phosphatidylinositol binding clathrin assembly protein like IPR011417 ANTH	-2.43399	0.0269577	/
Nitab4.5_0000018g0150	AAA-ATPase IPR003959 ATPase_ AAA-type_ core	-1.1804	0.00128742	/
Nitab4.5_0002090g0040	CER1 IPR006694 Fatty acid hydroxylase	-2.60592	0.00794338	/
Nitab4.5_0000210g0110	2-oxoglutarate-dependent dioxygenase IPR005123 Oxoglutarate and iron-dependent oxygenase	-2.24017	2.58159e-07	/
Nitab4.5_0000386g0090	Signal peptide peptidase IPR007369 Peptidase A22B_ signal peptide peptidase	-1.04336	0.000362042	/
Nitab4.5_0000200g0230	Receptor-like kinase IPR002290 Serine_threonine protein kinase	-1.16832	0.00780483	/
Nitab4.5_0000200g0080	Delta-6-desaturase IPR012171 Fatty acid_sphingolipid desaturase	-1.53462	0.00622187	/
Nitab4.5_0002053g0030	Fatty acid elongase 3-ketoacyl-CoA synthase IPR012392 Very-long-chain 3-ketoacyl-CoA synthase	-1.65241	0.0460691	/
Nitab4.5_0004778g0020	Salt stress root protein RS1 IPR008469 DREPP plasma membrane polypeptide	-1.63194	1.15988e-07	/
Nitab4.5_0002222g0050	MYB transcription factor IPR015495 Myb transcription factor	-3.58195	3.31053e-11	/
Nitab4.5_0002155g0010	Xyloglucan endotransglucosylase_hydrolase 1 IPR016455 Xyloglucan endotransglucosylase_hydrolase	-1.37265	0.0144839	cell wall
Nitab4.5_0001256g0090	GDSL esterase_lipase At1g28610 IPR001087 Lipase_ GDSL	-5.35294	2.40453e-17	/
Nitab4.5_0002114g0020	GDSL esterase_lipase At5g45960 IPR001087 Lipase_ GDSL	-2.65561	0.00671395	/
Nitab4.5_0000635g0080	Mpv17 IPR007248 Mpv17_PMP22	-1.40047	0.0104048	/
Nitab4.5_0002651g0010	AT-hook DNA-binding protein (Fragment) IPR014476 Predicted AT-hook DNA-binding	1.84795	2.05922e-05	/
Nitab4.5_0000691g0080		2.54306	0.0396925	/
Nitab4.5_0001109g0080	Cysteine proteinase inhibitor IPR000010 Proteinase inhibitor I25_ cystatin	1.29976	0.0206499	/
Nitab4.5_0001109g0110	Heterogeneous nuclear ribonucleoprotein A3 IPR000504 RNA recognition motif_ RNP-1	-1.25795	0.00600827	/
Nitab4.5_0001663g0230	Serine carboxypeptidase K10B2.2 IPR001563 Peptidase S10_ serine carboxypeptidase	-1.7393	0.0140039	/
Nitab4.5_0000902g0020	Unknown Protein	-1.21294	0.0384644	/
Nitab4.5_0004607g0030	UPF0497 membrane protein 17	-2.35722	4.18233e-09	/
Nitab4.5_0004607g0040	UPF0497 membrane protein 17	-1.49854	0.0214021	/
Nitab4.5_0001002g0090	ER glycerol-phosphate acyltransferase IPR002123 Phospholipid_glycerol acyltransferase	-2.60425	3.47375e-06	/
Nitab4.5_0000431g0200	Os03g0169900 protein (Fragment)	-1.88709	0.0166498	/
Nitab4.5_0000636g0120	Glucosyltransferase IPR002213 UDP-glucuronosyl_UDP-glucosyltransferase	-1.13123	0.00791645	/
Nitab4.5_0003134g0120	Pheophorbide a oxygenase IPR013626 Pheophorbide a oxygenase	-2.66022	0.0106013	/
Nitab4.5_0002208g0070	Strictosidine synthase-like protein IPR004141 Strictosidine synthase	-2.02004	5.43953e-05	/
Nitab4.5_0000677g0200	Indole-3-acetic acid-amido synthetase GH3.8 IPR004993 GH3 auxin-responsive promoter	-1.426	0.00122807	/
Nitab4.5_0000677g0100	Beta-1 3-glucanase IPR000490 Glycoside hydrolase_ family 17	4.77525	8.99205e-09	/
Nitab4.5_0003600g0040	Receptor-like kinase IPR002290 Serine_threonine protein kinase	-1.47636	0.0127774	/
Nitab4.5_0004063g0040	Unknown Protein	-1.47889	0.0158068	/
Nitab4.5_0000062g0150	Myb family transcription factor (Fragment) IPR017884 SANT_ eukarya	1.98773	0.00354914	/
Nitab4.5_0000721g0120	Unknown Protein	-1.95666	0.000884285	/
Nitab4.5_0000721g0110	Pollen preferential protein	1.39146	0.000288233	/
Nitab4.5_0000721g0240	Ring finger protein IPR018957 Zinc finger_ C3HC4 RING-type	-1.44998	0.0191336	/
Nitab4.5_0004924g0070	Subtilisin-like protease IPR015500 Peptidase S8_ subtilisin-related	1.52013	0.00208939	/
Nitab4.5_0000202g0120	Plant-specific domain TIGR01589 family protein IPR006476 Conserved hypothetical protein CHP01589_ plant	1.46644	0.0321003	/
Nitab4.5_0000202g0040	Laccase IPR017761 Laccase	-2.58019	0.00405576	/
Nitab4.5_0000652g0140	UPF0503 protein At3g09070_ chloroplastic IPR008004 Protein of unknown function DUF740	1.02036	0.00026102	/
Nitab4.5_0000652g0120	Os03g0169000 protein (Fragment) IPR004348 Protein of unknown function DUF246_ plant	-1.5443	0.0367584	/
Nitab4.5_0000063g0020	Unknown Protein	-2.63172	5.13303e-05	/
Nitab4.5_0000063g0340	Pectinacetylesterase like protein (Fragment) IPR004963 Pectinacetylesterase	-1.08853	0.0404451	/
Nitab4.5_0000132g0350	Os01g0786800 protein (Fragment) IPR002781 Protein of unknown function DUF81	-3.35323	0.0336538	/
Nitab4.5_0000132g0490	CHY zinc finger family protein expressed IPR008913 Zinc finger_ CHY-type	-1.04909	0.0331786	/
Nitab4.5_0000381g0060	Cc-nbs-lrr_ resistance protein	-2.46079	0.0249879	/
Nitab4.5_0002165g0030	Syntaxin IPR010989 t-SNARE	-1.30162	1.31662e-05	/
Nitab4.5_0001287g0050	Harpin-induced protein-like (Fragment) IPR010847 Harpin-induced 1	-2.00593	2.43969e-07	/
Nitab4.5_0001287g0070	Harpin-induced protein-like (Fragment) IPR010847 Harpin-induced 1	-1.39997	1.85907e-05	/
Nitab4.5_0001287g0140	Receptor expression-enhancing protein 3 IPR004345 TB2_DP1 and HVA22 related protein	-2.44284	0.00264312	/
Nitab4.5_0000725g0040	tRNA-specific adenosine deaminase IPR016193 Cytidine deaminase-like	1.09144	0.0237647	/
Nitab4.5_0000725g0100	UDP-glucosyltransferase family 1 protein IPR002213 UDP-glucuronosyl_UDP-glucosyltransferase	-1.81965	0.00128742	/
Nitab4.5_0000725g0200	Predicted inner membrane protein IPR005226 Conserved hypothetical protein CHP00245	-1.32733	6.1376e-05	/
Nitab4.5_0000754g0140	Proteinase inhibitor I IPR000864 Proteinase inhibitor I13_ potato inhibitor I	-2.09218	2.1008e-16	/
Nitab4.5_0000754g0170	Proteinase inhibitor I IPR000864 Proteinase inhibitor I13_ potato inhibitor I	-1.90267	2.05166e-17	/
Nitab4.5_0000119g0150	1-phosphatidylinositol-4 5-bisphosphate phosphodiesterase IPR001711 Phospholipase C_ phosphatidylinositol-specific_ Y domain IPR018029 C2 membrane targeting protein IPR000909 Phospholipase C_ phosphatidylinositol-specific _ X region	1.91052	0.00161453	/
Nitab4.5_0000119g0200	Alpha-1 4-galactosyltransferase IPR007652 Alpha 1_4-glycosyltransferase conserved region	-1.35493	0.00240205	/
Nitab4.5_0000119g0290	PAR-1b protein IPR009489 PAR1	-2.78306	8.36668e-22	/
Nitab4.5_0002009g0020	Peroxidase 1 IPR002016 Haem peroxidase_ plant_fungal_bacterial	-2.03259	0.000171628	/
Nitab4.5_0000355g0100	Peroxidase 1 IPR002016 Haem peroxidase_ plant_fungal_bacterial	-1.97311	0.00701473	/
Nitab4.5_0000355g0170	Solute carrier family 40 member 1 IPR016196 Major facilitator superfamily_ general substrate transporter	-1.76296	0.00278949	/
Nitab4.5_0005335g0020	Os03g0291800 protein (Fragment) IPR004253 Protein of unknown function DUF231_ plant	-1.50668	0.0446545	/
Nitab4.5_0002204g0080	Peroxidase 1 IPR002016 Haem peroxidase_ plant_fungal_bacterial	-3.01147	3.12891e-06	/
Nitab4.5_0001215g0170	Receptor like kinase_ RLK	-1.29843	0.00161248	/
Nitab4.5_0000708g0030	GDSL esterase_lipase At3g26430 IPR001087 Lipase_ GDSL	-1.17343	0.0235987	/
Nitab4.5_0001361g0180	Multidrug resistance protein mdtK IPR002528 Multi antimicrobial extrusion protein MatE	-1.07088	0.0446545	/
Nitab4.5_0000956g0150	Aquaporin IPR000425 Major intrinsic protein	-2.52688	0.00735631	/
Nitab4.5_0000956g0120	Dirigent-like protein IPR004265 Plant disease resistance response protein	-3.07487	5.8504e-06	/
Nitab4.5_0000956g0110	Dirigent-like protein IPR004265 Plant disease resistance response protein	-2.69064	0.0193846	/
Nitab4.5_0000956g0090	Dirigent-like protein IPR004265 Plant disease resistance response protein	-3.70053	2.8022e-10	/
Nitab4.5_0000956g0080	Dirigent-like protein IPR004265 Plant disease resistance response protein	-1.90078	7.38454e-06	/
Nitab4.5_0002673g0040	Copper ion binding protein IPR008972 Cupredoxin	3.54318	0.00796709	/
Nitab4.5_0001458g0080	Nucleobase ascorbate transporter IPR006043 Xanthine_uracil_vitamin C permease	-1.77612	2.38369e-07	/
Nitab4.5_0002543g0020	Expp1 protein	-1.35493	0.000112858	/
Nitab4.5_0000123g0490	UDP-glucosyltransferase IPR002213 UDP-glucuronosyl_UDP-glucosyltransferase	-3.1956	8.36607e-06	/
Nitab4.5_0000123g0480	Chloramphenicol acetyltransferase-like domain_ Transferase	-5.77934	3.34101e-12	/
Nitab4.5_0000123g0450	Chloramphenicol acetyltransferase-like domain_ Transferase	-6.16244	9.40019e-08	/
Nitab4.5_0000123g0350	Cytochrome P450	-2.41971	1.67435e-10	/
Nitab4.5_0000123g0170	Magnesium-protoporphyrin IX monomethyl ester IPR008434 Magnesium-protoporphyrin IX monomethyl ester aerobic oxidative cyclase	-1.20261	0.00748055	/
Nitab4.5_0000121g0050	Peroxidase 57 IPR002016 Haem peroxidase_ plant_fungal_bacterial	-3.32212	0.0111962	/
Nitab4.5_0000338g0130	Knotted-1-like homeobox protein H1 IPR005541 KNOX2	1.44682	0.045015	/
Nitab4.5_0000338g0180	NADH-ubiquinone oxidoreductase chain 1 IPR001694 NADH:ubiquinone oxidoreductase_ subunit 1	1.64039	0.0153071	/
Nitab4.5_0000007g0210	Primary amine oxidase IPR000269 Copper amine oxidase	1.67794	0.00130858	/
Nitab4.5_0000007g0230	Peroxidase 1 IPR002016 Haem peroxidase_ plant_fungal_bacterial	-2.4398	2.77972e-08	/
Nitab4.5_0000007g0300	Ribulose bisphosphate carboxylase large chain IPR000685 Ribulose bisphosphate carboxylase_ large subunit_ C-terminal	1.06639	0.0140039	/
Nitab4.5_0000388g0070	Cation diffusion facilitator 9 IPR002524 Cation efflux protein	-1.78979	0.0318592	/
Nitab4.5_0000500g0010	Unknown Protein	-1.3156	0.0388025	/
Nitab4.5_0000500g0190	Expansin-like protein IPR007112 Expansin 45_ endoglucanase-like	-2.62924	2.06726e-13	/
Nitab4.5_0000500g0320	Ankyrin repeat-containing domain_ Ankyrin repeat_ PGG domain	-1.59296	0.00147687	/
Nitab4.5_0004227g0040	Serine-threonine protein kinase IPR015740 Plant protein serine_threonine kinase-like	-1.00159	0.000236459	/
Nitab4.5_0000955g0060	Vinorine synthase OS=Rauvolfia serpentina GN=ACT PE=1 SV=2	7.82709	1.63916e-05	/
Nitab4.5_0000162g0050	Coatomer subunit gamma IPR002553 Clathrin_coatomer adaptor_ adaptin-like_ N-terminal	-2.11347	5.17828e-07	/
Nitab4.5_0001858g0030	Unknown protein (Fragment)	1.48462	0.000357387	/
Nitab4.5_0001858g0020	Unknown Protein	1.49472	0.0271638	/
Nitab4.5_0007589g0040	Receptor like kinase_ RLK	-1.51627	0.0011055	/
Nitab4.5_0002312g0030	Formin 3 IPR015425 Actin-binding FH2	-1.60453	0.000450377	/
Nitab4.5_0001009g0020	Potassium transporter IPR018519 Potassium uptake protein_ kup IPR003855 K+ potassium transporter	-1.40873	0.0381419	/
Nitab4.5_0003062g0050	Homeobox-leucine zipper-like protein IPR003106 Leucine zipper_ homeobox-associated	-1.92773	0.00870913	/
Nitab4.5_0000703g0140	Cc-nbs-lrr_ resistance protein with an R1 specific domain	-1.13384	0.00239286	/
Nitab4.5_0000040g0340	Ribonuclease T2 IPR001568 Ribonuclease T2	-2.5065	2.05076e-09	/
Nitab4.5_0000040g0360	Auxin-induced in root cultures protein 12 IPR007613 Protein of unknown function DUF568_ DOMON-like	-1.05613	0.0339955	/
Nitab4.5_0000391g0020	Cc-nbs-lrr_ resistance protein with an R1 specific domain	-1.53425	0.0117819	/
Nitab4.5_0000391g0040	Cc-nbs-lrr_ resistance protein with an R1 specific domain	-1.24096	0.000800482	/
Nitab4.5_0000391g0120	Unknown Protein	-1.45049	0.00185605	/
Nitab4.5_0000391g0390	Xenotropic and polytropic retrovirus receptor IPR004342 EXS_ C-terminal	-1.55927	5.20354e-06	/
Nitab4.5_0000334g0010	30S ribosomal protein S19 IPR002222 Ribosomal protein S19_S15	1.75996	0.0326429	/
Nitab4.5_0000334g0080	Exostosin-like glycosyltransferase IPR004263 Exostosin-like	-2.28547	0.00100874	/
Nitab4.5_0000027g0550	BZip transcription factor IPR011616 bZIP transcription factor_ bZIP-1	1.19131	0.0343709	/
Nitab4.5_0000027g0500	Unknown Protein	-2.38412	0.000515054	/
Nitab4.5_0000027g0190	Cytochrome P450	-1.6678	0.00243038	/
Nitab4.5_0000231g0350	Ureide permease 2 IPR009834 Fatty acid elongase 3-ketoacyl-CoA synthase 1	-1.05517	0.0117645	/
Nitab4.5_0000231g0480	Ribosomal RNA large subunit methyltransferase J family protein IPR015507 Ribosomal RNA methyltransferase J	1.05911	0.0249375	/
Nitab4.5_0001616g0130	Receptor-like protein kinase IPR002290 Serine_threonine protein kinase	3.22783	0.0197656	/
Nitab4.5_0000694g0080	Lipid phosphate phosphatase 3 IPR000326 Phosphatidic acid phosphatase type 2_haloperoxidase	-1.01676	0.00615139	/
Nitab4.5_0000350g0030	RING finger protein IPR018957 Zinc finger_ C3HC4 RING-type	2.44918	0.00136646	/

## Sheet: Root_RRvsCKR
Table S3B. Differentially expressed genes (DEGs) in root after monochromatic red light treatment (RR) compared with white light treatment (CKR). Genes with |log2FC| ≥ 1 and padg < 0.05 are listed.
GeneID	Description	log2FC	padj	Cell wall+Hormone associated genes
Nitab4.5_0002367g0120	F-box family protein IPR005174 Protein of unknown function DUF295	1.7499	0.00440637	/
Nitab4.5_0005621g0190	Unknown Protein	1.14245	0.0346058	/
Nitab4.5_0002234g0030	Cytochrome P450	-1.62941	8.59551e-05	/
Nitab4.5_0003983g0010	Auxin responsive SAUR protein IPR003676 Auxin responsive SAUR protein	1.32609	1.45712e-06	/
Nitab4.5_0004430g0080	Nitrate transporter IPR000109 TGF-beta receptor_ type I_II extracellular region	1.46812	1.25709e-15	/
Nitab4.5_0005011g0070	Ethylene-responsive transcription factor 11 IPR001471 Pathogenesis-related transcriptional factor and ERF_ DNA-binding	-1.8448	0.00162297	/
Nitab4.5_0000837g0030	Os02g0658033 protein (Fragment) IPR008546 Protein of unknown function DUF828_ plant	-3.76106	1.97393e-44	/
Nitab4.5_0002140g0020	Non-specific lipid-transfer protein IPR013770 Plant lipid transfer protein and hydrophobic protein_ helical	-1.0644	0.000921049	/
Nitab4.5_0000127g0140	Uncharacterized ABC transporter ATP-binding protein TM_0288 IPR003439 ABC transporter-like	-1.1729	0.0392931	/
Nitab4.5_0000970g0150	Galactokinase like protein IPR012369 Galactokinase_ glycosyltransferase	1.12324	2.36506e-06	/
Nitab4.5_0002397g0040	Cytochrome P450	-1.23466	0.0367046	/
Nitab4.5_0001321g0040	Beta-xylosidase 4 IPR001764 Glycoside hydrolase_ family 3_ N-terminal	2.98751	0.044025	/
Nitab4.5_0001639g0070	Late embryogenesis abundant 3 family protein IPR004926 Late embryogenesis abundant protein 3	-1.70997	0.00328932	/
Nitab4.5_0003437g0010	Zinc-binding family protein IPR006734 Protein of unknown function DUF597	1.08244	1.03985e-05	/
Nitab4.5_0002080g0050	F-box protein PP2-B1 IPR001810 Cyclin-like F-box	1.21927	2.05669e-06	/
Nitab4.5_0001007g0010	Cytochrome P450	1.24672	0.0384973	/
Nitab4.5_0003219g0010	Ethylene-responsive transcription factor 4 IPR001471 Pathogenesis-related transcriptional factor and ERF_ DNA-binding	1.01792	2.42738e-10	/
Nitab4.5_0000998g0090	Epoxide hydrolase 3 IPR000639 Epoxide hydrolase-like	1.5605	1.39598e-05	/
Nitab4.5_0000207g0360	Centrin 2 (Fragment) IPR011992 EF-Hand type	-1.99652	0.0069288	/
Nitab4.5_0000207g0440	Serine_threonine-protein kinase receptor IPR002290 Serine_threonine protein kinase	1.13653	0.0211047	/
Nitab4.5_0000207g0410	Calcium-binding EF hand family protein (Fragment) IPR011992 EF-Hand type	1.01391	0.000211328	/
Nitab4.5_0000207g0390	BHLH transcription factor-like protein IPR011598 Helix-loop-helix DNA-binding	-1.06224	0.00382056	/
Nitab4.5_0002209g0170	Glutathione S-transferase-like protein IPR004046 Glutathione S-transferase_ C-terminal	1.12412	0.0415401	/
Nitab4.5_0002209g0110	Unknown Protein IPR001075 NIF system FeS cluster assembly_ NifU_ C-terminal	-1.35544	0.0177434	/
Nitab4.5_0002027g0060	Receptor-like protein kinase At5g59670 IPR002290 Serine_threonine protein kinase	1.25895	0.00177711	/
Nitab4.5_0000923g0050	Gibberellin 2-oxidase IPR005123 Oxoglutarate and iron-dependent oxygenase	-1.23064	0.00855386	/
Nitab4.5_0000680g0050	Os01g0318400 protein (Fragment)	-1.17035	3.28065e-12	/
Nitab4.5_0000680g0130	Unknown Protein IPR008889 VQ	1.20706	0.00669188	/
Nitab4.5_0004731g0020	RRP1 IPR009053 Prefoldin	-1.10878	0.025379	/
Nitab4.5_0001142g0100	Interactor of constitutive active ROPs 3	-1.06324	0.000314976	/
Nitab4.5_0000722g0020	Regulator of chromosome condensation RCC1 IPR009091 Regulator of chromosome condensation_beta-lactamase-inhibitor protein II	-2.94154	6.29455e-11	/
Nitab4.5_0000008g0840	Peptide transporter IPR000109 TGF-beta receptor_ type I_II extracellular region	-1.62831	0.00828398	/
Nitab4.5_0000008g0670	Receptor like kinase_ RLK	-1.41306	0.0031773	/
Nitab4.5_0000008g0270	class I heat shock protein IPR002068 Heat shock protein Hsp20	-3.17512	0.00457263	/
Nitab4.5_0000362g0160	Unknown Protein	-1.69836	0.0479066	/
Nitab4.5_0000046g0210	0	-1.04608	0.0236989	/
Nitab4.5_0002844g0030	Cytochrome P450	1.08933	1.1117e-09	/
Nitab4.5_0000078g0090	High affinity sulfate transporter 2 IPR001902 Sulphate anion transporter	2.67343	0.0373903	/
Nitab4.5_0000078g0010	Os01g0498200 protein (Fragment)	-1.41001	2.04784e-14	/
Nitab4.5_0000294g0070	O-methyltransferase IPR016461 O-methyltransferase_ COMT_ eukaryota	1.05737	0.023238	/
Nitab4.5_0000152g0170	Alkaline alpha galactosidase I IPR008811 Raffinose synthase	1.52252	4.99546e-18	/
Nitab4.5_0002826g0080	Unknown Protein	1.23524	0.000196479	/
Nitab4.5_0000246g0100	BZIP transcription factor family protein IPR011700 Basic leucine zipper	-1.13856	0.002309	/
Nitab4.5_0001204g0100	NAC domain protein IPR003441 protein	1.59872	6.0133e-07	/
Nitab4.5_0000297g0150	Chlorophyll a-b binding protein 13_ chloroplastic IPR001344 Chlorophyll A-B binding protein	2.7089	0.00015712	/
Nitab4.5_0000297g0270	Serine_threonine kinase receptor IPR002290 Serine_threonine protein kinase	1.43287	0.00877304	/
Nitab4.5_0000297g0300	Serine_threonine kinase receptor IPR002290 Serine_threonine protein kinase	1.81999	0.000205882	/
Nitab4.5_0002251g0100	Cytochrome B561-related protein IPR006593 Cytochrome b561_ferric reductase transmembrane	-2.4163	0.0349237	/
Nitab4.5_0002629g0100	BZIP transcription factor family protein IPR011700 Basic leucine zipper	-1.58631	0.000204426	/
Nitab4.5_0000512g0200	Protochlorophyllide reductase like protein IPR005979 Light-dependent protochlorophyllide reductase	1.4773	0.0349417	/
Nitab4.5_0000512g0110	RING finger protein 5 IPR018957 Zinc finger_ C3HC4 RING-type	1.02538	2.13081e-11	/
Nitab4.5_0000512g0060	Unknown Protein	-2.25836	0.00403066	/
Nitab4.5_0002791g0060	Wound induced protein	-1.17383	2.04157e-09	/
Nitab4.5_0002791g0070	Wound induced protein	-1.47564	5.73102e-11	/
Nitab4.5_0001601g0040	Laccase-22 IPR001117 Multicopper oxidase_ type 1	-1.06574	1.01291e-07	/
Nitab4.5_0001134g0060	Unknown Protein	-1.82762	0.000849945	/
Nitab4.5_0000130g0130	1-aminocyclopropane-1-carboxylate oxidase IPR005123 Oxoglutarate and iron-dependent oxygenase	1.10621	2.04157e-09	/
Nitab4.5_0000482g0070	Unknown Protein	1.05371	0.00244325	/
Nitab4.5_0001552g0120	ATP-binding protein (P-loop) IPR000623 Shikimate kinase	1.64628	0.000149915	/
Nitab4.5_0001552g0080	NAC domain transcription factor protein	2.1856	0.00448144	/
Nitab4.5_0000343g0030	Kelch-like protein 17 IPR015915 Kelch-type beta propeller	-2.39131	0.0014879	/
Nitab4.5_0000343g0060	Cytochrome P450	1.24795	0.00607794	/
Nitab4.5_0000170g0130	Cytochrome P450	1.19445	0.00077809	/
Nitab4.5_0000170g0380	Pectinesterase IPR000070 Pectinesterase_ catalytic	1.38195	0.0404627	cell wall
Nitab4.5_0005826g0010	Exocyst complex protein EXO70 IPR004140 Exo70 exocyst complex subunit	1.49214	0.036782	/
Nitab4.5_0000614g0070	Peroxidase IPR002016 Haem peroxidase_ plant_fungal_bacterial	1.254	0.0457063	/
Nitab4.5_0000614g0090	Tir-nbs-lrr_ resistance protein	-2.27531	0.00426207	/
Nitab4.5_0001014g0030	Cytochrome P450	1.38349	0.03326	/
Nitab4.5_0001034g0110	Uncharacterized membrane protein At3g27390	1.04697	0.000813208	/
Nitab4.5_0002694g0020	F-box_LRR-repeat protein 2 IPR006553 Leucine-rich repeat_ cysteine-containing subtype	1.25228	0.000621203	/
Nitab4.5_0000291g0010	Hydroxyproline-rich glycoprotein	-1.17976	0.00362057	/
Nitab4.5_0002753g0070	UDP-glucosyltransferase IPR002213 UDP-glucuronosyl_UDP-glucosyltransferase	1.1056	0.0108311	/
Nitab4.5_0000682g0090	Ribulose bisphosphate carboxylase small chain IPR000894 Ribulose bisphosphate carboxylase_ small chain	3.99592	0.00754844	/
Nitab4.5_0000682g0050	LOB domain protein 42 IPR004883 Lateral organ boundaries_ LOB	-1.58116	4.16367e-08	/
Nitab4.5_0003290g0010	Calcium-dependent protein kinase IPR002290 Serine_threonine protein kinase	1.20422	1.29534e-06	/
Nitab4.5_0005030g0010	ARGONAUTE 1 IPR003165 Stem cell self-renewal protein Piwi	9.53893	4.35596e-13	/
Nitab4.5_0005030g0020	Transducin-like IPR011989 Armadillo-like helical	8.38006	3.21173e-10	/
Nitab4.5_0005030g0030	NPR1-2 protein (Fragment) IPR013069 BTB_POZ	10.5844	2.04216e-13	/
Nitab4.5_0005030g0050	Genomic DNA chromosome 5 P1 clone MPH15 IPR003690 Mitochodrial transcription termination factor-related	6.83369	6.76429e-06	/
Nitab4.5_0002964g0030	Pentatricopeptide repeat-containing protein IPR002885 Pentatricopeptide repeat	6.91425	5.54124e-07	/
Nitab4.5_0002964g0020	0	10.1085	2.50087e-09	/
Nitab4.5_0006230g0020	Pentatricopeptide repeat-containing protein IPR002885 Pentatricopeptide repeat	8.70258	5.04683e-10	/
Nitab4.5_0006230g0010	UDP-glucose 4-epimerase IPR005886 UDP-glucose 4-epimerase	9.29966	2.16937e-34	/
Nitab4.5_0001096g0030	Cation_H(+) antiporter 18 IPR006153 Cation_H+ exchanger	1.75193	2.9171e-08	/
Nitab4.5_0007278g0010	NAC domain protein protein	1.57894	1.20435e-15	/
Nitab4.5_0001591g0160	Genomic DNA chromosome 5 P1 clone MUL8 IPR018971 Protein of unknown function DUF1997	-1.79369	0.00911356	/
Nitab4.5_0002265g0140	cDNA clone J023121M11 full insert sequence IPR007679 Protein of unknown function DUF569	1.17831	0.014605	/
Nitab4.5_0004905g0070	Glycosyltransferase IPR002495 Glycosyl transferase_ family 8	1.66612	1.66405e-08	/
Nitab4.5_0001239g0110	Thaumatin-like protein IPR001938 Thaumatin_ pathogenesis-related	1.17414	0.0098647	/
Nitab4.5_0001239g0210	Cell division AAA ATPase family protein IPR003959 ATPase_ AAA-type_ core	1.43497	0.0314382	/
Nitab4.5_0002050g0010	WRKY transcription factor IPR003657 DNA-binding WRKY	1.19083	5.71637e-05	/
Nitab4.5_0002050g0080	Peroxidase 1 IPR002016 Haem peroxidase_ plant_fungal_bacterial	1.06901	1.72349e-05	/
Nitab4.5_0000935g0170	Unknown Protein IPR005174 Protein of unknown function DUF295	1.59792	0.00285143	/
Nitab4.5_0000935g0230	MADS-box transcription factor-like protein IPR002100 Transcription factor_ MADS-box	-1.19988	0.00468392	/
Nitab4.5_0006338g0090	Ring H2 finger protein IPR018957 Zinc finger_ C3HC4 RING-type	1.2889	0.0362589	/
Nitab4.5_0001691g0060	Glutamate-gated kainate-type ion channel receptor subunit GluR5 IPR017103 Ionotropic glutamate-like receptor_ plant	1.09464	4.88256e-05	/
Nitab4.5_0005664g0030	SAUR family protein IPR003676 Auxin responsive SAUR protein	-1.01436	0.00390112	/
Nitab4.5_0001295g0040	Beta-galactosidase IPR019801 Glycoside hydrolase_ family 35_ conserved site IPR001944 Glycoside hydrolase_ family 35 IPR000922 D-galactoside_L-rhamnose binding SUEL lectin	1.34098	0.024066	/
Nitab4.5_0001315g0170	Dynein light chain 1 cytoplasmic IPR001372 Dynein light chain_ type 1 and 2	1.00978	3.70912e-05	/
Nitab4.5_0002906g0080	MYB transcription factor IPR015495 Myb transcription factor	1.80295	0.0023796	/
Nitab4.5_0006493g0020	Calmodulin-binding protein IPR012416 Calmodulin binding protein-like	1.14506	1.07391e-05	/
Nitab4.5_0001158g0110	Flap structure-specific endonuclease_yeast Rad	-1.01938	0.000351264	/
Nitab4.5_0001454g0100	Mitochondrial glycoprotein family protein IPR003428 Mitochondrial glycoprotein	1.14327	0.0204978	/
Nitab4.5_0001454g0180	Cinnamoyl-CoA reductase-binding domain	1.3056	2.1616e-07	/
Nitab4.5_0002322g0190	F-box family protein IPR001810 Cyclin-like F-box	1.70534	0.00879908	/
Nitab4.5_0003072g0040	Protein FAR1-RELATED SEQUENCE 6 IPR018289 MULE transposase_ conserved domain	1.74117	0.00341172	/
Nitab4.5_0002700g0120	Chaperone protein dnaJ IPR001623 Heat shock protein DnaJ_ N-terminal	1.2868	4.90731e-06	/
Nitab4.5_0002700g0030	Transcription regulatory protein SNF5	1.25872	1.77597e-05	/
Nitab4.5_0000976g0150	Unknown Protein	1.94935	0.00318049	/
Nitab4.5_0002450g0060	Acyl carrier protein	-1.26347	0.000268501	/
Nitab4.5_0002450g0150	Diphosphoinositol polyphosphate phosphohydrolase 1 IPR000086 NUDIX hydrolase domain	1.50935	1.37767e-07	/
Nitab4.5_0000842g0090	Glutathione S-transferase 12 IPR004045 Glutathione S-transferase_ N-terminal	1.68151	1.84279e-05	/
Nitab4.5_0002124g0010	U-box domain-containing protein IPR011989 Armadillo-like helical	1.96934	3.06923e-08	/
Nitab4.5_0000852g0050	Phosphoglycerate mutase family protein IPR013078 Phosphoglycerate mutase	-1.09652	0.039823	/
Nitab4.5_0003282g0020	RLK_ Receptor like protein_ putative resistance protein with an antifungal domain	1.21544	0.00461596	/
Nitab4.5_0001180g0060	Homeobox-leucine zipper protein PROTODERMAL FACTOR 2 IPR002913 Lipid-binding START	-1.25116	0.028638	/
Nitab4.5_0001180g0230	Receptor like kinase_ RLK	1.01391	0.000188611	/
Nitab4.5_0000430g0060	Inositol 1 4 5-trisphosphate 5-phosphatase-like protein IPR000300 Inositol polyphosphate related phosphatase	-1.19667	0.00134724	/
Nitab4.5_0004728g0060	Transcription factor IPR011598 Helix-loop-helix DNA-binding	1.49015	8.02505e-05	/
Nitab4.5_0001464g0080	NAC domain transcription factor protein	-1.10015	1.9475e-11	/
Nitab4.5_0000714g0050	Receptor like kinase_ RLK	1.21393	1.78353e-05	/
Nitab4.5_0000319g0160	Avr9_Cf-9 rapidly elicited protein 65	1.42458	1.12585e-06	/
Nitab4.5_0000319g0150	Avr9_Cf-9 rapidly elicited protein 65	1.41588	0.000147743	/
Nitab4.5_0000319g0090	Avr9_Cf-9 rapidly elicited protein 65	1.05992	0.0408793	/
Nitab4.5_0000319g0100	Avr9_Cf-9 rapidly elicited protein 65	1.02293	0.00927613	/
Nitab4.5_0000472g0340	Late embryogenesis abundant protein_ LEA-14	-1.77664	0.0158143	/
Nitab4.5_0001842g0040	Glycosyltransferase CAZy family GT90 (Fragment) IPR008539 Protein of unknown function DUF821_ CAP10-like	-1.28682	0.0245846	/
Nitab4.5_0000084g0350	Ferric reductase oxidase IPR013121 Ferric reductase_ NAD binding	2.98781	0.00141878	/
Nitab4.5_0000084g0490	Beta-carotene hydroxylase 1	-1.34627	1.53804e-06	/
Nitab4.5_0000618g0140	Glycoprotein homolog	-1.39901	0.000201454	/
Nitab4.5_0000618g0160	Homeobox-leucine zipper protein IPR006712 HD-ZIP protein_ N-terminal	-1.25546	9.63924e-06	/
Nitab4.5_0000506g0200	Os04g0585900 protein (Fragment) IPR007650 Protein of unknown function DUF581	1.37218	0.0383478	/
Nitab4.5_0000256g0030	Cytochrome P450	1.59497	1.18508e-08	/
Nitab4.5_0000109g0130	cDNA clone J033107D23 full insert sequence IPR016196 Major facilitator superfamily_ general substrate transporter	1.96456	0.0148698	/
Nitab4.5_0000109g0360	Auxin response factor 9 IPR003311 AUX_IAA protein	-1.12858	0.031194	/
Nitab4.5_0004599g0080	Expansin IPR007112 Expansin 45_ endoglucanase-like IPR007117 Pollen allergen_expansin_ C-terminal	1.45072	1.79346e-13	/
Nitab4.5_0001383g0050	0	1.41228	0.000120485	/
Nitab4.5_0000072g0590	Pectinesterase IPR006501 Pectinesterase inhibitor	1.73414	0.0256816	/
Nitab4.5_0000072g0490	Unknown Protein IPR009902 Protein of unknown function DUF1442	-1.66682	1.65138e-12	/
Nitab4.5_0000072g0260	Unknown Protein	1.34592	0.0045329	/
Nitab4.5_0000072g0140	Fatty acid elongase 3-ketoacyl-CoA synthase IPR012392 Very-long-chain 3-ketoacyl-CoA synthase	-1.1234	0.0152832	/
Nitab4.5_0000600g0060	Ethylene-responsive transcription factor 2 IPR001471 Pathogenesis-related transcriptional factor and ERF_ DNA-binding	1.95827	7.68229e-21	/
Nitab4.5_0000600g0050	Ethylene responsive transcription factor 1a IPR001471 Pathogenesis-related transcriptional factor and ERF_ DNA-binding	1.28904	1.50711e-10	/
Nitab4.5_0000058g0210	Mitotic checkpoint serine_threonine-protein kinase BUB1 IPR013212 Mad3_BUB1 homology region 1	-1.14838	0.000836766	/
Nitab4.5_0000797g0040	Transcription factor bHLH51 IPR001092 Basic helix-loop-helix dimerisation region bHLH	1.37482	0.0268791	/
Nitab4.5_0001227g0020	1-aminocyclopropane-1-carboxylate oxidase 1 IPR005123 Oxoglutarate and iron-dependent oxygenase	1.43093	0.00305751	/
Nitab4.5_0000278g0100	Proline transporter 2 IPR013057 Amino acid transporter_ transmembrane	1.66672	0.000120485	/
Nitab4.5_0000278g0020	class I heat shock protein IPR002068 Heat shock protein Hsp20	-2.05446	0.0292508	/
Nitab4.5_0000278g0030	class I heat shock protein IPR002068 Heat shock protein Hsp20	-3.00018	1.03225e-06	/
Nitab4.5_0002675g0020	Glucosyltransferase-2 IPR002213 UDP-glucuronosyl_UDP-glucosyltransferase	1.05562	0.00188643	/
Nitab4.5_0000394g0080	Unknown Protein	-1.64663	2.16828e-05	/
Nitab4.5_0002532g0060	Calmodulin binding protein	-2.11128	4.57377e-08	/
Nitab4.5_0002532g0030	Fatty acyl coA reductase IPR013120 Male sterility_ NAD-binding	1.91383	2.27176e-06	/
Nitab4.5_0000213g0170	Flowering promoting factor-like 1 (Fragment)	1.12405	0.0215213	/
Nitab4.5_0000088g0100	Beta-xylosidase 4 IPR001764 Glycoside hydrolase_ family 3_ N-terminal	1.12274	0.0478244	/
Nitab4.5_0001413g0040	Calmodulin-binding protein IPR012442 Protein of unknown function DUF1645	1.38551	0.000409478	/
Nitab4.5_0000009g0510	Chitinase IPR016283 Glycoside hydrolase_ family 19	1.61077	1.94252e-09	/
Nitab4.5_0000016g0210	BZIP transcription factor IPR011616 bZIP transcription factor_ bZIP-1	1.15629	0.000447884	/
Nitab4.5_0000016g0550	NAC domain	-1.67044	0.000597778	/
Nitab4.5_0000452g0110	Unknown Protein	-1.19368	0.000195243	/
Nitab4.5_0001889g0020	BZIP family transcription factor (Fragment) IPR011700 Basic leucine zipper	1.68897	0.0326081	/
Nitab4.5_0000349g0280	Protein phosphatase 2C containing protein IPR015655 Protein phosphatase 2C	1.13724	0.00557735	/
Nitab4.5_0004057g0060	Alcohol dehydrogenase (Fragment) IPR002347 Glucose_ribitol dehydrogenase	-2.37373	1.88998e-22	/
Nitab4.5_0002123g0070	Polygalacturonase IPR012334 Pectin lyase fold	4.26077	0.000462402	/
Nitab4.5_0001808g0010	Chlorophyll a-b binding protein 7_ chloroplastic IPR001344 Chlorophyll A-B binding protein	1.27102	0.000360726	/
Nitab4.5_0003217g0010	Metacaspase 7 IPR011600 Peptidase C14_ caspase catalytic	1.47009	0.0176938	/
Nitab4.5_0001249g0010	Calcium-dependent protein kinase 4 IPR002290 Serine_threonine protein kinase	-1.56392	0.0409937	/
Nitab4.5_0001249g0050	Abscisic acid insensitive 8 homologue	-2.06683	0.0395075	/
Nitab4.5_0001249g0080	Protein recA IPR013765 RecA IPR003593 ATPase_ AAA+ type_ core	1.04951	0.0188729	/
Nitab4.5_0002839g0010	Heat stress transcription factor-type_ DNA-binding	1.20636	0.0434668	/
Nitab4.5_0002299g0010	WRKY transcription factor-b IPR003657 DNA-binding WRKY	1.18316	0.000381917	/
Nitab4.5_0001440g0080	Os06g0207500 protein (Fragment) IPR004253 Protein of unknown function DUF231_ plant	-1.07125	0.000634888	/
Nitab4.5_0000698g0030	Unknown Protein	1.55933	0.00556415	/
Nitab4.5_0002769g0040	Unknown Protein	1.28798	1.61544e-05	/
Nitab4.5_0000581g0130	0	-2.71886	0.001386	/
Nitab4.5_0001318g0070	Acetyl esterase IPR013094 Alpha_beta hydrolase fold-3	1.18129	0.00711109	/
Nitab4.5_0000712g0030	Homeobox-leucine zipper protein IPR003106 Leucine zipper_ homeobox-associated	-1.05473	7.33144e-05	/
Nitab4.5_0000712g0270	Nitrate transporter IPR000109 TGF-beta receptor_ type I_II extracellular region	2.48868	0.000277761	/
Nitab4.5_0001816g0220	Non-specific lipid-transfer protein IPR003612 Plant lipid transfer protein_seed storage_trypsin-alpha amylase inhibitor	1.04162	0.00190267	/
Nitab4.5_0001816g0200	Serine_threonine-protein phosphatase (Fragment) IPR011990 Tetratricopeptide-like helical	-1.07856	0.00120937	/
Nitab4.5_0001816g0190	O-methyltransferase family 3 IPR009902 Protein of unknown function DUF1442	1.96167	3.03071e-08	/
Nitab4.5_0005743g0030	1-aminocyclopropane-1-carboxylate synthase IPR004839 Aminotransferase_ class I and II IPR004838 Aminotransferases_ class-I_ pyridoxal-phosphate-binding site	1.24858	0.00248114	/
Nitab4.5_0003337g0010	Carbonic anhydrase IPR015892 Carbonic anhydrase_ prokaryotic-like_ conserved site	1.45548	0.0349522	/
Nitab4.5_0003074g0030	Unknown Protein	-1.12861	5.64771e-05	/
Nitab4.5_0002681g0020	BZIP transcription factor IPR011616 bZIP transcription factor_ bZIP-1	1.06391	0.00105895	/
Nitab4.5_0002689g0020	Disease resistance protein_ P-loop containing nucleoside triphosphate hydrolase_ NB-ARC	1.67811	1.37006e-07	/
Nitab4.5_0000658g0020	Unknown Protein	1.14772	0.000154967	/
Nitab4.5_0003727g0010	Allene oxide synthase IPR001128 Cytochrome P450	2.14646	0.0252101	/
Nitab4.5_0000557g0050	Calmodulin-binding protein IPR012442 Protein of unknown function DUF1645	1.8985	5.32929e-06	/
Nitab4.5_0001282g0030	Transferase family protein IPR003480 Transferase	-1.69714	2.68817e-06	/
Nitab4.5_0001238g0070	Major latex-like protein IPR000916 Bet v I allergen	1.2734	0.0470105	/
Nitab4.5_0002846g0010	Sorghum bicolor protein targeted either to mitochondria or chloroplast proteins T50848	1.35579	2.15039e-09	/
Nitab4.5_0001274g0010	Chitinase IPR016283 Glycoside hydrolase_ family 19	1.26107	2.02583e-07	/
Nitab4.5_0000928g0060	DNA binding protein	-1.10541	0.0250259	/
Nitab4.5_0001187g0070	Abscisic stress ripening (Fragment) IPR003496 ABA_WDS induced protein	-1.99394	0.0114136	/
Nitab4.5_0002271g0010	Ethylene responsive transcription factor 1b IPR001471 Pathogenesis-related transcriptional factor and ERF_ DNA-binding	1.10932	0.028638	/
Nitab4.5_0001780g0070	Pectinesterase IPR000070 Pectinesterase_ catalytic	1.18417	0.0482591	cell wall
Nitab4.5_0007088g0020	Peptidoglycan-binding LysM domain-containing protein IPR018392 Peptidoglycan-binding lysin domain	1.1854	8.64644e-05	/
Nitab4.5_0000572g0120	Ferric reductase IPR013130 Ferric reductase-like transmembrane component_ N-terminal	3.34052	0.0254775	/
Nitab4.5_0000572g0110	Ferric reductase oxidase IPR013121 Ferric reductase_ NAD binding	2.73759	3.20785e-05	/
Nitab4.5_0005545g0030	DNA helicase-like IPR003593 ATPase_ AAA+ type_ core	-1.11961	4.56872e-08	/
Nitab4.5_0001451g0030	Genomic DNA chromosome 5 P1 clone MEE6	1.05016	2.6797e-09	/
Nitab4.5_0002522g0050	Component of high affinity nitrate transporter IPR016605 Transporter_ high affinity nitrate_ Nar2	1.26524	7.73095e-05	/
Nitab4.5_0002522g0040	AT5G28150-like protein (Fragment) IPR008586 Protein of unknown function DUF868_ plant	-1.20167	2.5868e-07	/
Nitab4.5_0004557g0080	Multidrug resistance protein 2 IPR016196 Major facilitator superfamily_ general substrate transporter	1.08156	0.00974835	/
Nitab4.5_0003603g0060	O-methyltransferase-like protein IPR016461 O-methyltransferase_ COMT_ eukaryota	1.05606	0.00977834	/
Nitab4.5_0002516g0010	Unknown Protein	-1.22346	0.00484449	/
Nitab4.5_0004716g0020	Germin-like protein 4 IPR014710 RmlC-like jelly roll fold	2.17699	0.0386817	/
Nitab4.5_0004716g0010	Germin-like protein 4 IPR014710 RmlC-like jelly roll fold	1.1302	0.000858342	/
Nitab4.5_0003434g0090	Copper chaperone IPR006121 Heavy metal transport_detoxification protein	1.33502	9.48302e-06	/
Nitab4.5_0003174g0040	Os01g0498200 protein (Fragment)	-1.73556	7.22795e-20	/
Nitab4.5_0001788g0200	NADH dehydrogenase subunit 5 (Fragment) IPR003945 NADH-plastoquinone oxidoreductase_ chain 5	-1.02861	0.00513762	/
Nitab4.5_0001788g0090	Cytochrome c oxidase_ subunit III	-2.57303	0.0017994	/
Nitab4.5_0000629g0050	Sulfate adenylyltransferase IPR002650 ATP-sulfurylase	-1.08287	1.41536e-07	/
Nitab4.5_0002118g0030	related to Populus trichocarpa predicted protein XM_002311612	-1.03383	0.0368784	/
Nitab4.5_0001237g0010	Ribosomal-protein-alanine N-acetyltransferase IPR000182 GCN5-related N-acetyltransferase	1.54333	1.39598e-05	/
Nitab4.5_0001237g0030	Ribosomal-protein-alanine N-acetyltransferase IPR000182 GCN5-related N-acetyltransferase	2.51055	0.0218564	/
Nitab4.5_0003109g0010	Glucose transporter 8 IPR003663 Sugar_inositol transporter	1.15174	7.77006e-05	/
Nitab4.5_0000700g0010	F-box domain_ Galactose oxidase/kelch_ beta-propeller_ F-box associated interaction domain	1.60061	0.0191236	/
Nitab4.5_0000191g0030	Beta-amylase IPR013781 Glycoside hydrolase_ subgroup_ catalytic core	1.18788	8.16746e-09	/
Nitab4.5_0003767g0050	Ring H2 finger protein IPR018957 Zinc finger_ C3HC4 RING-type	1.19005	1.15116e-07	/
Nitab4.5_0001783g0150	50S ribosomal protein L2 chloroplastic IPR005880 Ribosomal protein L2_ bacterial-type	-1.25092	0.0147234	/
Nitab4.5_0002709g0020	Proton gradient regulation 5	-2.38137	0.00136381	/
Nitab4.5_0002182g0030	Genomic DNA chromosome 5 P1 clone MAC12	-1.00584	0.000496078	/
Nitab4.5_0002656g0120	Receptor protein kinase-like	1.57163	0.024901	/
Nitab4.5_0001841g0110	Nudix hydrolase 4 IPR000086 NUDIX hydrolase domain	2.82038	0.00224022	/
Nitab4.5_0003634g0030	cytochrome P450	1.02094	1.99912e-05	/
Nitab4.5_0001292g0050	Nitrate transporter IPR000109 TGF-beta receptor_ type I_II extracellular region	-1.724	4.05196e-32	/
Nitab4.5_0002372g0020	Receptor-like protein kinase At5g59670 IPR002290 Serine_threonine protein kinase	1.34007	0.0175548	/
Nitab4.5_0001076g0020	Methionyl-tRNA formyltransferase IPR004810 Formyltetrahydrofolate deformylase	-1.66965	0.000176772	/
Nitab4.5_0002206g0010	Glycoprotein homolog	-1.133	0.00204918	/
Nitab4.5_0001806g0020	Integrin-linked kinase-associated serine_threonine phosphatase 2C IPR015655 Protein phosphatase 2C	3.46761	2.07768e-05	/
Nitab4.5_0002001g0010	Serine carboxypeptidase IPR001563 Peptidase S10_ serine carboxypeptidase	1.3819	0.00150835	/
Nitab4.5_0006914g0010	Calmodulin-like protein IPR011992 EF-Hand type	-1.00701	0.00720331	/
Nitab4.5_0003212g0030	MYB transcription factor IPR015495 Myb transcription factor	-1.19225	4.20327e-05	/
Nitab4.5_0001068g0090	Exocyst complex component 7 IPR004140 Exo70 exocyst complex subunit	1.5921	5.08499e-16	/
Nitab4.5_0000182g0070	Unknown Protein	-1.1591	0.00748465	/
Nitab4.5_0002410g0020	Nitrate transporter IPR016196 Major facilitator superfamily_ general substrate transporter	2.3392	0.0446553	/
Nitab4.5_0001523g0010	Nitrate transporter IPR016196 Major facilitator superfamily_ general substrate transporter	2.5258	0.000709281	/
Nitab4.5_0000758g0130	0	1.14391	0.00675746	/
Nitab4.5_0000758g0010	Hedgehog-interacting protein 1 (Fragment) IPR011041 Soluble quinoprotein glucose_sorbosone dehydrogenase	1.09725	0.000105392	/
Nitab4.5_0000163g0330	Genomic DNA chromosome 5 P1 clone MDF20	-1.13845	0.00693879	/
Nitab4.5_0002943g0030	Receptor-like protein kinase At3g21340 IPR002290 Serine_threonine protein kinase	2.05883	0.000658373	/
Nitab4.5_0002919g0050	Unknown Protein	1.54607	0.00154211	/
Nitab4.5_0002015g0050	UDP-glucuronosyltransferase 1-1 IPR002213 UDP-glucuronosyl_UDP-glucosyltransferase	1.39488	0.00896828	/
Nitab4.5_0004234g0120	Ethylene-responsive transcription factor 4 IPR001471 Pathogenesis-related transcriptional factor and ERF_ DNA-binding	7.96732	2.24514e-05	/
Nitab4.5_0002443g0040	class I heat shock protein IPR002068 Heat shock protein Hsp20	-1.73265	7.73095e-05	/
Nitab4.5_0001671g0150	Unknown Protein	1.04231	0.00191967	/
Nitab4.5_0001671g0100	Unknown Protein	1.35231	0.0038008	/
Nitab4.5_0001094g0130	Outer membrane lipoprotein blc IPR002345 Lipocalin	-2.06704	2.9042e-06	/
Nitab4.5_0000762g0120	Serine_threonine kinase receptor IPR002290 Serine_threonine protein kinase	1.59103	3.72532e-05	/
Nitab4.5_0000114g0160	Patatin-like phospholipase family protein IPR002641 Patatin	-1.59535	0.0213673	/
Nitab4.5_0001139g0020	U-box domain-containing protein IPR017986 WD40 repeat_ region	1.63527	7.96738e-06	/
Nitab4.5_0003945g0070	Ribosomal protein S4 IPR002942 RNA-binding S4	-1.39779	0.036782	/
Nitab4.5_0003945g0050	Cytochrome c oxidase_ subunit III	-1.58858	0.0112563	/
Nitab4.5_0000313g0020	NAC domain protein IPR003441 protein	1.13494	0.000420065	/
Nitab4.5_0000899g0050	Tir-nbs-lrr_ resistance protein	1.3456	0.0206987	/
Nitab4.5_0000055g0060	Pectinesterase IPR000070 Pectinesterase_ catalytic	-1.40457	0.000459153	cell wall
Nitab4.5_0000800g0060	Unknown Protein	-2.1059	0.000354438	/
Nitab4.5_0000069g0330	Multidrug resistance protein mdtK IPR002528 Multi antimicrobial extrusion protein MatE	1.03709	0.0372747	/
Nitab4.5_0000944g0100	0	-1.1396	0.005185	/
Nitab4.5_0001600g0110	LRR receptor-like serine_threonine-protein kinase_ RLP	1.1223	8.33436e-08	/
Nitab4.5_0001196g0100	Cc-nbs-lrr_ resistance protein	1.37932	1.86265e-05	/
Nitab4.5_0000234g0200	self-pruning	1.72086	0.0127468	/
Nitab4.5_0000173g0270	Ring H2 finger protein IPR011016 Zinc finger_ RING-CH-type	1.05083	0.0328054	/
Nitab4.5_0000173g0300	0	1.05953	0.0163419	/
Nitab4.5_0000602g0050	Ribosomal protein L18 IPR000039 Ribosomal protein L18e	-1.09297	0.0444658	/
Nitab4.5_0000888g0070	Proton-dependent oligopeptide transport family protein IPR000109 TGF-beta receptor_ type I_II extracellular region	1.0897	0.000522764	/
Nitab4.5_0000888g0020	Zinc finger family protein IPR007087 Zinc finger_ C2H2-type	1.07637	0.00666262	/
Nitab4.5_0002380g0030	Chitinase a IPR001223 Glycoside hydrolase_ family 18_ catalytic domain	1.10828	0.0031773	/
Nitab4.5_0002380g0020	Lipase/lipooxygenase_ PLAT/LH2_ Embryo-specific 3_ PLAT/LH2 domain	-1.06385	0.00601927	/
Nitab4.5_0001953g0090	Exocyst complex protein EXO70 IPR004140 Exo70 exocyst complex subunit	1.76799	0.000147441	/
Nitab4.5_0003498g0100	Pentatricopeptide repeat-containing protein IPR002885 Pentatricopeptide repeat	1.28725	0.00268485	/
Nitab4.5_0001800g0130	Zinc finger family protein IPR007087 Zinc finger_ C2H2-type	1.62379	0.011962	/
Nitab4.5_0001800g0120	Unknown Protein IPR006706 Extensin-like region	3.03399	0.000333905	/
Nitab4.5_0003436g0020	Peroxidase IPR002016 Haem peroxidase_ plant_fungal_bacterial	2.25019	2.19683e-07	/
Nitab4.5_0003796g0060	Receptor-like protein kinase IPR002290 Serine_threonine protein kinase	1.99167	0.00456643	/
Nitab4.5_0002175g0070	Armadillo-type fold	1.03843	0.00179334	/
Nitab4.5_0000551g0270	Importin beta-3 IPR011989 Armadillo-like helical	1.02423	6.91719e-07	/
Nitab4.5_0001712g0010	Unknown Protein	-1.53026	0.000184316	/
Nitab4.5_0003854g0020	Arabidopsis thaliana genomic DNA chromosome 5 P1 clone MOK16 IPR007608 Protein of unknown function DUF584	1.1873	0.00435164	/
Nitab4.5_0004281g0070	Chloroplast unusual positioning 1A	-1.26563	0.035716	/
Nitab4.5_0003718g0010	CHP-rich zinc finger protein-like IPR011424 C1-like	1.16532	0.00191967	/
Nitab4.5_0007908g0040	Receptor-like protein kinase At3g21340 IPR002290 Serine_threonine protein kinase	2.37922	0.000599001	/
Nitab4.5_0003776g0010	Alcohol dehydrogenase (Fragment) IPR002347 Glucose_ribitol dehydrogenase	-1.90912	0.000197156	/
Nitab4.5_0001868g0040	Plant-specific domain TIGR01568 family protein IPR006458 Protein of unknown function DUF623_ plant	-2.0417	0.00416569	/
Nitab4.5_0004129g0050	MLO-like protein 4 IPR004326 Mlo-related protein	-1.61871	2.40023e-06	/
Nitab4.5_0001254g0010	High affinity sulfate transporter 2 IPR001902 Sulphate anion transporter	2.26188	0.0195485	/
Nitab4.5_0000328g0130	Unknown Protein	1.36803	9.90018e-05	/
Nitab4.5_0000831g0030	BZIP transcription factor family protein IPR011700 Basic leucine zipper	-1.39079	8.69484e-05	/
Nitab4.5_0001145g0040	Cytochrome P450	-1.15183	0.0459887	/
Nitab4.5_0006875g0020	Probable transposase_ Ptta/En/Spm_ plant	-1.26886	0.0009013	/
Nitab4.5_0004038g0030	0	1.11267	0.0425917	/
Nitab4.5_0001924g0060	9-cis-epoxycarotenoid dioxygenase	1.42969	2.90596e-06	/
Nitab4.5_0006823g0010	BZIP transcription factor family protein IPR011700 Basic leucine zipper	-1.15242	3.02102e-06	/
Nitab4.5_0004581g0030	ER glycerol-phosphate acyltransferase IPR002123 Phospholipid_glycerol acyltransferase	-1.59343	0.000845772	/
Nitab4.5_0002232g0070	Unknown Protein IPR008889 VQ	1.28696	2.23476e-11	/
Nitab4.5_0002232g0090	Pectinesterase IPR000070 Pectinesterase_ catalytic	1.72292	0.0056316	cell wall
Nitab4.5_0001699g0020	Respiratory burst oxidase-like protein E IPR013121 Ferric reductase_ NAD binding	1.09927	0.00078413	/
Nitab4.5_0001699g0050	Dimethylaniline monooxygenase IPR012143 Dimethylaniline monooxygenase_ N-oxide-forming	4.17508	2.67498e-07	/
Nitab4.5_0006861g0010	Os07g0175100 protein (Fragment)	2.11131	8.76963e-16	/
Nitab4.5_0002593g0060	Transcription factor IPR011598 Helix-loop-helix DNA-binding	1.63874	1.37933e-10	/
Nitab4.5_0000143g0060	Thymidine kinase IPR001267 Thymidine kinase	1.59398	1.86865e-08	/
Nitab4.5_0000143g0240	Membrane bound O-acyl transferase MBOAT IPR004299 Membrane bound O-acyl transferase_ MBOAT	8.99138	7.2906e-11	/
Nitab4.5_0000143g0230	Wax synthase isoform 3	5.31213	3.6879e-09	/
Nitab4.5_0000143g0220	Mannan endo-1 4-beta-mannosidase IPR013781 Glycoside hydrolase_ subgroup_ catalytic core	8.47292	2.81269e-08	/
Nitab4.5_0000143g0250	Acyl carrier protein	10.2758	8.29968e-08	/
Nitab4.5_0000143g0280	Unknown Protein	8.45269	7.51953e-06	/
Nitab4.5_0000143g0260	Fumarylacetoacetase IPR005959 Fumarylacetoacetase	12.2852	1.02877e-16	/
Nitab4.5_0000143g0300	UDP-glucosyltransferase family 1 protein IPR002213 UDP-glucuronosyl_UDP-glucosyltransferase	3.40099	7.51734e-91	/
Nitab4.5_0000143g0290	UDP-glucuronosyltransferase IPR002213 UDP-glucuronosyl_UDP-glucosyltransferase	3.10938	1.30211e-179	/
Nitab4.5_0000143g0310	Transcription initiation factor IIF alpha subunit IPR008851 Transcription initiation factor IIF_ alpha subunit	8.53773	4.92455e-30	/
Nitab4.5_0000143g0350	Isoleucyl-tRNA synthetase IPR002300 Aminoacyl-tRNA synthetase_ class Ia IPR002301 Isoleucyl-tRNA synthetase_ class Ia IPR018353 Isoleucyl-tRNA synthetase	1.90846	1.47436e-68	/
Nitab4.5_0000143g0360	Blue copper protein IPR008972 Cupredoxin	10.3558	2.71576e-10	/
Nitab4.5_0000143g0390	60S ribosomal protein L6 IPR000915 Ribosomal protein L6E	10.7637	1.16016e-88	/
Nitab4.5_0000143g0400	Phosphoribosylglycinamide formyltransferase IPR002376 Formyl transferase_ N-terminal	8.75029	1.36567e-07	/
Nitab4.5_0000143g0370	Unknown Protein	10.3411	1.80884e-09	/
Nitab4.5_0000143g0410	Brain protein 44 IPR005336 Uncharacterised protein family UPF0041	12.8262	1.3272e-14	/
Nitab4.5_0000143g0380	Acyl-protein thioesterase 1 IPR003140 Phospholipase_carboxylesterase	11.3766	2.94667e-13	/
Nitab4.5_0000143g0420	Unknown Protein	12.3518	4.55817e-15	/
Nitab4.5_0000143g0450	Cysteine-type endopeptidase_ ubiquitin thiolesterase	9.16469	4.48911e-10	/
Nitab4.5_0000143g0480	Short-chain dehydrogenase_reductase SDR IPR002347 Glucose_ribitol dehydrogenase	10.0602	3.03619e-09	/
Nitab4.5_0000143g0440	DnaJ (Fragment) IPR015609 Molecular chaperone_ heat shock protein_ Hsp40_ DnaJ	10.6579	6.28331e-13	/
Nitab4.5_0000143g0490	EH-domain-containing protein 1 IPR001401 Dynamin_ GTPase region	9.72421	1.00736e-10	/
Nitab4.5_0000143g0580	Extracellular ligand-gated ion channel	11.9046	1.13819e-15	/
Nitab4.5_0000143g0540	Plastid terminal oxydase	10.7948	3.03906e-12	/
Nitab4.5_0000143g0510	Tyrosine phosphatase family protein IPR020428 Protein-tyrosine phosphatase_ dual specificity phosphatase_ eukaryotic	11.0832	6.98339e-12	/
Nitab4.5_0000143g0530	UTP-glucose 1 phosphate uridylyltransferase IPR016267 UTP--glucose-1-phosphate uridylyltransferase_ subgroup	12.6496	2.37855e-18	/
Nitab4.5_0001088g0190	Genomic DNA chromosome 5 P1 clone MQK4	11.4749	4.8221e-14	/
Nitab4.5_0001088g0180	Ethylene-responsive transcription factor 2 IPR001471 Pathogenesis-related transcriptional factor and ERF_ DNA-binding	2.38383	2.05555e-19	/
Nitab4.5_0001088g0170	Ethylene-responsive transcription factor 2 IPR001471 Pathogenesis-related transcriptional factor and ERF_ DNA-binding	2.37264	8.21321e-26	/
Nitab4.5_0001088g0130	Ethylene responsive transcription factor 1a IPR001471 Pathogenesis-related transcriptional factor and ERF_ DNA-binding	1.57863	5.63482e-06	/
Nitab4.5_0001088g0060	Os10g0578600 protein (Fragment) IPR013216 Methyltransferase type 11	-1.83406	4.53035e-06	/
Nitab4.5_0001088g0020	Pentatricopeptide repeat-containing protein IPR002885 Pentatricopeptide repeat	2.00248	2.39335e-07	/
Nitab4.5_0005930g0030	AT2G46550 protein (Fragment)	1.15099	3.94673e-05	/
Nitab4.5_0001728g0010	NAC domain protein protein	1.63737	3.13111e-05	/
Nitab4.5_0004977g0070	Cytochrome P450	1.13598	0.00621007	/
Nitab4.5_0008961g0010	Ring finger protein IPR018957 Zinc finger_ C3HC4 RING-type	-1.10121	0.0152907	/
Nitab4.5_0003774g0010	Transcription factor_ MADS-box	1.93464	0.022507	/
Nitab4.5_0005622g0020	Germin-like protein 18 IPR014710 RmlC-like jelly roll fold	-1.14899	0.00170919	/
Nitab4.5_0003148g0030	Genomic DNA chromosome 5 P1 clone MNJ8	1.63136	0.0172412	/
Nitab4.5_0000946g0010	cytochrome P450	1.30201	1.87153e-05	/
Nitab4.5_0002888g0060	Homeobox-leucine zipper protein ATHB-8 IPR002913 Lipid-binding START	1.45061	0.0184462	/
Nitab4.5_0001905g0040	Os03g0291800 protein (Fragment) IPR004253 Protein of unknown function DUF231_ plant	-1.09565	0.0313914	/
Nitab4.5_0005601g0020	Oxygen-evolving enhancer protein 2_ chloroplastic IPR002683 Photosystem II oxygen evolving complex protein PsbP	2.96796	0.000462402	/
Nitab4.5_0001769g0180	Amino acid permease IPR002293 Amino acid_polyamine transporter I	-1.60132	0.0125661	/
Nitab4.5_0007346g0030	CBL-interacting protein kinase 12 IPR002290 Serine_threonine protein kinase	1.00978	0.0342869	/
Nitab4.5_0000383g0040	Os06g0207500 protein (Fragment) IPR004253 Protein of unknown function DUF231_ plant	-1.03191	0.00387857	/
Nitab4.5_0002342g0040	Unknown Protein	2.50001	8.7662e-06	/
Nitab4.5_0002342g0170	Chlorophyll a-b binding protein 3C-like IPR001344 Chlorophyll A-B binding protein	-1.0077	0.00455188	/
Nitab4.5_0003291g0010	Transcription factor CYCLOIDEA (Fragment) IPR005333 Transcription factor_ TCP	3.39676	1.71285e-05	/
Nitab4.5_0002605g0020	Cc-nbs-lrr_ resistance protein	1.22935	1.15621e-11	/
Nitab4.5_0000175g0060	NB-ARC domain containing protein expressed	1.00174	0.000389341	/
Nitab4.5_0000175g0120	UDP-glucosyltransferase HvUGT5876 IPR002213 UDP-glucuronosyl_UDP-glucosyltransferase	1.12286	7.5979e-07	/
Nitab4.5_0000175g0380	Cc-nbs-lrr_ resistance protein	1.22054	0.00213422	/
Nitab4.5_0000175g0390	0	2.1372	0.0446373	/
Nitab4.5_0000175g0440	Cc-nbs-lrr_ resistance protein	1.93657	0.000336976	/
Nitab4.5_0000175g0410	CM0545.450.nc protein IPR004158 Protein of unknown function DUF247_ plant	1.33167	0.00079962	/
Nitab4.5_0000129g0410	Pentatricopeptide repeat-containing protein IPR002885 Pentatricopeptide repeat	-2.19163	5.49092e-08	/
Nitab4.5_0003884g0060	Kunitz-type trypsin inhibitor alpha chain IPR002160 Proteinase inhibitor I3_ Kunitz legume	-1.08011	0.0159955	/
Nitab4.5_0003884g0010	U-box domain-containing protein IPR003613 U box domain	1.22221	0.000446572	/
Nitab4.5_0000057g0030	Receptor like kinase_ RLK	-1.24749	0.0115776	/
Nitab4.5_0000057g0220	tRNA dimethylallyltransferase IPR002627 tRNA isopentenyltransferase	-1.03036	0.0258518	/
Nitab4.5_0000280g0040	Cc-nbs-lrr_ resistance protein	1.81777	1.20117e-06	/
Nitab4.5_0000661g0070	Endoglucanase 1 IPR001701 Glycoside hydrolase_ family 9	1.54147	0.00407134	/
Nitab4.5_0000014g0100	NAC domain transcription factor protein	1.56966	1.66671e-10	/
Nitab4.5_0000031g0470	Unknown Protein IPR012442 Protein of unknown function DUF1645	1.93318	2.71348e-11	/
Nitab4.5_0000031g0490	Pentatricopeptide repeat-containing protein IPR002885 Pentatricopeptide repeat	1.0411	0.00120937	/
Nitab4.5_0000034g0020	Nodulin MtN21 family protein IPR000620 Protein of unknown function DUF6_ transmembrane	2.00479	2.2351e-11	/
Nitab4.5_0000034g0150	Glycosyltransferase family GT8 protein IPR002495 Glycosyl transferase_ family 8	-1.21328	5.59887e-06	/
Nitab4.5_0001035g0010	Ethylene-responsive transcription factor 9 IPR001471 Pathogenesis-related transcriptional factor and ERF_ DNA-binding	-1.56169	1.11738e-10	/
Nitab4.5_0000067g0120	Galactose oxidase/kelch repeat superfamily protein	1.1473	7.05594e-06	/
Nitab4.5_0000067g0190	Unknown Protein	1.22128	4.10103e-07	/
Nitab4.5_0000111g0010	Receptor-like kinase IPR002290 Serine_threonine protein kinase	3.64485	0.000184316	/
Nitab4.5_0000111g0180	Unknown Protein	1.53996	0.0380305	/
Nitab4.5_0000111g0160	NAC domain protein IPR003441 protein	1.28201	6.88175e-07	/
Nitab4.5_0000232g0150	0	-1.02377	0.00366743	/
Nitab4.5_0000469g0090	Beta-D-xylosidase IPR001764 Glycoside hydrolase_ family 3_ N-terminal	-1.21398	2.4568e-06	/
Nitab4.5_0001915g0030	F-box family protein IPR001810 Cyclin-like F-box	1.13388	0.0395127	/
Nitab4.5_0001078g0140	At4g40080-like protein (Fragment) IPR013809 Epsin-like_ N-terminal	1.36557	0.0475437	/
Nitab4.5_0003374g0060	RING finger protein IPR018957 Zinc finger_ C3HC4 RING-type	1.45801	3.7163e-07	/
Nitab4.5_0003374g0050	Plastid-targeted protein 3	1.36113	0.000198892	/
Nitab4.5_0000786g0240	Phi-1 protein (Fragment) IPR006766 Phosphate-induced protein 1 conserved region	-2.6351	2.99227e-15	/
Nitab4.5_0000786g0230	Phi-1 protein (Fragment) IPR006766 Phosphate-induced protein 1 conserved region	-1.65678	7.54572e-30	/
Nitab4.5_0000377g0180	Phosphoenolpyruvate carboxykinase IPR001272 Phosphoenolpyruvate carboxykinase_ ATP-utilising	1.02	5.86363e-05	/
Nitab4.5_0001614g0060	Unknown Protein IPR010410 Protein of unknown function DUF1005	-1.07918	1.4371e-08	/
Nitab4.5_0001646g0050	Branched-chain-amino-acid aminotransferase IPR005786 Branched-chain amino acid aminotransferase II	2.18231	2.9042e-06	/
Nitab4.5_0000164g0160	BHLH transcription factor IPR011598 Helix-loop-helix DNA-binding	1.49573	0.0465557	/
Nitab4.5_0000164g0180	Zinc-finger protein IPR007087 Zinc finger_ C2H2-type	1.34313	2.62803e-07	/
Nitab4.5_0003035g0030	Cytochrome P450	1.05122	0.0110741	/
Nitab4.5_0001101g0170	Patatin-like protein 1 IPR002641 Patatin	9.61438	5.5854e-05	/
Nitab4.5_0000068g0400	MYB transcription factor IPR015495 Myb transcription factor	-1.52118	1.43327e-17	/
Nitab4.5_0003265g0020	SEC14-like protein IPR001251 Cellular retinaldehyde-binding_triple function_ C-terminal	1.93032	0.00356793	/
Nitab4.5_0003030g0080	Syringolide-induced protein 14-1-1 (Fragment)	1.2798	7.50101e-06	/
Nitab4.5_0004361g0070	Expansin IPR002963 Expansin	1.21754	6.93212e-06	/
Nitab4.5_0004979g0030	Pre-mRNA-splicing factor clf1 IPR011990 Tetratricopeptide-like helical	-1.27409	0.000228567	/
Nitab4.5_0001089g0080	Cc-nbs-lrr_ resistance protein	1.24606	0.00271174	/
Nitab4.5_0002113g0140	DNA-directed RNA polymerase II subunit-like protein IPR006111 DNA-directed RNA polymerase_ 14 to 18 kDa subunit	1.4269	1.12185e-06	/
Nitab4.5_0000588g0240	CM0216.210.nc protein IPR004320 Protein of unknown function DUF241_ plant	1.54056	0.0196978	/
Nitab4.5_0003280g0060	F-box family protein IPR005174 Protein of unknown function DUF295	1.0633	0.000420832	/
Nitab4.5_0000198g0230	Nudix hydrolase 4 IPR000086 NUDIX hydrolase domain	1.12619	1.39452e-18	/
Nitab4.5_0000198g0190	0	-1.03668	0.00873022	/
Nitab4.5_0000198g0060	S-adenosyl-L-methionine salicylic acid carboxyl methyltransferase IPR005299 SAM dependent carboxyl methyltransferase	-1.0033	0.00658252	/
Nitab4.5_0001329g0040	Peroxidase IPR002016 Haem peroxidase_ plant_fungal_bacterial	1.28127	1.14285e-07	/
Nitab4.5_0003865g0120	F-box protein PP2-B1 IPR001810 Cyclin-like F-box	1.04064	5.14328e-05	/
Nitab4.5_0003865g0140	Yippee zinc-binding protein IPR004910 Yippee-like protein	1.1233	0.0217228	/
Nitab4.5_0000161g0150	Glucosyltransferase-like protein IPR002213 UDP-glucuronosyl_UDP-glucosyltransferase	-1.45361	0.00186763	/
Nitab4.5_0000258g0320	F-box protein PP2-B1 IPR001810 Cyclin-like F-box	1.33823	6.47888e-07	/
Nitab4.5_0000258g0310	ATPase IPR003348 ATPase_ anion-transporting	1.10327	2.57368e-05	/
Nitab4.5_0000258g0340	Yippee zinc-binding protein IPR004910 Yippee-like protein	1.02053	9.51961e-06	/
Nitab4.5_0000258g0120	Cyclic nucleotide gated channel IPR000595 Cyclic nucleotide-binding	1.08599	0.0065938	/
Nitab4.5_0000745g0200	Protein phosphatase-2C IPR015655 Protein phosphatase 2C	1.02539	3.58214e-06	/
Nitab4.5_0000647g0190	Regulator of chromosome condensation RCC1 domain-containing protein IPR009091 Regulator of chromosome condensation_beta-lactamase-inhibitor protein II	-2.3256	7.9016e-16	/
Nitab4.5_0000647g0080	Unknown Protein	-1.68677	0.0277602	/
Nitab4.5_0000715g0170	J20: DNAJ-like 20	1.13398	0.00029921	/
Nitab4.5_0002211g0130	Receptor-like protein kinase IPR002290 Serine_threonine protein kinase	1.53213	0.0216646	/
Nitab4.5_0000375g0090	F-box family protein IPR001810 Cyclin-like F-box	1.1884	0.000758484	/
Nitab4.5_0001097g0100	Unknown Protein	1.21056	0.038688	/
Nitab4.5_0001027g0150	Pto-like_ Serine_threonine kinase protein_ resistance protein	1.33749	7.73095e-05	/
Nitab4.5_0000496g0160	Auxin responsive SAUR protein IPR003676 Auxin responsive SAUR protein	-1.04156	0.00141878	/
Nitab4.5_0000404g0110	Xyloglucan endotransglucosylase_hydrolase 2 IPR016455 Xyloglucan endotransglucosylase_hydrolase	1.4839	9.44533e-10	cell wall
Nitab4.5_0000006g0090	Genomic DNA chromosome 3 P1 clone MSD21	1.32189	5.33339e-06	/
Nitab4.5_0000006g0480	Aspartic proteinase nepenthesin I IPR001461 Peptidase A1	1.18354	3.30684e-05	/
Nitab4.5_0000006g0530	CONSTANS-like zinc finger protein IPR010402 CCT domain	1.38092	1.56813e-10	/
Nitab4.5_0000019g0220	TPR and ankyrin repeat-containing protein 1	-1.49877	0.00186916	/
Nitab4.5_0000019g0210	Helicase sen1 IPR014016 Helicase_ superfamily 1_ UvrD-related	-1.55229	0.0165357	/
Nitab4.5_0000400g0140	Ethylene-responsive transcription factor 4 IPR001471 Pathogenesis-related transcriptional factor and ERF_ DNA-binding	2.11965	0.0358428	/
Nitab4.5_0000080g0070	MYB transcription factor IPR015495 Myb transcription factor	1.05014	0.000681808	/
Nitab4.5_0000120g0190	Glutamyl-tRNA(Gln) amidotransferase subunit A IPR000120 Amidase signature enzyme	1.55597	0.00319577	/
Nitab4.5_0000233g0250	Receptor like kinase_ RLK	1.13942	0.00265228	/
Nitab4.5_0000575g0010	Pseudo response regulator IPR010402 CCT domain	-1.2427	3.98044e-13	/
Nitab4.5_0000456g0140	Unknown Protein	1.19377	0.00925114	/
Nitab4.5_0000083g0200	MYB transcription factor IPR015495 Myb transcription factor	1.32929	3.50545e-05	/
Nitab4.5_0000471g0060	Sumo ligase IPR004181 Zinc finger_ MIZ-type	1.81169	0.00103919	/
Nitab4.5_0000320g0230	Ring finger protein IPR018957 Zinc finger_ C3HC4 RING-type	-1.16325	0.0317559	/
Nitab4.5_0001781g0120	AT5G22070 protein (Fragment) IPR004949 Protein of unknown function DUF266_ plant	1.27677	1.13462e-10	/
Nitab4.5_0001781g0030	GEX1 (Fragment)	-2.06485	0.0300649	/
Nitab4.5_0001461g0140	Alpha-humulene_(-)-(E)-beta-caryophyllene synthase IPR005630 Terpene synthase_ metal-binding domain	1.22809	0.000491291	/
Nitab4.5_0001461g0120	Alpha-humulene_(-)-(E)-beta-caryophyllene synthase IPR005630 Terpene synthase_ metal-binding domain	1.28749	0.0227884	/
Nitab4.5_0001461g0100	Alpha-humulene_(-)-(E)-beta-caryophyllene synthase IPR005630 Terpene synthase_ metal-binding domain	1.01897	0.000617336	/
Nitab4.5_0004794g0010	Alpha-humulene_(-)-(E)-beta-caryophyllene synthase IPR005630 Terpene synthase_ metal-binding domain	1.00734	6.13482e-09	/
Nitab4.5_0004794g0020	Alpha-humulene_(-)-(E)-beta-caryophyllene synthase IPR005630 Terpene synthase_ metal-binding domain	1.13616	2.53378e-05	/
Nitab4.5_0001450g0030	Nodulin-like protein (Fragment) IPR010658 Nodulin-like	1.20826	1.42276e-07	/
Nitab4.5_0001003g0150	Acyl- IPR005067 Fatty acid desaturase_ type 2	-1.00507	0.00970784	/
Nitab4.5_0000743g0110	Unknown Protein	-1.17192	0.00825683	/
Nitab4.5_0006893g0030	ADP-ribosylation factor-like protein IPR006688 ADP-ribosylation factor	-1.28484	6.79739e-14	/
Nitab4.5_0006893g0020	Glucan endo-1 3-beta-glucosidase 3 IPR013781 Glycoside hydrolase_ subgroup_ catalytic core	-1.47082	1.19337e-23	/
Nitab4.5_0000402g0010	Glucosyltransferase IPR002213 UDP-glucuronosyl_UDP-glucosyltransferase	1.09213	0.00196415	/
Nitab4.5_0001771g0140	ACT domain-containing protein IPR002912 Amino acid-binding ACT	1.03265	1.74629e-15	/
Nitab4.5_0001438g0010	Domain of unknown function DUF4283	7.5455	9.73635e-08	/
Nitab4.5_0001438g0020	Receptor-like protein kinase IPR002290 Serine_threonine protein kinase	1.55269	6.0415e-07	/
Nitab4.5_0001438g0090	tRNA pseudouridine synthase family protein IPR001406 Pseudouridine synthase I_ TruA	9.07712	1.45629e-08	/
Nitab4.5_0001438g0180	F-box family protein IPR001810 Cyclin-like F-box	-1.1253	0.0227732	/
Nitab4.5_0001438g0160	F-box family protein IPR001810 Cyclin-like F-box	5.11095	1.7688e-11	/
Nitab4.5_0001650g0020	Disease resistance protein_ Leucine-rich repeat_ NB-ARC_ P-loop containing nucleoside triphosphate hydrolase	11.0917	9.93514e-12	/
Nitab4.5_0001650g0120	Auxin-responsive protein IPR003676 Auxin responsive SAUR protein	10.2932	1.51607e-08	/
Nitab4.5_0001650g0130	Auxin-responsive protein IPR003676 Auxin responsive SAUR protein	8.36399	1.49755e-05	/
Nitab4.5_0002465g0020	Myb family transcription factor-like IPR006447 Myb-like DNA-binding region_ SHAQKYF class	-1.67012	0.00187923	/
Nitab4.5_0002465g0070	Importin beta-3 IPR011989 Armadillo-like helical	-1.77821	0.0128559	/
Nitab4.5_0002465g0060	Galactosylgalactosylxylosylprotein 3-beta-glucuronosyltransferase 1 IPR005027 Glycosyl transferase_ family 43	-1.03298	6.87759e-10	/
Nitab4.5_0002465g0030	Pentatricopeptide repeat-containing protein IPR002885 Pentatricopeptide repeat	-1.03542	0.041676	/
Nitab4.5_0001198g0330	UTP-glucose 1 phosphate uridylyltransferase IPR016267 UTP--glucose-1-phosphate uridylyltransferase_ subgroup	-1.30755	8.37329e-12	/
Nitab4.5_0001198g0320	WD-40 repeat protein IPR020472 G-protein beta WD-40 repeat_ region	-2.03062	0.000345267	/
Nitab4.5_0001198g0270	EH-domain-containing protein 1 IPR001401 Dynamin_ GTPase region	-1.461	1.0281e-11	/
Nitab4.5_0001198g0220	Short-chain dehydrogenase_reductase SDR IPR002347 Glucose_ribitol dehydrogenase	-1.11486	1.64007e-05	/
Nitab4.5_0001198g0150	Unknown Protein	-1.00838	2.46191e-06	/
Nitab4.5_0001198g0130	Phosphoribosylglycinamide formyltransferase IPR002376 Formyl transferase_ N-terminal	-1.00623	1.1427e-05	/
Nitab4.5_0001198g0120	60S ribosomal protein L6 IPR000915 Ribosomal protein L6E	-1.34902	5.04589e-14	/
Nitab4.5_0001198g0100	Isoleucyl-tRNA synthetase IPR002300 Aminoacyl-tRNA synthetase_ class Ia IPR002301 Isoleucyl-tRNA synthetase_ class Ia IPR018353 Isoleucyl-tRNA synthetase	-1.17582	4.29978e-24	/
Nitab4.5_0001198g0090	F-box family protein IPR001810 Cyclin-like F-box	-1.25148	2.33151e-10	/
Nitab4.5_0001198g0010	Transcription initiation factor IIF alpha subunit IPR008851 Transcription initiation factor IIF_ alpha subunit	-1.0598	3.78617e-16	/
Nitab4.5_0001198g0070	Unknown Protein	-1.30649	0.000780713	/
Nitab4.5_0001198g0030	Acyl carrier protein	-1.33074	4.90027e-07	/
Nitab4.5_0001198g0050	Mannan endo-1 4-beta-mannosidase IPR013781 Glycoside hydrolase_ subgroup_ catalytic core	-1.24861	2.15678e-05	/
Nitab4.5_0002313g0020	Cytochrome P450	2.68433	0.0405009	/
Nitab4.5_0000309g0020	Cytochrome P450	2.28176	0.00235121	/
Nitab4.5_0000309g0130	Solute carrier family 22 member 5 (Predicted) IPR016196 Major facilitator superfamily_ general substrate transporter	1.02057	0.00165785	/
Nitab4.5_0000309g0140	Solute carrier family 22 member 7 IPR016196 Major facilitator superfamily_ general substrate transporter	1.4103	0.0380484	/
Nitab4.5_0000309g0160	Cc-nbs-lrr_ resistance protein	2.35928	3.93664e-05	/
Nitab4.5_0000697g0070	Chaperone protein dnaJ 20 IPR001623 Heat shock protein DnaJ_ N-terminal	1.60236	0.0364562	/
Nitab4.5_0000037g0320	0	-1.90028	0.0161466	/
Nitab4.5_0001553g0050	Cc-nbs-lrr_ resistance protein	1.6878	0.0066239	/
Nitab4.5_0001693g0080	Cytochrome P450	1.36349	5.31269e-06	/
Nitab4.5_0001693g0040	Ankyrin repeat-containing protein At5g02620 IPR002110 Ankyrin	-1.38582	0.0493187	/
Nitab4.5_0000525g0040	Receptor-like kinase IPR017442 Serine_threonine protein kinase-related	-2.23077	0.0237172	/
Nitab4.5_0000342g0300	UDP-glucuronosyl/UDP-glucosyltransferase	1.82363	0.0449255	/
Nitab4.5_0000342g0080	cytochrome P450	2.37484	2.93807e-09	/
Nitab4.5_0000194g0140	Major allergen Mal d 1 IPR000916 Bet v I allergen	1.85504	0.00350169	/
Nitab4.5_0000306g0270	F-box family protein IPR006527 F-box associated	1.93876	0.0130485	/
Nitab4.5_0000960g0170	Flap structure-specific endonuclease_yeast Rad	-1.24504	0.00932191	/
Nitab4.5_0000267g0110	Xylanase inhibitor (Fragment) IPR001461 Peptidase A1	1.05468	3.82561e-05	/
Nitab4.5_0000085g0040	LRR receptor-like serine_threonine-protein kinase_ RLP	1.35256	4.5815e-05	/
Nitab4.5_0001157g0040	Non-specific lipid-transfer protein IPR003612 Plant lipid transfer protein_seed storage_trypsin-alpha amylase inhibitor	1.31427	1.24946e-16	/
Nitab4.5_0000260g0100	Unknown Protein	-1.02648	0.00033173	/
Nitab4.5_0000118g0030	NAC domain protein protein	1.49214	0.0106548	/
Nitab4.5_0000118g0120	Amino acid transporter family protein IPR013057 Amino acid transporter_ transmembrane	1.21753	0.0271143	/
Nitab4.5_0000043g0210	Os01g0778500 protein (Fragment)	2.04667	0.00995219	/
Nitab4.5_0000043g0310	Pyrimidine 5_apos-nucleotidase IPR010237 Pyrimidine 5-nucleotidase	1.03325	8.74964e-05	/
Nitab4.5_0000043g0340	Lipoxygenase IPR001246 Lipoxygenase_ plant	1.62811	2.2113e-08	/
Nitab4.5_0000382g0130	Calmodulin-like protein 41 IPR011992 EF-Hand type	1.02678	4.30624e-07	/
Nitab4.5_0000177g0100	GDSL esterase_lipase At4g16230 IPR001087 Lipase_ GDSL	-1.68039	0.0306629	/
Nitab4.5_0002207g0040	Mannose-6-phosphate isomerase 1	-1.04154	0.000367639	/
Nitab4.5_0000304g0050	Unknown Protein	1.4165	0.00179172	/
Nitab4.5_0000304g0040	Receptor-like kinase IPR002290 Serine_threonine protein kinase	1.06653	7.41799e-08	/
Nitab4.5_0000091g0010	Helicase sen1	-1.1358	0.00259578	/
Nitab4.5_0000495g0050	Actin 4 IPR004000 Actin_actin-like	1.439	0.0004402	/
Nitab4.5_0000495g0020	MFS family major facilitator transporter D-xylose cation symporter IPR016196 Major facilitator superfamily_ general substrate transporter	1.07423	7.41404e-10	/
Nitab4.5_0000495g0060	Ring finger protein IPR018957 Zinc finger_ C3HC4 RING-type	1.02212	2.23525e-05	/
Nitab4.5_0000495g0200	CM0216.330.nc protein IPR004320 Protein of unknown function DUF241_ plant	-1.6934	0.0086624	/
Nitab4.5_0000438g0160	AGAP009131-PA (Fragment) IPR019410 Methyltransferase-16_ putative	1.29138	0.0130699	/
Nitab4.5_0002221g0040	Thioredoxin h1 IPR015467 Thioredoxin_ core	1.03999	0.0017536	/
Nitab4.5_0003465g0080	Cotton fiber expressed protein 1 IPR008480 Protein of unknown function DUF761_ plant	1.49505	8.45613e-06	/
Nitab4.5_0000273g0180	Peroxidase IPR002016 Haem peroxidase_ plant_fungal_bacterial	1.32698	5.32927e-06	/
Nitab4.5_0000273g0080	Peroxidase IPR002016 Haem peroxidase_ plant_fungal_bacterial	1.04568	0.00112911	/
Nitab4.5_0000900g0050	C4-dicarboxylate transporter_malic acid transport family protein IPR004695 C4-dicarboxylate transporter_malic acid transport protein	-1.15777	5.41948e-07	/
Nitab4.5_0000516g0110	Ethylene-responsive transcription factor 4 IPR001471 Pathogenesis-related transcriptional factor and ERF_ DNA-binding	1.00097	1.11687e-07	/
Nitab4.5_0004775g0060	Heat stress transcription factor-type_ DNA-binding	1.02786	0.000147743	/
Nitab4.5_0004775g0050	Helicase sen1 IPR014016 Helicase_ superfamily 1_ UvrD-related	-1.18112	0.00196415	/
Nitab4.5_0001833g0100	Phosphoinositide-binding clathrin adaptor N-terminal Wiscott-Aldrich syndrome C-terminal	1.48611	0.000287397	/
Nitab4.5_0002076g0080	Integral membrane protein TmpA	2.27897	0.0210045	/
Nitab4.5_0000982g0050	Nodulin MtN3 family protein IPR018179 RAG1-activating protein 1 homologue	1.47254	0.0341686	/
Nitab4.5_0000436g0210	Inorganic phosphate transporter IPR004738 Phosphate permease	2.93327	0.00936482	/
Nitab4.5_0000436g0220	Inorganic phosphate transporter IPR004738 Phosphate permease	2.29314	0.0108178	/
Nitab4.5_0000977g0030	Early light-induced protein 7	-2.00272	2.31725e-19	/
Nitab4.5_0000676g0290	ATP-binding cassette transporter IPR013525 ABC-2 type transporter	2.48455	0.000819363	/
Nitab4.5_0000978g0180	Hydrolase alpha_beta fold family protein IPR000073 Alpha_beta hydrolase fold-1	-1.25639	0.000337365	/
Nitab4.5_0000895g0070	MYB transcription factor IPR015495 Myb transcription factor	1.11386	5.26506e-07	/
Nitab4.5_0000208g0410	Receptor serine_threonine kinase-like protein IPR002290 Serine_threonine protein kinase	1.0006	0.00467667	/
Nitab4.5_0000208g0370	Calmodulin-binding protein-like IPR012416 Calmodulin binding protein-like	1.13484	1.12185e-06	/
Nitab4.5_0000208g0350	Transcription factor IPR011598 Helix-loop-helix DNA-binding	-1.52457	0.00668345	/
Nitab4.5_0006854g0020	Os01g0611000 protein (Fragment) IPR006946 Protein of unknown function DUF642	-1.1252	0.00664901	/
Nitab4.5_0002438g0030	High affinity sulfate transporter 2 IPR001902 Sulphate anion transporter	-1.11191	0.000627951	/
Nitab4.5_0000357g0250	Exocyst complex component EXO70 IPR004140 Exo70 exocyst complex subunit	1.51243	2.29479e-06	/
Nitab4.5_0000357g0200	RING finger protein 38 IPR018957 Zinc finger_ C3HC4 RING-type	1.96437	1.84602e-08	/
Nitab4.5_0000140g0110	Senescence-inducible chloroplast stay-green protein	1.00401	0.0184179	/
Nitab4.5_0001486g0010	Kunitz inhibitor ST1-like_ Proteinase inhibitor I3_ Kunitz legume	-1.07908	2.76312e-07	/
Nitab4.5_0000354g0030	Hydroxyproline-rich glycoprotein	-1.33431	0.0282205	/
Nitab4.5_0000569g0020	Zinc-finger protein IPR007087 Zinc finger_ C2H2-type	1.39029	1.41536e-07	/
Nitab4.5_0000498g0080	Syringolide-induced protein 14-1-1 (Fragment)	1.18817	4.86363e-09	/
Nitab4.5_0000498g0150	Predicted mechanosensitive ion channel IPR016688 Membrane protein_ At2g17000_ predicted	-1.12827	0.026847	/
Nitab4.5_0000407g0040	Ring finger protein IPR018957 Zinc finger_ C3HC4 RING-type	-1.09709	4.54366e-08	/
Nitab4.5_0000515g0030	Response regulator 6 IPR001789 Signal transduction response regulator_ receiver region	1.11892	0.000740358	/
Nitab4.5_0000367g0090	Cysteine desulfurase	-6.17361	3.57961e-06	/
Nitab4.5_0003925g0030	RAG1-activating protein 1 homolog IPR018179 RAG1-activating protein 1 homologue	2.24745	0.000288114	/
Nitab4.5_0000060g0040	Chlorophyll a-b binding protein 7_ chloroplastic IPR001344 Chlorophyll A-B binding protein	1.16268	0.00251163	/
Nitab4.5_0000039g0060	WRKY transcription factor-b IPR003657 DNA-binding WRKY	1.86238	6.57322e-06	/
Nitab4.5_0000039g0170	Chlorophyll a-b binding protein 7_ chloroplastic IPR001344 Chlorophyll A-B binding protein	2.5766	0.00989001	/
Nitab4.5_0000420g0010	9-cis-epoxycarotenoid dioxygenase 5 IPR004294 Carotenoid oxygenase	1.45033	0.0041422	/
Nitab4.5_0000420g0100	Potassium channel IPR000595 Cyclic nucleotide-binding	1.90587	0.00345324	/
Nitab4.5_0000315g0140	Lipase-like protein IPR002921 Lipase_ class 3	1.01515	0.00553231	/
Nitab4.5_0002991g0030	Photosystem I reaction center subunit X psaK IPR017493 Photosystem I reaction center_ PsaK_ plant	1.71681	0.0226003	/
Nitab4.5_0000989g0010	Glutamate-gated kainate-type ion channel receptor subunit GluR5 IPR017103 Ionotropic glutamate-like receptor_ plant	1.20043	0.00392624	/
Nitab4.5_0000556g0240	Cellulose synthase-like protein IPR005150 Cellulose synthase	1.53993	0.000242319	/
Nitab4.5_0000804g0040	Lrr_ resistance protein fragment	1.74025	1.06078e-05	/
Nitab4.5_0001707g0020	Auxin responsive SAUR protein IPR003676 Auxin responsive SAUR protein	1.19454	2.62803e-07	/
Nitab4.5_0001200g0110	Multidrug resistance protein mdtK IPR002528 Multi antimicrobial extrusion protein MatE	-3.01249	5.78934e-14	/
Nitab4.5_0000673g0170	Photosystem I reaction center subunit IPR008796 Photosystem I reaction centre subunit N	1.61622	0.0267642	/
Nitab4.5_0001618g0250	Organic anion transporter IPR004853 Protein of unknown function DUF250	-2.04876	0.000285804	/
Nitab4.5_0001122g0060	Unknown Protein	1.51858	0.0425934	/
Nitab4.5_0001777g0020	Os06g0524700 protein (Fragment) IPR004158 Protein of unknown function DUF247_ plant	1.39826	0.0143003	/
Nitab4.5_0001822g0090	Serine_threonine-protein kinase receptor IPR002290 Serine_threonine protein kinase	1.09667	0.00133167	/
Nitab4.5_0002951g0020	U-box domain-containing protein IPR003613 U box domain	1.45662	0.000816486	/
Nitab4.5_0001394g0010	Galactose oxidase/kelch repeat superfamily protein	1.59833	2.06045e-10	/
Nitab4.5_0002472g0090	S-like ribonuclease IPR001568 Ribonuclease T2	1.87814	0.00335595	/
Nitab4.5_0005452g0030	CPLD51 protein required for cyt b6 assembly	1.13901	0.0164146	/
Nitab4.5_0004770g0030	Tracheary element differentiation-related 6	1.6578	0.00270453	/
Nitab4.5_0002377g0030	Ethylene-responsive transcription factor 9 IPR001471 Pathogenesis-related transcriptional factor and ERF_ DNA-binding	-2.06553	1.18354e-10	/
Nitab4.5_0002377g0020	Plastid-targeted protein 3	1.97699	0.000351264	/
Nitab4.5_0004208g0010	NAC domain protein IPR003441 protein	1.16662	0.00039481	/
Nitab4.5_0002045g0150	Receptor-like kinase IPR002290 Serine_threonine protein kinase	1.23637	0.0168702	/
Nitab4.5_0007496g0010	U-box domain-containing protein IPR017986 WD40 repeat_ region	1.1473	1.07056e-06	/
Nitab4.5_0002812g0020	Xanthoxin dehydrogenase IPR002347 Glucose_ribitol dehydrogenase	2.20445	0.0030407	/
Nitab4.5_0000433g0170	Zinc finger_ PMZ-type_ Zinc finger_ SWIM-type_ Transposase_ MuDR_ plant	1.33278	0.022808	/
Nitab4.5_0002580g0020	F-box family protein IPR013101 Leucine-rich repeat 2	1.60816	1.01125e-06	/
Nitab4.5_0000836g0060	Unknown Protein	-1.36028	0.0189429	/
Nitab4.5_0000843g0060	0	-1.62753	0.0103618	/
Nitab4.5_0003288g0050	Cc-nbs-lrr_ resistance protein	1.58235	1.63184e-09	/
Nitab4.5_0002983g0010	Cc-nbs-lrr_ resistance protein	1.34412	8.27041e-05	/
Nitab4.5_0003180g0080	0	1.16712	0.00114177	/
Nitab4.5_0000363g0310	DNAJ heat shock N-terminal domain-containing protein IPR011990 Tetratricopeptide-like helical	-1.42833	0.000234601	/
Nitab4.5_0000363g0010	Proteinase inhibitor II IPR003465 Proteinase inhibitor I20_ Pin2	1.41592	1.43327e-17	/
Nitab4.5_0000663g0110	Heat stress transcription factor A3-type_ DNA-binding	-1.34924	0.00744877	/
Nitab4.5_0006444g0010	ATP synthase subunit-like protein	1.51122	0.0214588	/
Nitab4.5_0000102g0400	Unknown Protein	-1.2341	0.000192912	/
Nitab4.5_0000102g0010	Asparagine synthase (Glutamine-hydrolyzing) IPR006426 Asparagine synthase_ glutamine-hydrolyzing	1.85129	0.0321091	/
Nitab4.5_0001740g0130	Cc-nbs-lrr_ resistance protein	1.0179	6.29309e-05	/
Nitab4.5_0000022g0210	Chitinase IPR016283 Glycoside hydrolase_ family 19	1.54511	9.99661e-05	/
Nitab4.5_0000022g0230	Chitinase IPR016283 Glycoside hydrolase_ family 19	2.18143	3.50364e-06	/
Nitab4.5_0000005g0090	MYB transcription factor (Fragment) IPR006447 Myb-like DNA-binding region_ SHAQKYF class	1.4506	1.02877e-16	/
Nitab4.5_0000005g0550	Integrin-linked kinase-associated serine_threonine phosphatase 2C IPR015655 Protein phosphatase 2C	1.44054	0.0168702	/
Nitab4.5_0000155g0090	Nicotianamine synthase IPR004298 Nicotianamine synthase	-1.33844	9.27821e-08	/
Nitab4.5_0000358g0120	Unknown Protein	1.80282	0.00159095	/
Nitab4.5_0000053g0200	F-box domain	-1.93938	0.000699732	/
Nitab4.5_0000076g0100	FAD-binding domain-containing protein IPR006094 FAD linked oxidase_ N-terminal	1.74999	0.000375431	/
Nitab4.5_0001294g0020	Chaperone protein clpB 2 IPR004176 Clp_ N-terminal	1.0366	0.0388818	/
Nitab4.5_0001337g0040	BURP domain-containing protein IPR004873 BURP	1.7669	0.0243496	/
Nitab4.5_0001337g0010	BURP domain-containing protein IPR004873 BURP	1.03529	2.04157e-09	/
Nitab4.5_0001525g0020	Cell division protease ftsH homolog IPR003959 ATPase_ AAA-type_ core	1.6771	0.0169529	/
Nitab4.5_0001941g0050	Hydroxycinnamoyl CoA quinate transferase IPR003480 Transferase	-1.16345	0.0225552	/
Nitab4.5_0004529g0010	3-hydroxy-3-methylglutaryl coenzyme A reductase IPR004554 Hydroxymethylglutaryl-CoA reductase_ class I_ catalytic	1.16665	1.50711e-10	/
Nitab4.5_0000136g0030	V-type proton ATPase 16 kDa proteolipid subunit c2 IPR011555 ATPase_ V0 complex_ proteolipid subunit C_ eukaryotic	1.06684	0.0383167	/
Nitab4.5_0000136g0240	Cell division protease ftsH homolog IPR003959 ATPase_ AAA-type_ core	1.30525	0.00113501	/
Nitab4.5_0000136g0270	Carboxyl methyltransferase 4 IPR005299 SAM dependent carboxyl methyltransferase	-1.05994	0.0263836	/
Nitab4.5_0000136g0420	Cysteine proteinase inhibitor IPR002885 Pentatricopeptide repeat	2.38439	0.000156375	/
Nitab4.5_0000965g0090	Mannose-6-phosphate isomerase 2	1.12485	1.62456e-06	/
Nitab4.5_0000235g0130	3-hydroxy-3-methylglutaryl coenzyme A reductase IPR004554 Hydroxymethylglutaryl-CoA reductase_ class I_ catalytic	1.12401	5.61675e-13	/
Nitab4.5_0004024g0030	Acyl-CoA synthetase_AMP-acid ligase II IPR000873 AMP-dependent synthetase and ligase	1.33071	1.08806e-06	/
Nitab4.5_0002297g0110	Integrase-type DNA-binding superfamily protein	-1.79497	0.0275007	/
Nitab4.5_0007207g0040	Reticulon family protein IPR003388 Reticulon	-1.20394	0.000106382	/
Nitab4.5_0003410g0020	Myo-inositol transporter 2 IPR003663 Sugar_inositol transporter	1.36734	1.03606e-06	/
Nitab4.5_0000274g0230	RING finger protein 6 IPR018957 Zinc finger_ C3HC4 RING-type	1.54221	0.000184316	/
Nitab4.5_0000728g0130	Patatin-like protein 3 IPR002641 Patatin	2.28814	0.000642336	/
Nitab4.5_0000728g0070	Unknown Protein	-1.16261	0.0145735	/
Nitab4.5_0000604g0040	Gibberellin-regulated family protein IPR003854 Gibberellin regulated protein	-1.09801	0.000341679	/
Nitab4.5_0001772g0020	LOB domain protein 38 IPR004883 Lateral organ boundaries_ LOB	1.00505	0.0167995	/
Nitab4.5_0000036g0010	Acetyltransferase-like protein IPR000182 GCN5-related N-acetyltransferase	1.28754	0.0228736	/
Nitab4.5_0000036g0030	Speckle-type POZ protein IPR000197 Zinc finger_ TAZ-type	1.56108	2.06393e-05	/
Nitab4.5_0000036g0350	Hydroxyproline-rich glycoprotein	-1.06909	0.0190266	/
Nitab4.5_0000224g0070	Calcium-transporting ATPase 1 IPR006408 ATPase_ P-type_ calcium-transporting_ PMCA-type	-1.21084	0.0223029	/
Nitab4.5_0000224g0030	Sulfate adenylyltransferase IPR002650 ATP-sulfurylase	-1.10671	9.27821e-08	/
Nitab4.5_0004123g0030	Patatin-like protein 3 IPR002641 Patatin	1.77352	1.03225e-06	/
Nitab4.5_0005062g0030	Unknown Protein	-1.17892	0.000375489	/
Nitab4.5_0003016g0020	Pectinesterase IPR000070 Pectinesterase_ catalytic	-1.26062	1.03606e-06	cell wall
Nitab4.5_0000817g0020	Acyl-CoA synthetase_AMP-acid ligase II IPR000873 AMP-dependent synthetase and ligase	1.72453	1.02507e-08	/
Nitab4.5_0000844g0140	0	-1.6968	4.78766e-20	/
Nitab4.5_0000108g0050	ATP-dependent Zn protease cell division protein FtsH homolog IPR001315 Caspase Recruitment IPR003960 ATPase_ AAA-type_ conserved site IPR005936 Peptidase M41_ FtsH IPR006025 Peptidase M_ neutral zinc metallopeptidases_ zinc-binding site	1.4877	0.0174326	/
Nitab4.5_0002765g0020	F-box_LRR-repeat protein 2 IPR006553 Leucine-rich repeat_ cysteine-containing subtype	1.31857	0.000618604	/
Nitab4.5_0001439g0100	Arabinogalactan	-1.11298	0.00180946	/
Nitab4.5_0000651g0200	Speckle-type POZ protein IPR000197 Zinc finger_ TAZ-type	1.39383	4.75152e-19	/
Nitab4.5_0000142g0300	Unknown Protein IPR016972 Uncharacterised conserved protein UCP031279	1.06978	0.00615902	/
Nitab4.5_0000142g0320	Phloem protein (Fragment)	1.05499	4.3622e-05	/
Nitab4.5_0002135g0100	Hydroxyproline-rich glycoprotein	-1.47613	0.0147164	/
Nitab4.5_0000519g0310	Genomic DNA chromosome 3 P1 clone MLD14	1.89798	0.00132786	/
Nitab4.5_0000519g0140	F-box family protein IPR017451 F-box associated type 1	1.62031	0.0285984	/
Nitab4.5_0001562g0060	Ring H2 finger protein IPR018957 Zinc finger_ C3HC4 RING-type	1.2829	8.68663e-08	/
Nitab4.5_0002682g0010	Pentatricopeptide repeat-containing protein IPR002885 Pentatricopeptide repeat	1.44596	0.0439999	/
Nitab4.5_0000564g0030	cDNA clone J023065D24 full insert sequence IPR012870 Protein of unknown function DUF1666	1.64203	2.47248e-07	/
Nitab4.5_0000568g0080	NAC domain protein protein	1.44266	9.28424e-14	/
Nitab4.5_0000483g0110	NHL1 (Fragment) IPR010847 Harpin-induced 1	1.1921	6.26109e-05	/
Nitab4.5_0002827g0070	Autophagy-related protein 8	1.6476	3.98583e-27	/
Nitab4.5_0000503g0120	Pleckstrin homology domain-containing family F member 2 IPR000306 Zinc finger_ FYVE-type	1.05671	0.00390112	/
Nitab4.5_0000649g0060	Unknown Protein	1.03491	0.0244926	/
Nitab4.5_0001223g0010	Peroxidase IPR019793 Peroxidases heam-ligand binding site IPR019794 Peroxidase_ active site IPR002016 Haem peroxidase_ plant_fungal_bacterial	1.09171	0.000690446	/
Nitab4.5_0001223g0050	Serine_threonine-protein kinase receptor IPR002290 Serine_threonine protein kinase	1.1168	0.000682863	/
Nitab4.5_0001223g0160	Serine_threonine kinase receptor IPR002290 Serine_threonine protein kinase	1.64293	0.0146651	/
Nitab4.5_0001357g0110	Ring H2 finger protein IPR018957 Zinc finger_ C3HC4 RING-type	1.17809	4.77332e-07	/
Nitab4.5_0001820g0170	Phosphoinositide-binding clathrin adaptor N-terminal Wiscott-Aldrich syndrome C-terminal	1.94175	0.00705863	/
Nitab4.5_0001170g0050	0	-1.42833	0.0406375	/
Nitab4.5_0001170g0070	Uncharacterized protein ycf68 OS=Eucalyptus globulus subsp. globulus GN=ycf68-1 PE=3 SV=1	-1.54468	0.000802711	/
Nitab4.5_0000437g0190	LRR receptor-like serine_threonine-protein kinase_ RLP	-1.24954	0.0490578	/
Nitab4.5_0000437g0160	Unknown Protein	1.44423	9.27821e-08	/
Nitab4.5_0000437g0150	Unknown Protein	1.00066	0.00169502	/
Nitab4.5_0000605g0240	Cathepsin B-like cysteine proteinase IPR013128 Peptidase C1A_ papain	1.1308	1.90186e-05	/
Nitab4.5_0002145g0030	Cation_H(+) antiporter 18 IPR006153 Cation_H+ exchanger	1.74914	0.0157333	/
Nitab4.5_0003913g0040	Subtilisin-like protease IPR015500 Peptidase S8_ subtilisin-related	1.1106	0.000197156	/
Nitab4.5_0000178g0190	Laccase IPR017761 Laccase	1.36538	0.00136039	/
Nitab4.5_0000178g0350	Unknown Protein	1.75482	3.60121e-06	/
Nitab4.5_0003001g0040	Carboxyl methyltransferase 4 IPR005299 SAM dependent carboxyl methyltransferase	-1.18338	1.1681e-05	/
Nitab4.5_0001225g0270	FAD-binding domain-containing protein IPR006094 FAD linked oxidase_ N-terminal	1.29388	0.000538269	/
Nitab4.5_0001219g0090	Prune homolog 2	1.49746	0.0136594	/
Nitab4.5_0001219g0160	Inter-alpha-trypsin inhibitor heavy chain H3 IPR002035 von Willebrand factor_ type A	1.15939	8.17691e-05	/
Nitab4.5_0000855g0160	Unknown Protein	1.0832	1.34078e-06	/
Nitab4.5_0000443g0140	Unknown Protein IPR008889 VQ	1.14391	1.12904e-12	/
Nitab4.5_0001288g0220	CHP-rich zinc finger protein-like IPR011424 C1-like	1.17138	7.95206e-06	/
Nitab4.5_0001696g0130	Calmodulin-binding protein family-like IPR000048 IQ calmodulin-binding region	2.36916	0.000216197	/
Nitab4.5_0001789g0100	0	-2.28427	0.0045329	/
Nitab4.5_0004254g0080	Auxin-induced SAUR-like protein IPR003676 Auxin responsive SAUR protein	1.96538	0.00977834	/
Nitab4.5_0000912g0250	Ribulose bisphosphate carboxylase small chain IPR000894 Ribulose bisphosphate carboxylase_ small chain	3.55741	0.0066093	/
Nitab4.5_0001569g0160	LOB domain protein 42 IPR004883 Lateral organ boundaries_ LOB	-1.29423	8.68289e-13	/
Nitab4.5_0002456g0180	Predicted by genscan and genefinder	1.43893	3.62665e-06	/
Nitab4.5_0000753g0010	Unknown Protein	-1.47761	0.00194903	/
Nitab4.5_0002278g0060	NB-ARC domain containing protein expressed	1.27908	0.000318748	/
Nitab4.5_0002684g0110	0	1.94985	0.0121862	/
Nitab4.5_0001421g0020	Nitrate transporter IPR016196 Major facilitator superfamily_ general substrate transporter	1.90134	0.00475476	/
Nitab4.5_0003937g0020	U-box domain-containing protein 24 IPR003613 U box domain	1.33082	0.000665138	/
Nitab4.5_0002161g0050	1-AMINOCYCLOPROPANE-1-CARBOXYLATE OXIDASE-like protein IPR005123 Oxoglutarate and iron-dependent oxygenase	-1.90141	0.00142559	/
Nitab4.5_0003304g0010	DEP domain-containing protein 1B IPR006869 Protein of unknown function DUF547	1.00892	0.00141815	/
Nitab4.5_0002521g0030	U-box domain-containing protein IPR003613 U box domain	1.09032	0.0101873	/
Nitab4.5_0000922g0070	0	-1.03552	3.70327e-05	/
Nitab4.5_0005820g0040	3-phenylpropionate-dihydrodiol_cinnamic acid-dihydrodiol dehydrogenase IPR002347 Glucose_ribitol dehydrogenase	1.0556	6.0133e-07	/
Nitab4.5_0001080g0020	NAC domain protein IPR003441 protein	1.1111	0.011624	/
Nitab4.5_0002933g0020	NAC domain protein IPR003441 protein	1.34919	1.94759e-05	/
Nitab4.5_0002303g0040	Peptide transporter-like protein IPR000109 TGF-beta receptor_ type I_II extracellular region	-1.06972	0.0158143	/
Nitab4.5_0001572g0030	Potassium transporter IPR003445 Cation transporter	-1.20859	9.28494e-06	/
Nitab4.5_0002537g0030	0	1.06908	0.00335469	/
Nitab4.5_0002365g0040	Unknown Protein	5.01987	0.000521673	/
Nitab4.5_0004459g0020	0	1.70832	0.0141027	/
Nitab4.5_0000491g0080	CONSTANS-like zinc finger protein IPR010402 CCT domain	-1.37977	0.0311434	/
Nitab4.5_0000416g0240	Chitinase-like protein IPR011583 Chitinase II	1.6862	0.000120585	/
Nitab4.5_0001151g0020	Unknown Protein	2.38597	1.05433e-05	/
Nitab4.5_0001036g0080	Eukaryotic peptide chain release factor subunit 1-1 IPR004403 Peptide chain release factor eRF_aRF subunit 1	1.3643	0.000656005	/
Nitab4.5_0001036g0030	GMP synthase IPR000991 Glutamine amidotransferase class-I_ C-terminal	1.00032	0.0182515	/
Nitab4.5_0000244g0110	GDU1	-1.03814	0.00696939	/
Nitab4.5_0000244g0310	UDP-glucosyltransferase HvUGT5876 IPR002213 UDP-glucuronosyl_UDP-glucosyltransferase	1.80446	0.0298271	/
Nitab4.5_0000244g0300	UDP-glucosyltransferase HvUGT5876 IPR002213 UDP-glucuronosyl_UDP-glucosyltransferase	2.4295	3.89685e-05	/
Nitab4.5_0003956g0030	Monooxygenase IPR000103 Pyridine nucleotide-disulphide oxidoreductase_ class-II	-1.42838	0.00183141	/
Nitab4.5_0000157g0040	U-box domain-containing protein 24 IPR003613 U box domain	1.07987	0.00237304	/
Nitab4.5_0000428g0480	0	1.50337	0.00236153	/
Nitab4.5_0000428g0370	Pentatricopeptide repeat-containing protein IPR002885 Pentatricopeptide repeat	1.39203	0.0308871	/
Nitab4.5_0000718g0110	F-box domain	1.4259	3.13111e-05	/
Nitab4.5_0000023g0080	Transcription factor IPR011598 Helix-loop-helix DNA-binding	1.48453	0.00438305	/
Nitab4.5_0000023g0090	0	-1.01467	0.0377572	/
Nitab4.5_0000023g0520	Nbs-lrr_ resistance protein	1.20676	1.00096e-05	/
Nitab4.5_0000254g0050	1-AMINOCYCLOPROPANE-1-CARBOXYLATE OXIDASE-like protein IPR005123 Oxoglutarate and iron-dependent oxygenase	1.19905	0.0351212	/
Nitab4.5_0000117g0160	Exostosin-like IPR004263 Exostosin-like	1.33414	8.47292e-07	/
Nitab4.5_0000220g0110	Pentatricopeptide repeat-containing protein IPR002885 Pentatricopeptide repeat	1.34122	0.0455569	/
Nitab4.5_0000296g0080	Major latex-like protein IPR000916 Bet v I allergen	1.43336	0.015748	/
Nitab4.5_0000866g0010	Genomic DNA chromosome 3 TAC clone K7P8	-1.2552	1.85596e-06	/
Nitab4.5_0000866g0160	0	-1.42407	1.86881e-17	/
Nitab4.5_0000459g0060	Heat stress transcription factor A3-type_ DNA-binding	-1.3785	1.26356e-15	/
Nitab4.5_0001028g0120	Phenazine biosynthesis protein PhzF family IPR003719 Phenazine biosynthesis PhzC_PhzF protein	1.0694	0.0261903	/
Nitab4.5_0001323g0150	Receptor-like kinase IPR002290 Serine_threonine protein kinase	1.31681	0.00288562	/
Nitab4.5_0003058g0040	LRR receptor-like serine_threonine-protein kinase_ RLP	-1.39099	2.46786e-05	/
Nitab4.5_0003901g0030	REF-like stress related protein 1 IPR008802 Rubber elongation factor	-1.10135	0.0191608	/
Nitab4.5_0000316g0060	Os06g0207500 protein (Fragment) IPR004253 Protein of unknown function DUF231_ plant	-1.33684	0.0177461	/
Nitab4.5_0001244g0020	Unknown Protein	1.01339	0.00173406	/
Nitab4.5_0000707g0030	Subtilisin-like protease IPR015500 Peptidase S8_ subtilisin-related	2.55847	0.00245892	/
Nitab4.5_0001401g0130	Hydrolase alpha_beta fold family protein	2.17573	0.0243654	/
Nitab4.5_0004280g0020	Ternary complex factor MIP1 IPR006869 Protein of unknown function DUF547	-1.30499	0.0203705	/
Nitab4.5_0004280g0120	Multidrug resistance protein mdtK IPR002528 Multi antimicrobial extrusion protein MatE	1.39432	0.000378796	/
Nitab4.5_0000783g0030	Unknown Protein	1.83745	0.00218008	/
Nitab4.5_0000783g0180	Nodule inception protein (Fragment) IPR003035 Plant regulator RWP-RK	1.35822	3.46387e-07	/
Nitab4.5_0000783g0230	NmrA family protein-binding domain	-1.10577	0.000171514	/
Nitab4.5_0000283g0460	Anthranilate synthase IPR000991 Glutamine amidotransferase class-I_ C-terminal	-1.33202	0.020489	/
Nitab4.5_0001143g0020	PBSP domain-containing protein IPR007541 Plant Basic Secretory Protein	1.41421	0.0377123	/
Nitab4.5_0001143g0060	PBSP domain-containing protein IPR007541 Plant Basic Secretory Protein	1.34301	0.00346977	/
Nitab4.5_0002815g0110	Root cap protein 3 (Fragment) IPR009646 Root cap	3.06605	0.000280641	/
Nitab4.5_0000457g0080	Pectinesterase_pectinesterase inhibitor 3 IPR006501 Pectinesterase inhibitor	-1.1991	0.00613779	/
Nitab4.5_0000457g0020	Pectinesterase IPR000070 Pectinesterase_ catalytic	2.55282	0.0308535	cell wall
Nitab4.5_0001099g0080	Unknown Protein	1.21861	1.27918e-06	/
Nitab4.5_0001105g0210	Extensin-like protein Dif10 (Fragment)	1.77199	0.00770209	/
Nitab4.5_0007225g0020	Hypothetical protein (nad5 intron)	-1.27919	0.000105392	/
Nitab4.5_0001269g0070	Ferric reductase oxidase IPR013121 Ferric reductase_ NAD binding	3.30845	0.0463462	/
Nitab4.5_0000305g0250	Unknown Protein IPR010605 Protein of unknown function DUF1191	-1.7639	0.0027568	/
Nitab4.5_0000305g0330	BCL-2-associated athanogene 6 IPR003103 Apoptosis regulator Bcl-2 protein_ BAG	1.97843	5.0779e-40	/
Nitab4.5_0000305g0340	BCL-2-associated athanogene 6 IPR003103 Apoptosis regulator Bcl-2 protein_ BAG	2.53042	9.73187e-13	/
Nitab4.5_0004550g0110	F-box protein PP2-B1 IPR001810 Cyclin-like F-box	1.17059	1.10364e-05	/
Nitab4.5_0001477g0080	Pathogenesis-related protein 1a IPR018244 Allergen V5_Tpx-1 related_ conserved site	1.2769	2.54471e-06	/
Nitab4.5_0001477g0100	F-box protein family-like IPR005174 Protein of unknown function DUF295	1.38709	0.000183528	/
Nitab4.5_0003481g0110	Sigma factor binding protein 1 IPR008889 VQ	1.84241	3.42271e-05	/
Nitab4.5_0000307g0270	Unknown Protein	1.91349	0.0156407	/
Nitab4.5_0000307g0020	Aluminum-activated malate transporter (Fragment) IPR006214 Uncharacterised protein family UPF0005	-1.49045	0.0392244	/
Nitab4.5_0001152g0470	Unknown Protein	-1.29973	0.0298737	/
Nitab4.5_0000172g1820	ORF16-lacZ fusion protein	-1.73367	0.00175757	/
Nitab4.5_0000172g1390	Uncharacterized mitochondrial protein AtMg00030	-1.22459	0.0395977	/
Nitab4.5_0000245g0060	Neutral cholesterol ester hydrolase 1 IPR013094 Alpha_beta hydrolase fold-3	-1.17514	0.00629288	/
Nitab4.5_0002715g0110	Glycosyltransferase IPR002495 Glycosyl transferase_ family 8	1.31973	0.036782	/
Nitab4.5_0002783g0040	Polygalacturonase IPR012334 Pectin lyase fold	-1.54867	2.57434e-05	/
Nitab4.5_0000314g0100	Germin-like protein 4 IPR014710 RmlC-like jelly roll fold	1.02512	0.00356788	/
Nitab4.5_0001085g0050	Receptor like kinase_ RLK	1.00564	0.000710806	/
Nitab4.5_0001085g0030	Receptor like kinase_ RLK	1.38611	0.0450638	/
Nitab4.5_0003247g0010	class IV heat shock protein IPR002068 Heat shock protein Hsp20	-3.66684	1.15057e-05	/
Nitab4.5_0002245g0070	Elongation of very long chain fatty acids-like 2 protein IPR002076 GNS1_SUR4 membrane protein	-1.32777	0.00077809	/
Nitab4.5_0000883g0020	Receptor-like kinase IPR002290 Serine_threonine protein kinase	1.17752	0.000398213	/
Nitab4.5_0000249g0470	Integral membrane protein IPR008217 Protein of unknown function DUF125_ transmembrane	-1.72441	6.0133e-07	/
Nitab4.5_0003858g0070	Os01g0498200 protein (Fragment)	-1.81084	2.21765e-13	/
Nitab4.5_0000863g0190	Metacaspase IPR011600 Peptidase C14_ caspase catalytic	-1.22176	2.40023e-06	/
Nitab4.5_0003110g0080	2-oxoglutarate-dependent dioxygenase (Fragment) IPR005123 Oxoglutarate and iron-dependent oxygenase	1.00437	2.9452e-06	/
Nitab4.5_0000107g0190	Poly(RC) binding protein 3 IPR018111 K Homology_ type 1_ subgroup	1.32785	0.0124337	/
Nitab4.5_0004800g0030	Pentatricopeptide repeat-containing protein IPR002885 Pentatricopeptide repeat	1.32204	0.0367318	/
Nitab4.5_0000468g0230	Vacuolar sorting protein IPR009291 Protein of unknown function DUF946_ plant	1.26647	5.05644e-11	/
Nitab4.5_0000892g0040	Receptor-like protein kinase IPR002290 Serine_threonine protein kinase	1.28159	0.0164419	/
Nitab4.5_0000243g0070	Glucosyltransferase-2 IPR002213 UDP-glucuronosyl_UDP-glucosyltransferase	1.26012	2.71921e-06	/
Nitab4.5_0006134g0090	Serine_threonine kinase receptor IPR002290 Serine_threonine protein kinase	1.7189	0.0177976	/
Nitab4.5_0006134g0050	Predicted by genscan and genefinder	1.02384	0.00127772	/
Nitab4.5_0000587g0050	Unknown Protein	-1.45064	0.0360187	/
Nitab4.5_0003674g0010	Short internode related sequence 5 IPR007818 Protein of unknown function DUF702	-1.14058	0.040708	/
Nitab4.5_0002579g0040	U-box domain-containing protein IPR011989 Armadillo-like helical	1.1153	3.73819e-05	/
Nitab4.5_0001377g0040	Cytochrome P450	2.32742	0.00141815	/
Nitab4.5_0000668g0120	Receptor like kinase_ RLK	1.25316	0.00027205	/
Nitab4.5_0002353g0090	Syringolide-induced protein 14-1-1 (Fragment)	1.13697	5.41534e-08	/
Nitab4.5_0003423g0010	Cathepsin B-like cysteine proteinase IPR013128 Peptidase C1A_ papain	1.39332	0.00304441	/
Nitab4.5_0001607g0140	Unknown Protein	1.15213	6.27356e-08	/
Nitab4.5_0003380g0010	Cryptochrome 1b	-1.63773	0.00248114	/
Nitab4.5_0001834g0010	F-box protein PP2-B1 IPR001810 Cyclin-like F-box	1.0373	1.24719e-07	/
Nitab4.5_0000726g0090	Unknown Protein	-2.63964	1.07805e-06	/
Nitab4.5_0003515g0020	Avr9_Cf-9 rapidly elicited protein 146	-2.04745	5.17951e-05	/
Nitab4.5_0001968g0050	D-isomer specific 2-hydroxyacid dehydrogenase IPR006140 D-isomer specific 2-hydroxyacid dehydrogenase_ NAD-binding	2.66399	0.00257693	/
Nitab4.5_0001384g0060	Omega-6 fatty acid desaturase IPR005804 Fatty acid desaturase_ type 1	1.27215	6.01913e-09	/
Nitab4.5_0000827g0100	Uncharacterized plant-specific domain TIGR01589 family protein IPR006476 Conserved hypothetical protein CHP01589_ plant	1.37474	0.0374114	/
Nitab4.5_0002177g0170	Receptor like kinase_ RLK	1.32594	0.00838738	/
Nitab4.5_0008003g0010	Glucose-6-phosphate_phosphate translocator 2 IPR004696 Tpt phosphate_phosphoenolpyruvate translocator	1.43963	0.00163936	/
Nitab4.5_0004507g0030	Unknown Protein	1.07559	6.08436e-06	/
Nitab4.5_0001561g0020	CM0216.330.nc protein IPR004320 Protein of unknown function DUF241_ plant	-2.79187	0.000106731	/
Nitab4.5_0001561g0030	CM0216.330.nc protein IPR004320 Protein of unknown function DUF241_ plant	-1.27469	0.00877058	/
Nitab4.5_0001466g0070	Serine_threonine-protein kinase receptor IPR002290 Serine_threonine protein kinase	1.54365	0.000190118	/
Nitab4.5_0000901g0080	Methyltransferase-like protein 10 IPR013217 Methyltransferase type 12	1.37003	0.0409917	/
Nitab4.5_0001557g0030	Monooxygenase IPR000103 Pyridine nucleotide-disulphide oxidoreductase_ class-II	-1.19563	9.51961e-06	/
Nitab4.5_0000285g0040	Pectinacetylesterase (Fragment) IPR004963 Pectinacetylesterase	-1.66493	0.00145296	/
Nitab4.5_0000064g0080	Polygalacturonase 1 IPR000743 Glycoside hydrolase_ family 28	1.5263	0.0011996	/
Nitab4.5_0000134g0130	0	1.57435	0.0382827	/
Nitab4.5_0000134g0170	F-box protein PP2-B1 IPR001810 Cyclin-like F-box	1.57253	1.16122e-09	/
Nitab4.5_0000134g0180	F-box protein PP2-B1 IPR001810 Cyclin-like F-box	1.30226	6.70018e-06	/
Nitab4.5_0000645g0090	RNA polymerase sigma factor IPR013325 RNA polymerase sigma factor_ region 2	-1.94115	0.0298201	/
Nitab4.5_0000033g0270	0	1.13138	0.000333905	/
Nitab4.5_0000033g0300	Inositol 1 4 5-trisphosphate 5-phosphatase-like protein IPR000300 Inositol polyphosphate related phosphatase	1.06551	4.02113e-06	/
Nitab4.5_0000639g0200	Glutathione S-transferase IPR004046 Glutathione S-transferase_ C-terminal	1.11675	0.0039528	/
Nitab4.5_0000662g0060	unknown protein similar to AT3G15518	1.30578	8.38813e-07	/
Nitab4.5_0000035g0280	Os03g0825600 protein (Fragment) IPR006943 Protein of unknown function DUF641_ plant	-1.78002	0.0479329	/
Nitab4.5_0002575g0070	Unknown Protein	-1.00463	0.0217228	/
Nitab4.5_0002575g0030	Pentatricopeptide repeat-containing protein IPR002885 Pentatricopeptide repeat	1.00476	0.000344201	/
Nitab4.5_0001229g0010	Glycine rich protein-interacting protein	1.10053	0.0196493	/
Nitab4.5_0001229g0120	Chlorophyll a-b binding protein 37_ chloroplastic IPR001344 Chlorophyll A-B binding protein	-1.3342	1.1627e-07	/
Nitab4.5_0004124g0020	F-box family protein IPR006527 F-box associated	1.06092	5.3322e-06	/
Nitab4.5_0002824g0030	Os07g0175100 protein (Fragment)	2.1645	9.44702e-09	/
Nitab4.5_0000073g0060	Chloroplast photosystem II subunit X (Fragment) IPR009518 Photosystem II protein PsbX	-1.12338	0.0255827	/
Nitab4.5_0000073g0330	Ethylene-responsive transcription factor 4 IPR001471 Pathogenesis-related transcriptional factor and ERF_ DNA-binding	8.10768	3.36573e-05	/
Nitab4.5_0000073g0350	class I heat shock protein IPR002068 Heat shock protein Hsp20	-1.88711	2.79891e-09	/
Nitab4.5_0000540g0040	Arabinogalactan peptide 16 IPR009424 Protein of unknown function DUF1070	-1.02515	1.54463e-06	/
Nitab4.5_0000540g0320	Cytokinin oxidase_dehydrogenase 2 IPR015345 Cytokinin dehydrogenase 1_ FAD and cytokinin binding	-1.29873	0.0475301	hormone metabolic process
Nitab4.5_0001004g0220	Ethylene-responsive transcription factor 4 IPR001471 Pathogenesis-related transcriptional factor and ERF_ DNA-binding	-1.29076	0.000840403	/
Nitab4.5_0001004g0180	Disease resistance protein_ NB-ARC_ P-loop containing nucleoside triphosphate hydrolase	1.12696	6.34518e-05	/
Nitab4.5_0002545g0080	0	1.55344	0.00010357	/
Nitab4.5_0002545g0060	Eukaryotic peptide chain release factor subunit 1-1 IPR004403 Peptide chain release factor eRF_aRF subunit 1	1.59038	0.0001704	/
Nitab4.5_0002545g0100	GMP synthase IPR000991 Glutamine amidotransferase class-I_ C-terminal	1.7549	3.94673e-05	/
Nitab4.5_0002587g0100	CER1 protein (Fragment) IPR006694 Fatty acid hydroxylase	1.26035	0.0260656	/
Nitab4.5_0001348g0080	Photosystem I reaction center subunit XI IPR003757 Photosystem I reaction centre_ subunit XI PsaL	2.65584	3.15308e-05	/
Nitab4.5_0001348g0130	Photosystem I reaction center subunit XI IPR003757 Photosystem I reaction centre_ subunit XI PsaL	1.23366	0.0437408	/
Nitab4.5_0002503g0040	Flotillin domain protein IPR001107 Band 7 protein	1.10203	2.27033e-08	/
Nitab4.5_0003160g0020	F-box family protein IPR017451 F-box associated type 1	1.9297	9.53186e-06	/
Nitab4.5_0003160g0090	GDSL esterase_lipase At1g29670 IPR001087 Lipase_ GDSL	1.01211	0.0417381	/
Nitab4.5_0003160g0080	GDSL esterase_lipase At1g29670 IPR001087 Lipase_ GDSL	1.7437	0.000758484	/
Nitab4.5_0000322g0070	C2 domain-containing protein IPR011989 Armadillo-like helical	1.5722	0.018012	/
Nitab4.5_0000255g0110	Phosphatase IPR016965 Pyridoxal phosphate phosphatase_ PHOSPHO2	-1.14587	8.33436e-08	/
Nitab4.5_0000300g0120	Receptor protein kinase-like	2.2331	0.0175548	/
Nitab4.5_0000300g0280	Avr9_Cf-9 rapidly elicited protein 146	-1.39481	6.3511e-13	/
Nitab4.5_0000380g0160	CCR4-NOT transcription complex subunit 7 IPR006941 Ribonuclease CAF1	1.37671	2.17364e-06	/
Nitab4.5_0001163g0010	Self-pruning interacting protein 1	1.39678	0.00645583	/
Nitab4.5_0001163g0100	Serine carboxypeptidase IPR001563 Peptidase S10_ serine carboxypeptidase	1.05563	0.00559959	/
Nitab4.5_0000106g0360	Nitrate transporter IPR016196 Major facilitator superfamily_ general substrate transporter	2.08158	0.0301857	/
Nitab4.5_0000270g0050	Nitrate transporter IPR000109 TGF-beta receptor_ type I_II extracellular region	1.0043	0.00627512	/
Nitab4.5_0000270g0110	Unknown Protein	1.18567	0.000141049	/
Nitab4.5_0000489g0090	Unknown Protein IPR008889 VQ	1.99591	1.79638e-20	/
Nitab4.5_0001397g0010	Unknown Protein	-1.05812	5.51205e-05	/
Nitab4.5_0004441g0010	Heat stress transcription factor A3-type_ DNA-binding	-1.58245	1.17368e-13	/
Nitab4.5_0001921g0030	Phi-1 protein (Fragment) IPR006766 Phosphate-induced protein 1 conserved region	-1.51176	1.70726e-10	/
Nitab4.5_0001921g0020	Phi-1 protein (Fragment) IPR006766 Phosphate-induced protein 1 conserved region	-2.01111	1.29377e-17	/
Nitab4.5_0002435g0040	Galactosyltransferase-like protein (Fragment) IPR004263 Exostosin-like	-2.19793	0.00906796	/
Nitab4.5_0001471g0010	Kinase family protein IPR002290 Serine_threonine protein kinase	1.16479	0.0131704	/
Nitab4.5_0004274g0050	Exostosin-like IPR004263 Exostosin-like	1.75088	1.03606e-06	/
Nitab4.5_0001606g0060	Ankyrin repeat protein IPR002110 Ankyrin	1.46522	0.013805	/
Nitab4.5_0001661g0010	CTP synthase IPR004468 CTP synthase	1.07278	6.302e-05	/
Nitab4.5_0002786g0110	Calcium-dependent protein kinase 8 IPR002290 Serine_threonine protein kinase	1.33931	1.91045e-05	/
Nitab4.5_0001182g0070	Cytochrome P450	1.69334	1.28894e-05	/
Nitab4.5_0000825g0090	Receptor kinase IPR002290 Serine_threonine protein kinase	1.82031	3.14717e-11	/
Nitab4.5_0001504g0020	U-box domain-containing protein 24 IPR003613 U box domain	1.35569	4.91456e-05	/
Nitab4.5_0000227g0050	Glutaredoxin IPR011905 Glutaredoxin-like_ plant II	1.0545	0.0166516	/
Nitab4.5_0000798g0020	F-box family protein IPR005174 Protein of unknown function DUF295	1.97821	0.0330491	/
Nitab4.5_0000798g0090	Glutaredoxin family protein IPR012335 Thioredoxin fold	-1.79698	5.80556e-07	/
Nitab4.5_0000479g0020	NAC domain protein IPR003441 protein	-1.02783	0.0240003	/
Nitab4.5_0004353g0020	Cc-nbs-lrr_ resistance protein	1.00346	0.0104662	/
Nitab4.5_0002853g0060	Cytochrome P450	-1.62973	5.65593e-07	/
Nitab4.5_0005061g0040	Ethylene-responsive transcription factor 1 IPR001471 Pathogenesis-related transcriptional factor and ERF_ DNA-binding	-1.23628	6.08822e-05	/
Nitab4.5_0001714g0160	Unknown Protein	-1.26749	0.00134556	/
Nitab4.5_0001714g0240	Choline dehydrogenase IPR012132 Glucose-methanol-choline oxidoreductase	1.19481	0.000360726	/
Nitab4.5_0001714g0040	Unknown Protein IPR010605 Protein of unknown function DUF1191	-1.08109	0.0018144	/
Nitab4.5_0003274g0100	Expansin-like protein IPR002963 Expansin	2.49602	0.000150622	/
Nitab4.5_0003274g0060	Subtilisin-like protease IPR015500 Peptidase S8_ subtilisin-related	2.35904	0.0278006	/
Nitab4.5_0003274g0050	Subtilisin-like protease IPR015500 Peptidase S8_ subtilisin-related	2.48156	0.0286447	/
Nitab4.5_0000439g0130	Pentatricopeptide repeat protein IPR002885 Pentatricopeptide repeat	1.97539	0.00225049	/
Nitab4.5_0002289g0070	Inositol 2-dehydrogenase like protein-binding domain	1.00187	4.22145e-10	/
Nitab4.5_0000312g0130	Heat shock protein 22 IPR002068 Heat shock protein Hsp20	-1.1629	8.41821e-06	/
Nitab4.5_0004337g0010	Homeobox-leucine zipper protein IPR006712 HD-ZIP protein_ N-terminal	-1.01011	1.04896e-06	/
Nitab4.5_0002055g0010	Purine permease family protein IPR004853 Protein of unknown function DUF250	1.34021	0.000971978	/
Nitab4.5_0001242g0140	Cold induced protein-like	1.05395	0.00101323	/
Nitab4.5_0000337g0100	Bcl-2-associated athanogene-like protein IPR003103 Apoptosis regulator Bcl-2 protein_ BAG	-1.23838	0.0378091	/
Nitab4.5_0000337g0150	FAD-binding domain-containing protein IPR010030 Plant-specific FAD-dependent oxidoreductase	1.41593	0.027427	/
Nitab4.5_0000337g0210	CM0216.210.nc protein IPR004320 Protein of unknown function DUF241_ plant	-1.43337	0.000389341	/
Nitab4.5_0000286g0070	Class II small heat shock protein Le-HSP17.6 IPR002068 Heat shock protein Hsp20	-3.04474	0.000108923	/
Nitab4.5_0000286g0050	Class II small heat shock protein Le-HSP17.6 IPR002068 Heat shock protein Hsp20	-1.46265	0.0140391	/
Nitab4.5_0000446g0060	MTD1	1.06672	0.00149599	/
Nitab4.5_0000359g0070	Integrin-linked kinase-associated serine_threonine phosphatase 2C IPR015655 Protein phosphatase 2C	1.83656	0.00550582	/
Nitab4.5_0001515g0070	Unknown Protein	1.11568	5.09065e-05	/
Nitab4.5_0001894g0040	Carotenoid cleavage dioxygenase 8	-1.89758	0.0494436	/
Nitab4.5_0000508g0110	F-box family protein IPR001810 Cyclin-like F-box	1.23086	5.09345e-05	/
Nitab4.5_0000250g0080	Potassium_sodium hyperpolarization-activated cyclic nucleotide-gated channel 2 IPR000595 Cyclic nucleotide-binding	1.50509	1.15621e-11	/
Nitab4.5_0000052g0020	Monooxygenase IPR000103 Pyridine nucleotide-disulphide oxidoreductase_ class-II	-1.06099	0.004613	/
Nitab4.5_0001942g0120	Receptor like kinase_ RLK	1.46913	0.0144785	/
Nitab4.5_0000919g0070	Cryptochrome 3	-1.17168	2.96958e-09	/
Nitab4.5_0000907g0080	Polyphenol oxidase IPR016213 Polyphenol oxidase_ plant	-1.51015	8.90795e-10	/
Nitab4.5_0000529g0010	Unknown Protein	1.09811	0.00174114	/
Nitab4.5_0000050g0220	carbon-nitrogen hydrolase family protein	1.47955	0.00159666	/
Nitab4.5_0000475g0040	Auxin-induced protein_ ARG7	1.12402	0.00765927	/
Nitab4.5_0000210g0050	Gibberellin-regulated family protein IPR003854 Gibberellin regulated protein	2.46091	0.00546315	/
Nitab4.5_0000200g0190	Putative UDP-rhamnose:rhamnosyltransferase 1 OS=Fragaria ananassa GN=GT4 PE=2 SV=1	-1.54626	0.0464159	/
Nitab4.5_0000200g0080	Delta-6-desaturase IPR012171 Fatty acid_sphingolipid desaturase	-1.80506	2.62091e-16	/
Nitab4.5_0001715g0010	RING finger protein IPR001841 Zinc finger_ RING-type	2.07946	0.000647927	/
Nitab4.5_0002053g0060	Pseudo-response regulator 9 IPR001789 Signal transduction response regulator_ receiver region	-1.28878	2.92482e-14	/
Nitab4.5_0002334g0130	0	1.16229	0.0240003	/
Nitab4.5_0003134g0120	Pheophorbide a oxygenase IPR013626 Pheophorbide a oxygenase	-1.90685	0.0260656	/
Nitab4.5_0001110g0010	Unknown Protein	1.13081	4.1272e-07	/
Nitab4.5_0000677g0170	Pyridoxal phosphate-dependent transferase_ major region_ subdomain 1_ Allinase_ C-terminal_ EGF-like_ alliinase_ Pyridoxal phosphate-dependent transferase_ Pyridoxal phosphate-dependent transferase_ major region_ subdomain 2	-1.11626	0.00151786	/
Nitab4.5_0000677g0100	Beta-1 3-glucanase IPR000490 Glycoside hydrolase_ family 17	1.74496	0.00328932	/
Nitab4.5_0000677g0020	Patatin-like phospholipase domain-containing protein c IPR006689 ARF_SAR superfamily	1.17357	8.17662e-07	/
Nitab4.5_0003600g0040	Receptor-like kinase IPR002290 Serine_threonine protein kinase	1.77918	7.74616e-05	/
Nitab4.5_0004063g0040	Unknown Protein	-1.48007	1.53472e-07	/
Nitab4.5_0000062g0070	Auxin efflux carrier IPR014024 Auxin efflux carrier_ subgroup	-1.10505	0.00023842	/
Nitab4.5_0000062g0570	2-dehydro-3-deoxyphosphogluconate aldolase_4-hydroxy-2-oxoglutarate aldolase IPR000887 KDPG and KHG aldolase	-1.09776	0.019463	/
Nitab4.5_0000652g0020	Solute carrier family 15 member 4 IPR000109 TGF-beta receptor_ type I_II extracellular region	-1.1887	0.00225353	/
Nitab4.5_0000770g0010	Zinc finger and SCAN domain containing 29 (Predicted) IPR017877 MYB-like	2.08423	0.0218941	/
Nitab4.5_0000063g0150	MYB transcription factor IPR015495 Myb transcription factor	1.10074	3.08101e-07	/
Nitab4.5_0000132g0060	Growth-regulating factor 2 IPR014977 WRC	-1.22832	0.000406591	/
Nitab4.5_0000132g0120	Unknown Protein	-1.10743	0.0175548	/
Nitab4.5_0001703g0050	Alcohol dehydrogenase (Fragment) IPR002347 Glucose_ribitol dehydrogenase	-1.3889	2.38469e-14	/
Nitab4.5_0000725g0110	Tetratricopeptide TPR_2 repeat protein IPR011990 Tetratricopeptide-like helical	-1.00873	0.00444141	/
Nitab4.5_0000754g0170	Proteinase inhibitor I IPR000864 Proteinase inhibitor I13_ potato inhibitor I	1.01858	0.000774197	/
Nitab4.5_0000754g0180	Arabidopsis thaliana genomic DNA chromosome 5 P1 clone MOK16 IPR007608 Protein of unknown function DUF584	1.02619	0.00833309	/
Nitab4.5_0000754g0310	Auxin-induced SAUR-like protein IPR003676 Auxin responsive SAUR protein	-1.33471	0.00841414	/
Nitab4.5_0000754g0280	Unknown Protein IPR019955 Ubiquitin supergroup	1.23459	0.00818195	/
Nitab4.5_0000119g0200	Alpha-1 4-galactosyltransferase IPR007652 Alpha 1_4-glycosyltransferase conserved region	1.20817	5.26513e-08	/
Nitab4.5_0001911g0050	Protein phosphatase 2C containing protein IPR015655 Protein phosphatase 2C	1.32068	3.88319e-06	/
Nitab4.5_0001911g0100	Expansin IPR007112 Expansin 45_ endoglucanase-like IPR007117 Pollen allergen_expansin_ C-terminal	1.04957	0.020082	/
Nitab4.5_0000113g0060	Glycosyltransferase-like protein IPR006740 Protein of unknown function DUF604	-1.14063	0.0416423	/
Nitab4.5_0001215g0230	DNA-binding WRKY	1.64369	0.0457389	/
Nitab4.5_0001215g0170	Receptor like kinase_ RLK	1.1917	7.96398e-05	/
Nitab4.5_0001700g0120	Os03g0169000 protein (Fragment) IPR004348 Protein of unknown function DUF246_ plant	1.98402	2.76312e-07	/
Nitab4.5_0000956g0090	Dirigent-like protein IPR004265 Plant disease resistance response protein	-2.88609	1.67014e-09	/
Nitab4.5_0000956g0080	Dirigent-like protein IPR004265 Plant disease resistance response protein	-1.41926	0.00693879	/
Nitab4.5_0001458g0060	UDP-glucosyltransferase 1 IPR002213 UDP-glucuronosyl_UDP-glucosyltransferase	1.57662	0.0174326	/
Nitab4.5_0000121g0180	Carotenoid isomerase-like	-1.28361	0.000459153	/
Nitab4.5_0000026g0140	Pectinesterase	-1.01616	0.00853077	/
Nitab4.5_0000203g0250	Unknown Protein IPR012442 Protein of unknown function DUF1645	1.20844	3.56945e-10	/
Nitab4.5_0000338g0230	Polygalacturonase IPR012334 Pectin lyase fold	-1.17961	2.55225e-05	/
Nitab4.5_0000007g0170	Mate efflux family protein IPR002528 Multi antimicrobial extrusion protein MatE	1.01852	1.35512e-05	/
Nitab4.5_0000007g0230	Peroxidase 1 IPR002016 Haem peroxidase_ plant_fungal_bacterial	2.06886	0.0125188	/
Nitab4.5_0000388g0070	Cation diffusion facilitator 9 IPR002524 Cation efflux protein	1.11505	0.0177976	/
Nitab4.5_0007589g0040	Receptor like kinase_ RLK	1.06672	1.46665e-06	/
Nitab4.5_0002312g0110	Unknown Protein	1.47653	0.000597778	/
Nitab4.5_0001474g0050	Nodulin MtN21 family protein IPR000620 Protein of unknown function DUF6_ transmembrane	1.69334	0.000396753	/
Nitab4.5_0000703g0170	Cc-nbs-lrr_ resistance protein with an R1 specific domain	1.0011	0.0373903	/
Nitab4.5_0004300g0180	NAC domain transcription factor protein	1.11146	0.00194418	/
Nitab4.5_0004300g0130	Cytochrome b IPR016175 Cytochrome b_b6	-1.75766	0.000811428	/
Nitab4.5_0004300g0120	0	-1.16334	0.0204282	/
Nitab4.5_0000040g0600	0	1.15531	0.00539334	/
Nitab4.5_0000391g0120	Unknown Protein	1.31298	0.00117903	/
Nitab4.5_0000391g0160	Unknown Protein	1.18192	0.00177711	/
Nitab4.5_0000027g0500	Unknown Protein	-1.0234	0.00182658	/
Nitab4.5_0000027g0050	At1g69160_F4N2_9	-1.14834	0.00761733	/
Nitab4.5_0000231g0490	Receptor like kinase_ RLK	1.70849	0.0167605	/
Nitab4.5_0001616g0060	Zinc finger protein 6 IPR007087 Zinc finger_ C2H2-type	-1.08993	2.24703e-09	/
Nitab4.5_0001616g0120	Os03g0731050 protein (Fragment) IPR004949 Protein of unknown function DUF266_ plant	1.52396	0.00227623	/
Nitab4.5_0000694g0020	Receptor-like protein kinase IPR002290 Serine_threonine protein kinase	1.44452	0.020082	/
Nitab4.5_0000350g0070	Serine_threonine protein kinase IPR015740 Plant protein serine_threonine kinase-like	-1.00814	0.025379	/
Nitab4.5_0005528g0120	Os03g0731050 protein (Fragment) IPR004949 Protein of unknown function DUF266_ plant	2.55634	0.00154965	/

## Sheet: Shoot_BSvsCKS
Table S3C. Differentially expressed genes (DEGs) in shoot after monochromatic blue light treatment (BS) compared with white light treatment (CKS). Genes with |log2FC| ≥ 1 and padg < 0.05 are listed.
GeneID	Description	log2FC	padj	Cell wall+Hormone associated genes
Nitab4.5_0002975g0040	Hydroxyproline-rich glycoprotein family protein	-0.675867	0.0132229	/
Nitab4.5_0003042g0010	MTD1	-0.964158	0.0392168	/
Nitab4.5_0000837g0090	CT099 (Fragment) IPR003245 Plastocyanin-like	1.00931	0.0412482	/
Nitab4.5_0002276g0050	Polyphenol oxidase IPR016213 Polyphenol oxidase_ plant	1.9734	0.0091299	/
Nitab4.5_0003437g0010	Zinc-binding family protein IPR006734 Protein of unknown function DUF597	-0.893273	0.000191601	/
Nitab4.5_0002080g0050	F-box protein PP2-B1 IPR001810 Cyclin-like F-box	-2.09876	6.34257e-12	/
Nitab4.5_0003219g0010	Ethylene-responsive transcription factor 4 IPR001471 Pathogenesis-related transcriptional factor and ERF_ DNA-binding	0.885464	0.0316854	/
Nitab4.5_0003777g0020	Glyceraldehyde-3-phosphate dehydrogenase IPR000173 Glyceraldehyde 3-phosphate dehydrogenase	0.966771	0.00631213	/
Nitab4.5_0000207g0450	Calcium-binding EF hand family protein (Fragment) IPR011992 EF-Hand type	-1.77152	0.00309599	/
Nitab4.5_0004384g0060	Calcium-binding EF hand family protein (Fragment) IPR011992 EF-Hand type	-1.09263	0.00208767	/
Nitab4.5_0004384g0050	Calcium-binding EF hand family protein (Fragment) IPR011992 EF-Hand type	-1.21467	0.0477178	/
Nitab4.5_0001320g0080	Cyclic nucleotide gated channel IPR000595 Cyclic nucleotide-binding	-0.424617	0.00177575	/
Nitab4.5_0000680g0020	Receptor like kinase_ RLK	1.06713	0.000366792	/
Nitab4.5_0000680g0050	Os01g0318400 protein (Fragment)	1.61064	0.0138194	/
Nitab4.5_0000101g0040	Fasciclin-like arabinogalactan protein 7 IPR000782 FAS1 domain	1.36533	0.0107192	/
Nitab4.5_0000578g0170	Heavy metal-associated domain containing protein expressed IPR006121 Heavy metal transport_detoxification protein	-1.02178	0.0317642	/
Nitab4.5_0000761g0020	Cation_H+ antiporter IPR006153 Cation_H+ exchanger	1.63436	5.2983e-06	/
Nitab4.5_0000008g0720	Vesicular glutamate transporter 3 IPR016196 Major facilitator superfamily_ general substrate transporter	-0.595503	0.00813646	/
Nitab4.5_0000008g0310	Receptor-like protein kinase At5g59670 IPR002290 Serine_threonine protein kinase	0.953911	0.0138194	/
Nitab4.5_0000046g0020	WRKY transcription factor 1 IPR003657 DNA-binding WRKY	-0.501456	0.0116761	/
Nitab4.5_0000667g0170	MLO-like protein 4 IPR004326 Mlo-related protein	3.82168	0.0198042	/
Nitab4.5_0000078g0290	GDSL esterase_lipase At1g28590 IPR001087 Lipase_ GDSL	0.9655	0.00353383	/
Nitab4.5_0000152g0100	SEC14 cytosolic factor family protein IPR001251 Cellular retinaldehyde-binding_triple function_ C-terminal	0.739559	0.0144524	/
Nitab4.5_0000152g0270	Kinesin IPR001752 Kinesin_ motor region	0.798016	0.0319934	/
Nitab4.5_0000152g0280	Annexin IPR015472 Annexin like protein IPR001464 Annexin	-0.451085	0.0234577	/
Nitab4.5_0001160g0120	Protease inhibitor_seed storage_lipid transfer protein family protein IPR003612 Plant lipid transfer protein_seed storage_trypsin-alpha amylase inhibitor	1.35239	0.0172689	/
Nitab4.5_0000788g0010	BES1_BZR1 homolog protein 4 IPR008540 BZR1_ transcriptional repressor	1.19727	0.0461806	/
Nitab4.5_0000512g0170	Expansin B1 IPR007117 Pollen allergen_expansin_ C-terminal	2.0622	0.00975157	/
Nitab4.5_0001176g0090	Peroxidase IPR002016 Haem peroxidase_ plant_fungal_bacterial	1.93682	3.60499e-06	/
Nitab4.5_0001601g0040	Laccase-22 IPR001117 Multicopper oxidase_ type 1	0.816748	0.0343648	/
Nitab4.5_0001134g0020	Calmodulin IPR011992 EF-Hand type	-0.969541	0.000764729	/
Nitab4.5_0000130g0130	1-aminocyclopropane-1-carboxylate oxidase IPR005123 Oxoglutarate and iron-dependent oxygenase	-1.56512	0.00613568	/
Nitab4.5_0000482g0210	Nitrate transporter IPR000109 TGF-beta receptor_ type I_II extracellular region	-0.384584	0.00407725	/
Nitab4.5_0000482g0280	Glucan endo-1 3-beta-glucosidase A6 IPR000490 Glycoside hydrolase_ family 17	0.80008	0.0212431	/
Nitab4.5_0001843g0060	BHLH transcription factor IPR011598 Helix-loop-helix DNA-binding	-0.574261	0.00316586	/
Nitab4.5_0001552g0120	ATP-binding protein (P-loop) IPR000623 Shikimate kinase	-0.912397	5.01046e-10	/
Nitab4.5_0000343g0370	F1L3	2.43809	1.42322e-07	/
Nitab4.5_0000170g0050	Sucrose synthase 4 IPR012820 Sucrose synthase_ plants and cyanobacteria IPR000368 Sucrose synthase	1.19927	4.95753e-05	/
Nitab4.5_0002842g0090	Protein Brevis radix-like 4 IPR013591 Disease resistance_zinc finger_chromosome condensation-like region	1.1505	0.0166155	/
Nitab4.5_0000284g0080	Calcium-transporting ATPase 1 IPR006408 ATPase_ P-type_ calcium-transporting_ PMCA-type	-0.662611	0.017298	/
Nitab4.5_0000284g0010	Histone-binding protein RBBP7 IPR017986 WD40 repeat_ region	-0.862866	3.33731e-05	/
Nitab4.5_0009137g0040	Phototropic-responsive NPH3 family protein IPR004249 NPH3	1.50868	0.0232763	/
Nitab4.5_0002003g0070	LOB domain protein 38 IPR004883 Lateral organ boundaries_ LOB	-1.33297	3.29811e-05	/
Nitab4.5_0002014g0010	Carbonic anhydrase IPR001765 Carbonic anhydrase	-0.701928	0.000160539	/
Nitab4.5_0002578g0010	MYB transcription factor IPR015495 Myb transcription factor	-0.920071	0.0128892	/
Nitab4.5_0003435g0020	Acetyltransferase-like protein IPR000182 GCN5-related N-acetyltransferase	-1.04569	0.017298	/
Nitab4.5_0007385g0010	RING finger protein 38 IPR001841 Zinc finger_ RING-type	-0.861189	0.00694359	/
Nitab4.5_0003290g0030	Chaperone protein dnaJ 11 IPR001623 Heat shock protein DnaJ_ N-terminal	-0.484002	0.00116769	/
Nitab4.5_0003460g0040	Beta-galactosidase IPR019801 Glycoside hydrolase_ family 35_ conserved site IPR001944 Glycoside hydrolase_ family 35 IPR000922 D-galactoside_L-rhamnose binding SUEL lectin	0.862479	0.0119101	/
Nitab4.5_0000973g0030	N-carbamoyl-L-amino-acid amidohydrolase IPR010158 Amidase_ hydantoinase_carbamoylase	-0.405625	0.0332086	/
Nitab4.5_0001645g0070	Glutamate-gated kainate-type ion channel receptor subunit GluR5 IPR015683 Glutamate receptor-related	-2.10175	0.0284944	/
Nitab4.5_0003412g0030	Amine oxidase family protein IPR002937 Amine oxidase	-1.16864	8.82243e-05	/
Nitab4.5_0001591g0020	WRKY transcription factor-c IPR003657 DNA-binding WRKY	-1.31825	1.01462e-06	/
Nitab4.5_0004905g0020	Peptide transporter IPR000109 TGF-beta receptor_ type I_II extracellular region	-0.594689	0.0483728	/
Nitab4.5_0004905g0070	Glycosyltransferase IPR002495 Glycosyl transferase_ family 8	-1.32231	0.0215734	/
Nitab4.5_0001239g0170	Cell division AAA ATPase family protein IPR003959 ATPase_ AAA-type_ core	-1.13805	0.00108255	/
Nitab4.5_0002050g0070	Nodulin family protein IPR010658 Nodulin-like	-0.556925	0.000295601	/
Nitab4.5_0002050g0120	Ribonucleoside-diphosphate reductase small chain IPR000358 Ribonucleotide reductase	0.944082	0.000205894	/
Nitab4.5_0001863g0060	Ankyrin repeat domain-containing protein 50 IPR002110 Ankyrin	1.2247	6.91643e-05	/
Nitab4.5_0001863g0120	Histidine amino acid transporter IPR013057 Amino acid transporter_ transmembrane	-1.04446	0.0166419	/
Nitab4.5_0001863g0230	Ring zinc finger protein (Fragment) IPR008166 Protein of unknown function DUF23	-0.87741	0.0490297	/
Nitab4.5_0006338g0010	Unknown Protein	1.89612	0.00790565	/
Nitab4.5_0009641g0030	Os01g0584100 protein (Fragment)	-0.750457	0.00790565	/
Nitab4.5_0000410g0010	Lipase family protein IPR006693 AB-hydrolase associated lipase region	-0.442189	0.0443367	/
Nitab4.5_0002700g0030	Transcription regulatory protein SNF5	-1.86279	6.78034e-24	/
Nitab4.5_0002450g0120	Peptidase M16 family IPR011237 Peptidase M16_ core	-0.359575	0.0473958	/
Nitab4.5_0002450g0130	Receptor like kinase_ RLK	0.615472	0.0475709	/
Nitab4.5_0002568g0030	WRKY transcription factor 2 IPR003657 DNA-binding WRKY	-2.19544	1.07751e-05	/
Nitab4.5_0002467g0010	Alpha-1 4-glucan-protein synthase IPR004901 Alpha-1_4-glucan-protein synthase_ UDP-forming	0.853337	0.0276623	/
Nitab4.5_0000939g0030	COBRA-like protein IPR017391 COBRA-like	2.92333	2.34306e-05	/
Nitab4.5_0001485g0060	Transcription factor CYCLOIDEA (Fragment) IPR005333 Transcription factor_ TCP	-0.735445	0.000406758	/
Nitab4.5_0001286g0060	U-box domain-containing protein IPR011989 Armadillo-like helical	-0.500604	0.00782785	/
Nitab4.5_0001664g0080	AtIII18x5-like protein (Fragment)	1.32973	0.000674195	/
Nitab4.5_0005418g0010	Unknown Protein	1.48274	0.0287075	/
Nitab4.5_0000782g0010	FIP1 IPR004182 GRAM	-1.12509	0.0285488	/
Nitab4.5_0000430g0170	Mitogen-activated protein kinase kinase IPR002290 Serine_threonine protein kinase	-0.868993	4.40117e-07	/
Nitab4.5_0002780g0140	Yippee zinc-binding-like protein IPR004910 Yippee-like protein	-1.04026	0.0334374	/
Nitab4.5_0000319g0160	Avr9_Cf-9 rapidly elicited protein 65	-0.997667	0.0125698	/
Nitab4.5_0000319g0100	Avr9_Cf-9 rapidly elicited protein 65	-1.20463	0.04051	/
Nitab4.5_0000021g0340	WD repeat-containing protein 5 homolog IPR017986 WD40 repeat_ region	0.670311	0.0405307	/
Nitab4.5_0000021g0570	Cellulose synthase-like protein IPR005150 Cellulose synthase	-0.634063	0.0215734	/
Nitab4.5_0000021g0720	Cinnamoyl-CoA reductase-like protein-binding domain	-1.20983	0.00939265	/
Nitab4.5_0000021g0770	Protein containing AIG2-like domain IPR013024 Butirosin biosynthesis_ BtrG-like	-0.638376	0.0046467	/
Nitab4.5_0000021g1020	Unknown Protein	1.04255	0.0245957	/
Nitab4.5_0001748g0050	C4-dicarboxylate transporter_malic acid transport family protein IPR004695 C4-dicarboxylate transporter_malic acid transport protein	-1.66284	7.57106e-11	/
Nitab4.5_0000472g0110	Unknown Protein	1.21302	0.0208009	/
Nitab4.5_0000832g0040	Peroxidase IPR002016 Haem peroxidase_ plant_fungal_bacterial	-1.97627	0.0160295	/
Nitab4.5_0001083g0030	Multidrug resistance protein mdtK IPR002528 Multi antimicrobial extrusion protein MatE	-1.16108	0.0412937	/
Nitab4.5_0002168g0010	Organ-specific protein S2	1.5048	0.000494394	/
Nitab4.5_0000618g0160	Homeobox-leucine zipper protein IPR006712 HD-ZIP protein_ N-terminal	1.32075	0.0334374	/
Nitab4.5_0000256g0320	Hydroxyproline-rich glycoprotein family protein IPR008889 VQ	-0.583509	0.0147514	/
Nitab4.5_0000256g0190	0	1.87676	0.0110211	/
Nitab4.5_0000256g0170	0	0.810272	0.00540116	/
Nitab4.5_0000256g0100	Pinoresinol-lariciresinol reductase IPR008030 NmrA-like	-1.88548	0.0469704	/
Nitab4.5_0000109g0520	UPF0557 protein C10orf119 homolog IPR019140 Protein of unknown function DUF2044_ membrane	0.742306	0.0483214	/
Nitab4.5_0000171g0190	WRKY transcription factor 6 IPR003657 DNA-binding WRKY	-1.60641	0.0205201	/
Nitab4.5_0000171g0310	Unknown Protein	-0.494457	0.0160295	/
Nitab4.5_0001267g0130	Receptor like kinase_ RLK	0.850585	0.00110209	/
Nitab4.5_0000600g0080	Ethylene responsive transcription factor 1b IPR001471 Pathogenesis-related transcriptional factor and ERF_ DNA-binding	-2.00117	0.0172954	/
Nitab4.5_0000600g0060	Ethylene-responsive transcription factor 2 IPR001471 Pathogenesis-related transcriptional factor and ERF_ DNA-binding	-0.648286	0.00244618	/
Nitab4.5_0000600g0050	Ethylene responsive transcription factor 1a IPR001471 Pathogenesis-related transcriptional factor and ERF_ DNA-binding	-0.709632	0.0161042	/
Nitab4.5_0000058g0060	Abscisic acid receptor PYL6 IPR019587 Polyketide cyclase_dehydrase	-1.16038	0.00285086	/
Nitab4.5_0000278g0160	MYB transcription factor IPR006447 Myb-like DNA-binding region_ SHAQKYF class	-0.778239	3.86602e-05	/
Nitab4.5_0000278g0210	Laccase 1a IPR017761 Laccase	1.62291	0.0209106	/
Nitab4.5_0002822g0010	Unknown Protein	1.20256	0.0386615	/
Nitab4.5_0000394g0140	Unknown Protein	-0.462512	0.042541	/
Nitab4.5_0000009g0370	O-methyltransferase IPR016461 O-methyltransferase_ COMT_ eukaryota	1.55399	1.149e-05	/
Nitab4.5_0000009g0380	O-methyltransferase IPR016461 O-methyltransferase_ COMT_ eukaryota	1.1205	0.0454342	/
Nitab4.5_0001278g0050	Pectate lyase-like protein IPR002022 Pectate lyase_Amb allergen	0.895243	0.00695058	/
Nitab4.5_0007883g0020	5-methyltetrahydropteroyltriglutamate--homocysteine methyltransferase IPR006276 5-methyltetrahydropteroyltriglutamate--homocysteine S-methyltransferase	0.767676	0.0280141	/
Nitab4.5_0001889g0140	Auxin transporter-like protein 3 IPR013057 Amino acid transporter_ transmembrane	1.21117	0.0125698	/
Nitab4.5_0004057g0010	Os03g0816700 protein (Fragment) IPR007612 Protein of unknown function DUF567	-0.530476	0.00644411	/
Nitab4.5_0000709g0070	ACT domain-containing protein IPR002912 Amino acid-binding ACT	-0.566275	0.0476464	/
Nitab4.5_0000387g0090	5-methyltetrahydropteroyltriglutamate--homocysteine methyltransferase IPR006276 5-methyltetrahydropteroyltriglutamate--homocysteine S-methyltransferase	0.761628	0.0044791	/
Nitab4.5_0000608g0010	Transcription factor IPR011598 Helix-loop-helix DNA-binding	0.888125	0.00477474	/
Nitab4.5_0000346g0010	Beta-glucosidase 01 IPR013781 Glycoside hydrolase_ subgroup_ catalytic core	0.9717	0.0466312	/
Nitab4.5_0001043g0030	UDP flavonoid 3-O-glucosyltransferase (Fragment) IPR002213 UDP-glucuronosyl_UDP-glucosyltransferase	1.42963	0.000415375	/
Nitab4.5_0001043g0040	Zinc finger A20 and AN1 domain-containing stress-associated protein 6 IPR000058 Zinc finger_ AN1-type	-0.353401	0.0335935	/
Nitab4.5_0000698g0020	Unknown Protein	-1.23893	0.0435364	/
Nitab4.5_0001318g0050	Heat shock protein IPR002068 Heat shock protein Hsp20	2.64263	0.00153506	/
Nitab4.5_0002071g0010	Auxin response factor 8 IPR010525 Auxin response factor	0.758319	0.0459288	response to hormone
Nitab4.5_0001816g0130	ACT domain containing protein expressed IPR002912 Amino acid-binding ACT	-0.612231	0.0031556	/
Nitab4.5_0005616g0020	Phosphatidylinositol transfer protein SFH5 IPR001251 Cellular retinaldehyde-binding_triple function_ C-terminal	0.98306	0.017803	/
Nitab4.5_0000603g0060	Os12g0236050 protein (Fragment)	0.944376	0.00719047	/
Nitab4.5_0000603g0020	Receptor like kinase_ RLK	1.44829	0.0296018	/
Nitab4.5_0002689g0040	Enoyl reductase	0.621926	0.0495478	/
Nitab4.5_0001654g0010	Hydroxycinnamoyl transferase IPR003480 Transferase	-0.99308	1.24402e-05	/
Nitab4.5_0001274g0040	Expansin-like protein IPR007112 Expansin 45_ endoglucanase-like IPR007117 Pollen allergen_expansin_ C-terminal	-1.43484	0.0157839	/
Nitab4.5_0003875g0030	IQ calmodulin-binding motif family protein	0.688182	0.0334374	/
Nitab4.5_0004911g0010	Peroxidase IPR002016 Haem peroxidase_ plant_fungal_bacterial	-1.52272	0.0448713	/
Nitab4.5_0004439g0060	Kinesin-like protein IPR001752 Kinesin_ motor region	1.10219	0.0205201	/
Nitab4.5_0002531g0050	GDSL esterase_lipase At3g48460 IPR001087 Lipase_ GDSL	0.987827	4.64562e-05	/
Nitab4.5_0004605g0120	Nitrate transporter IPR000109 TGF-beta receptor_ type I_II extracellular region	2.02397	1.35123e-05	/
Nitab4.5_0001642g0050	Gibberellin-regulated protein 2 IPR003854 Gibberellin regulated protein	1.865	0.000195445	/
Nitab4.5_0002046g0120	Peptidase M16 family IPR011237 Peptidase M16_ core	-0.294014	0.0438478	/
Nitab4.5_0002046g0100	Receptor like kinase_ RLK	0.667769	0.00927503	/
Nitab4.5_0003603g0090	Laccase 1a IPR001117 Multicopper oxidase_ type 1	-1.14866	0.0446448	/
Nitab4.5_0003603g0040	Expansin-like protein IPR007112 Expansin 45_ endoglucanase-like IPR007117 Pollen allergen_expansin_ C-terminal	-1.02342	3.36353e-05	/
Nitab4.5_0005046g0010	Unknown Protein IPR010410 Protein of unknown function DUF1005	-1.01757	0.0215734	/
Nitab4.5_0001636g0010	Os01g0107900 protein (Fragment)	-0.31528	0.0237137	/
Nitab4.5_0003111g0050	AT-hook motif nuclear localized protein 1 IPR005175 Protein of unknown function DUF296	-0.428605	0.0215923	/
Nitab4.5_0007958g0010	Xyloglucan endotransglucosylase_hydrolase 5 IPR016455 Xyloglucan endotransglucosylase_hydrolase IPR008263 Glycoside hydrolase_ family 16_ active site	0.956842	0.0361203	cell wall
Nitab4.5_0003838g0090	Neutral invertase IPR006937 Plant neutral invertase	-1.68937	2.20475e-11	/
Nitab4.5_0003434g0070	Non-specific lipid-transfer protein IPR013770 Plant lipid transfer protein and hydrophobic protein_ helical	0.882731	0.0138633	/
Nitab4.5_0003089g0010	Alpha-L-arabinofuranosidase_beta-D-xylosidase IPR001764 Glycoside hydrolase_ family 3_ N-terminal	-0.477393	0.0252063	/
Nitab4.5_0003174g0040	Os01g0498200 protein (Fragment)	-0.523749	0.0487858	/
Nitab4.5_0001619g0120	Serine carboxypeptidase F13S12.6 IPR001563 Peptidase S10_ serine carboxypeptidase	-0.990012	0.00269265	/
Nitab4.5_0001823g0070	Enoyl-CoA-hydratase IPR001753 Crotonase_ core	-0.445637	0.0422073	/
Nitab4.5_0001237g0010	Ribosomal-protein-alanine N-acetyltransferase IPR000182 GCN5-related N-acetyltransferase	-1.60083	0.0285488	/
Nitab4.5_0006569g0010	At4g14280-like protein (Fragment) IPR011989 Armadillo-like helical	-2.13763	0.0166419	/
Nitab4.5_0003767g0050	Ring H2 finger protein IPR018957 Zinc finger_ C3HC4 RING-type	-1.40933	7.33461e-06	/
Nitab4.5_0002986g0060	Replication protein A DNA-binding subunit IPR012340 Nucleic acid-binding_ OB-fold	-0.993559	0.0262886	/
Nitab4.5_0001783g0090	Germin-like protein 5 IPR014710 RmlC-like jelly roll fold	3.60925	0.00134464	/
Nitab4.5_0000867g0050	Unknown Protein	1.0536	0.0338776	/
Nitab4.5_0001418g0060	Os02g0200800 protein (Fragment) IPR009675 Targeting for Xklp2	1.21595	6.82383e-05	/
Nitab4.5_0001416g0030	0	-2.28129	0.0280141	/
Nitab4.5_0002716g0070	Ethylene responsive transcription factor 2a IPR001471 Pathogenesis-related transcriptional factor and ERF_ DNA-binding	-0.350176	0.00375928	/
Nitab4.5_0001991g0040	Acid phosphatase IPR010028 Acid phosphatase_ plant	-1.56603	0.0319504	/
Nitab4.5_0001841g0110	Nudix hydrolase 4 IPR000086 NUDIX hydrolase domain	-2.03231	0.00548977	/
Nitab4.5_0001841g0140	Serine carboxypeptidase 1 IPR001563 Peptidase S10_ serine carboxypeptidase	0.709963	0.0438235	/
Nitab4.5_0001919g0180	Light-dependent short hypocotyls 1 IPR006936 Protein of unknown function DUF640	1.64395	0.000149113	/
Nitab4.5_0003634g0030	cytochrome P450	-0.6734	5.52061e-06	/
Nitab4.5_0001326g0130	Expansin-1 IPR002963 Expansin	1.33629	0.0317393	/
Nitab4.5_0001075g0020	Arabidopsis thaliana genomic DNA chromosome 5 P1 clone MOK16 IPR007608 Protein of unknown function DUF584	-0.432127	0.0024629	/
Nitab4.5_0000163g0110	Cellulose synthase IPR005150 Cellulose synthase	-0.393172	0.00262609	/
Nitab4.5_0000163g0200	Fasciclin-like arabinogalactan protein 10 IPR000782 FAS1 domain	0.92884	0.000852009	/
Nitab4.5_0000505g0100	Glutathione transferase IPR004046 Glutathione S-transferase_ C-terminal	2.64778	0.0166419	/
Nitab4.5_0004391g0010	Auxin responsive protein IPR003311 AUX_IAA protein	0.834782	0.0412482	/
Nitab4.5_0000899g0040	3-phosphoinositide-dependent protein kinase-1-like	-0.599542	0.0301484	/
Nitab4.5_0001259g0020	0	1.52654	1.70428e-05	/
Nitab4.5_0002017g0040	Serine_threonine protein phosphatase 2C IPR015655 Protein phosphatase 2C	-1.33093	3.44352e-15	/
Nitab4.5_0002052g0100	Glucan endo-1 3-beta-glucosidase 3 IPR012946 X8	0.914779	0.000674195	/
Nitab4.5_0002052g0010	NPH3 domain containing protein-like IPR007679 Protein of unknown function DUF569	-1.24476	7.9707e-05	/
Nitab4.5_0001196g0090	S-adenosylmethionine decarboxylase proenzyme IPR001985 S-adenosylmethionine decarboxylase	-0.462922	0.0349936	/
Nitab4.5_0002792g0060	Unknown Protein	-0.714971	0.00679738	/
Nitab4.5_0001135g0060	CCR4-NOT transcription complex subunit 7 IPR006941 Ribonuclease CAF1	-0.658242	0.0367472	/
Nitab4.5_0000755g0190	Unknown Protein	2.58514	2.13817e-05	/
Nitab4.5_0001453g0050	Os02g0448600 protein (Fragment)	-0.305541	0.0319185	/
Nitab4.5_0000329g0060	Unknown Protein IPR012862 Protein of unknown function DUF1635	1.58412	0.0031556	/
Nitab4.5_0000173g0310	Cytochrome P450	-1.70532	0.00655921	/
Nitab4.5_0005283g0070	Unknown Protein	2.86144	2.31075e-13	/
Nitab4.5_0005283g0010	BEL1-like homeodomain protein 8 IPR006563 POX	0.867467	0.0344686	/
Nitab4.5_0000602g0060	Cytokinin riboside 5_apos-monophosphate phosphoribohydrolase LOG IPR005269 Conserved hypothetical protein CHP00730	-0.98893	0.00530275	/
Nitab4.5_0000888g0020	Zinc finger family protein IPR007087 Zinc finger_ C2H2-type	-1.76494	0.0383936	/
Nitab4.5_0001953g0030	Fatty acid elongase 3-ketoacyl-CoA synthase IPR012392 Very-long-chain 3-ketoacyl-CoA synthase	-0.632294	0.0356595	/
Nitab4.5_0000573g0060	Pectinesterase IPR006501 Pectinesterase inhibitor	1.44372	0.00617403	/
Nitab4.5_0004195g0010	Pectate lyase-like protein IPR002022 Pectate lyase_Amb allergen	0.92449	0.0317907	/
Nitab4.5_0003854g0020	Arabidopsis thaliana genomic DNA chromosome 5 P1 clone MOK16 IPR007608 Protein of unknown function DUF584	-1.02341	0.000761361	/
Nitab4.5_0007908g0030	Peptide transporter IPR000109 TGF-beta receptor_ type I_II extracellular region	-1.1312	0.0208009	/
Nitab4.5_0003654g0010	Chaperone protein DnaJ IPR003095 Heat shock protein DnaJ	1.34331	0.00365251	/
Nitab4.5_0005037g0010	Digalactosyldiacylglycerol synthase 1_ chloroplastic IPR001296 Glycosyl transferase_ group 1	-0.700602	0.00309599	/
Nitab4.5_0001336g0070	Dynamin family protein IPR001401 Dynamin_ GTPase region	1.02629	0.00540116	/
Nitab4.5_0002526g0030	Expansin B1 IPR007117 Pollen allergen_expansin_ C-terminal	2.07062	0.000117376	/
Nitab4.5_0003449g0030	Nitrate transporter IPR000109 TGF-beta receptor_ type I_II extracellular region	-0.475804	0.00264093	/
Nitab4.5_0004358g0060	Fasciclin-like arabinogalactan protein 2 IPR000782 FAS1 domain	1.00116	0.0344686	/
Nitab4.5_0002280g0020	Lysine_histidine transporter IPR013057 Amino acid transporter_ transmembrane	1.11366	0.00684933	/
Nitab4.5_0005033g0030	Beta-galactosidase IPR001944 Glycoside hydrolase_ family 35	-1.05199	0.0407823	/
Nitab4.5_0005930g0030	AT2G46550 protein (Fragment)	-1.29188	0.00166823	/
Nitab4.5_0003575g0040	Os02g0504100 protein (Fragment)	0.770768	0.0205201	/
Nitab4.5_0005622g0010	Os06g0207500 protein (Fragment) IPR004253 Protein of unknown function DUF231_ plant	1.42767	7.86392e-05	/
Nitab4.5_0000561g0070	O-methyltransferase IPR016461 O-methyltransferase_ COMT_ eukaryota	3.68874	2.13996e-06	/
Nitab4.5_0001905g0030	Abscisic acid receptor PYL6 IPR019587 Polyketide cyclase_dehydrase	-1.63304	0.00347155	/
Nitab4.5_0005183g0010	R3H domain-containing protein 2 IPR001374 Single-stranded nucleic acid binding R3H	-0.459357	0.0418044	/
Nitab4.5_0001402g0100	Tumor-related protein	-1.85854	1.85624e-07	/
Nitab4.5_0002196g0060	O-methyltransferase 3 IPR016461 O-methyltransferase_ COMT_ eukaryota	-0.892653	0.0046467	/
Nitab4.5_0000175g0250	Receptor like kinase_ RLK	0.842328	0.0398564	/
Nitab4.5_0000595g0110	Major latex-like protein IPR000916 Bet v I allergen	1.07327	0.000771274	/
Nitab4.5_0000057g0280	Zinc finger protein CONSTANS-LIKE 16 IPR010402 CCT domain	-1.13681	1.26268e-16	/
Nitab4.5_0000280g0010	Ethylene-responsive transcription factor 4 IPR003340 Transcriptional factor B3	-1.12227	0.00123095	/
Nitab4.5_0000034g0110	Matrix metalloproteinase IPR001818 Peptidase M10A and M12B_ matrixin and adamalysin	-0.791878	0.0215734	/
Nitab4.5_0000067g0190	Unknown Protein	-0.977584	5.13902e-06	/
Nitab4.5_0000445g0170	RAG1-activating protein 1 homolog IPR018179 RAG1-activating protein 1 homologue	-0.851807	0.000771274	/
Nitab4.5_0000299g0270	VQ motif family protein IPR008889 VQ	-1.3428	0.0021059	/
Nitab4.5_0000299g0090	Pentatricopeptide repeat-containing protein IPR001563 Peptidase S10_ serine carboxypeptidase	-0.692256	0.000423842	/
Nitab4.5_0001000g0020	Uncharacterized aarF domain-containing protein kinase 1 IPR004147 ABC-1	-0.479956	0.0046467	/
Nitab4.5_0000232g0110	Cryptochrome 1a	-0.553458	0.0349936	/
Nitab4.5_0001507g0100	Serine_threonine protein kinase IPR002290 Serine_threonine protein kinase	1.12527	0.00964108	/
Nitab4.5_0003374g0020	Unknown Protein	0.902456	0.0119101	/
Nitab4.5_0003374g0040	Blue copper-like protein IPR003245 Plastocyanin-like	1.81809	1.70428e-05	/
Nitab4.5_0000377g0010	Receptor like kinase_ RLK	-0.454199	0.0227879	/
Nitab4.5_0001614g0070	Inositol-tetrakisphosphate 1-kinase 3 IPR017427 Inositol-tetrakisphosphate 1-kinase	-0.667648	1.70428e-05	/
Nitab4.5_0001614g0180	Knotted-like homeobox protein IPR005541 KNOX2	1.88278	2.37604e-07	/
Nitab4.5_0000164g0180	Zinc-finger protein IPR007087 Zinc finger_ C2H2-type	-0.702588	0.04537	/
Nitab4.5_0000934g0030	Acyl-CoA-binding domain-containing protein 6 IPR000582 Acyl-CoA-binding protein_ ACBP	-0.479865	0.0167679	/
Nitab4.5_0000287g0300	Vacuolar import and degradation protein VID27 IPR013863 Vacuolar import and degradation_ Vid27-related	0.722313	0.0418321	/
Nitab4.5_0000068g0460	Calcineurin-like phosphoesterase family protein IPR004843 Metallophosphoesterase	-0.486082	0.0242281	/
Nitab4.5_0000068g0400	MYB transcription factor IPR015495 Myb transcription factor	-1.77304	2.37604e-07	/
Nitab4.5_0001840g0050	Nodulin-like protein IPR000620 Protein of unknown function DUF6_ transmembrane	1.14207	5.57197e-05	/
Nitab4.5_0004979g0130	FIP1 IPR004182 GRAM	-0.501391	0.0497026	/
Nitab4.5_0004979g0140	FIP1 IPR004182 GRAM	-0.637743	0.0239339	/
Nitab4.5_0002113g0010	DNA replication licensing factor IPR008045 MCM protein 2	0.865413	0.00654006	/
Nitab4.5_0000588g0050	BTB_POZ domain-containing protein IPR013089 Kelch related	-1.58928	3.19434e-12	/
Nitab4.5_0003280g0060	F-box family protein IPR005174 Protein of unknown function DUF295	-0.844769	0.0356595	/
Nitab4.5_0000198g0100	DUF1295 domain protein (Fragment) IPR010721 Protein of unknown function DUF1295	1.30985	0.0144524	/
Nitab4.5_0003865g0120	F-box protein PP2-B1 IPR001810 Cyclin-like F-box	-1.39869	9.63985e-05	/
Nitab4.5_0000258g0320	F-box protein PP2-B1 IPR001810 Cyclin-like F-box	-1.26214	0.0069081	/
Nitab4.5_0000647g0220	Phytochrome B2	1.45108	8.7108e-06	/
Nitab4.5_0002100g0040	1-phosphatidylinositol-4 5-bisphosphate phosphodiesterase IPR017946 PLC-like phosphodiesterase_ TIM beta_alpha-barrel domain	-0.422274	0.0319002	/
Nitab4.5_0000715g0120	Pollen allergen Phl p 11 IPR006041 Pollen Ole e 1 allergen and extensin	1.6429	0.00619328	/
Nitab4.5_0000818g0220	Receptor like kinase_ RLK	1.23882	6.74221e-05	/
Nitab4.5_0002211g0120	Ethylene responsive transcription factor 1a IPR001471 Pathogenesis-related transcriptional factor and ERF_ DNA-binding	-1.38049	4.3728e-06	/
Nitab4.5_0002211g0050	Ethylene responsive transcription factor 1a IPR001471 Pathogenesis-related transcriptional factor and ERF_ DNA-binding	-1.17941	0.00874919	/
Nitab4.5_0002211g0060	Ethylene responsive transcription factor 1a IPR001471 Pathogenesis-related transcriptional factor and ERF_ DNA-binding	-1.54468	2.28972e-06	/
Nitab4.5_0002211g0030	Ethylene responsive transcription factor 1a IPR001471 Pathogenesis-related transcriptional factor and ERF_ DNA-binding	-1.8281	3.87053e-05	/
Nitab4.5_0000777g0020	Aspartic proteinase nepenthesin I IPR001461 Peptidase A1	-1.37768	0.00478455	/
Nitab4.5_0001735g0070	Transmembrane 9 superfamily protein member 1	0.744281	0.0319934	/
Nitab4.5_0001097g0080	ATP binding protein	-0.535606	0.0378154	/
Nitab4.5_0000914g0200	Ankyrin-repeat protein IPR002110 Ankyrin	-0.618713	0.00352662	/
Nitab4.5_0000914g0300	Plant-specific domain TIGR01589 family protein IPR006476 Conserved hypothetical protein CHP01589_ plant	2.8337	6.07822e-07	/
Nitab4.5_0000404g0060	Unknown Protein	-1.93682	0.000141607	/
Nitab4.5_0000404g0110	Xyloglucan endotransglucosylase_hydrolase 2 IPR016455 Xyloglucan endotransglucosylase_hydrolase	-1.22018	2.78211e-05	cell wall
Nitab4.5_0000019g0400	Membrane protein IPR017214 Uncharacterised conserved protein UCP037471	-0.863844	0.00161312	/
Nitab4.5_0000019g0190	Unknown Protein	-0.66742	0.00987281	/
Nitab4.5_0000400g0050	chaperonin IPR017416 Chaperonin 21_ chloroplast IPR018369 Chaperonin Cpn10_ conserved site	0.661433	0.0220385	/
Nitab4.5_0000004g0340	Unknown Protein	0.647059	0.0495478	/
Nitab4.5_0000071g0020	Auxin response factor 3 IPR010525 Auxin response factor	1.17849	0.00735565	response to hormone
Nitab4.5_0004657g0010	4-amino-4-deoxychorismate synthase component I IPR005802 Para-aminobenzoate synthase_ component I	-0.438733	0.0075293	/
Nitab4.5_0000575g0010	Pseudo response regulator IPR010402 CCT domain	-0.545901	0.00393963	/
Nitab4.5_0002577g0050	Ribonucleoside-diphosphate reductase IPR013346 Ribonucleoside-diphosphate reductase_ alpha subunit	0.70828	0.0280141	/
Nitab4.5_0001047g0070	MYB transcription factor IPR006447 Myb-like DNA-binding region_ SHAQKYF class	-1.04845	2.95628e-05	/
Nitab4.5_0001047g0100	Cationic amino acid transporter IPR015606 Cationic amino acid transporter	-0.743827	0.0215734	/
Nitab4.5_0000856g0090	Protein serine_threonine kinase IPR015748 Mitogen activated protein kinase kinase kinase 3	-0.447287	0.0172689	/
Nitab4.5_0001461g0070	cytochrome P450	-1.39062	0.0268225	/
Nitab4.5_0001003g0160	At1g65470_F5I14_33 (Fragment)	0.797112	0.0133911	/
Nitab4.5_0003930g0050	Nucleobase ascorbate transporter IPR006043 Xanthine_uracil_vitamin C permease	0.762361	0.0383936	/
Nitab4.5_0001468g0070	Mitochondrial carrier family IPR001993 Mitochondrial substrate carrier	-0.832856	3.11981e-05	/
Nitab4.5_0000241g0060	Mate efflux family protein IPR002528 Multi antimicrobial extrusion protein MatE	-0.375662	0.0110833	/
Nitab4.5_0001965g0070	S-adenosylmethionine decarboxylase proenzyme IPR001985 S-adenosylmethionine decarboxylase	-0.682194	0.00398958	/
Nitab4.5_0001965g0080	Calmodulin	-0.665886	0.0143567	/
Nitab4.5_0000697g0070	Chaperone protein dnaJ 20 IPR001623 Heat shock protein DnaJ_ N-terminal	-1.41203	6.64107e-08	/
Nitab4.5_0000037g0280	Unknown Protein IPR010800 Glycine rich	-1.37079	0.0123992	/
Nitab4.5_0000941g0090	Plant-specific domain TIGR01615 family protein IPR006502 Protein of unknown function DUF506_ plant	0.712992	0.0314456	/
Nitab4.5_0004214g0010	Cyclin dependent kinase inhibitor IPR016701 Cyclin-dependent kinase inhibitor_ plant	-0.577761	0.0398564	/
Nitab4.5_0001856g0040	Peptidase S9 prolyl oligopeptidase active site domain protein IPR001375 Peptidase S9_ prolyl oligopeptidase active site region	-0.48746	0.0324981	/
Nitab4.5_0000525g0260	Os02g0200800 protein (Fragment) IPR009675 Targeting for Xklp2	0.971499	0.00196975	/
Nitab4.5_0000342g0220	AT-hook DNA-binding protein (Fragment) IPR014476 Predicted AT-hook DNA-binding	2.00563	0.000162295	/
Nitab4.5_0000342g0010	Ring H2 finger protein IPR018957 Zinc finger_ C3HC4 RING-type	1.35162	0.0114336	/
Nitab4.5_0000044g0150	Germin-like protein 5 IPR014710 RmlC-like jelly roll fold	3.77836	0.00437659	/
Nitab4.5_0000044g0380	Light-dependent short hypocotyls 1 IPR006936 Protein of unknown function DUF640	1.4916	0.00097511	/
Nitab4.5_0001051g0050	At1g04030 (Fragment)	1.10342	0.0169849	/
Nitab4.5_0002761g0080	Transducin family protein (Fragment) IPR017986 WD40 repeat_ region	0.687098	0.0136443	/
Nitab4.5_0000267g0020	Copper chaperone IPR006121 Heavy metal transport_detoxification protein	0.788651	0.0340154	/
Nitab4.5_0000085g0220	Calmodulin binding protein IPR000048 IQ calmodulin-binding region	0.786115	0.0244306	/
Nitab4.5_0001342g0100	0	3.2726	4.08656e-06	/
Nitab4.5_0000145g0180	Homocysteine s-methyltransferase IPR003726 Homocysteine S-methyltransferase	-0.827914	2.87299e-06	/
Nitab4.5_0000043g0310	Pyrimidine 5_apos-nucleotidase IPR010237 Pyrimidine 5-nucleotidase	-1.51316	3.65241e-07	/
Nitab4.5_0000002g0160	CBL-interacting protein kinase 16 IPR002290 Serine_threonine protein kinase	-0.508643	0.000460205	/
Nitab4.5_0000382g0070	Methyl jasmonate esterase IPR000073 Alpha_beta hydrolase fold-1	-0.672852	0.0110211	/
Nitab4.5_0000465g0140	Hydroxyproline-rich glycoprotein	-0.839667	8.86583e-05	/
Nitab4.5_0000091g0300	Cold induced protein-like	-0.734819	0.0189981	/
Nitab4.5_0000091g0420	1-aminocyclopropane-1-carboxylate oxidase IPR005123 Oxoglutarate and iron-dependent oxygenase	-0.979598	0.0259516	/
Nitab4.5_0000495g0070	Auxin efflux carrier family protein IPR004776 Auxin efflux carrier	1.44083	0.0430765	/
Nitab4.5_0004775g0010	Aluminum-induced protein-like	-0.685701	0.0103245	/
Nitab4.5_0000982g0190	Chlorophyll a-b binding protein 3C-like IPR001344 Chlorophyll A-B binding protein	-1.06507	0.0357285	/
Nitab4.5_0000676g0290	ATP-binding cassette transporter IPR013525 ABC-2 type transporter	-0.859404	0.0252909	/
Nitab4.5_0000676g0010	NAD dependent epimerase_dehydratase family protein expressed-binding domain	-0.616971	9.40789e-06	/
Nitab4.5_0000895g0250	CBL-interacting protein kinase 1 IPR002290 Serine_threonine protein kinase	-0.507344	0.0227879	/
Nitab4.5_0002738g0060	Genomic DNA chromosome 3 BAC clone F14O13	1.60823	0.0314456	/
Nitab4.5_0004010g0070	Endoglucanase 1 IPR008928 Six-hairpin glycosidase-like IPR012341 Six-hairpin glycosidase IPR018221 Glycoside hydrolase_ family 9_ active site IPR001701 Glycoside hydrolase_ family 9	1.65896	0.000295601	/
Nitab4.5_0004376g0130	50S ribosomal protein L2 chloroplastic IPR005880 Ribosomal protein L2_ bacterial-type	-0.659195	0.0268225	/
Nitab4.5_0000699g0050	Os03g0133300 protein (Fragment)	-0.86945	0.0162344	/
Nitab4.5_0000991g0110	Transcription factor IPR011598 Helix-loop-helix DNA-binding	1.0512	0.0281085	/
Nitab4.5_0000082g0370	Calmodulin IPR011992 EF-Hand type	-0.88215	1.6854e-06	/
Nitab4.5_0000041g0290	Ring finger protein 141 IPR018957 Zinc finger_ C3HC4 RING-type	-0.657431	0.0069081	/
Nitab4.5_0000039g0110	ACT domain-containing protein IPR002912 Amino acid-binding ACT	-0.513799	0.0206303	/
Nitab4.5_0000996g0050	Histidine kinase cytokinin receptor IPR006189 CHASE	-0.602838	0.000160816	/
Nitab4.5_0000654g0060	Tubulin alpha-3 chain IPR002452 Alpha tubulin	0.745382	0.00061031	/
Nitab4.5_0000989g0020	Glutamate-gated kainate-type ion channel receptor subunit GluR5 IPR017103 Ionotropic glutamate-like receptor_ plant	-1.33784	0.0143241	/
Nitab4.5_0000532g0070	Cytochrome P450	-2.83717	0.00598678	/
Nitab4.5_0001175g0140	Binding protein	-0.852555	0.0490297	/
Nitab4.5_0000804g0160	Transcription factor IPR011598 Helix-loop-helix DNA-binding	-0.869123	0.00333998	/
Nitab4.5_0000185g0030	Homeobox-leucine zipper protein IPR003106 Leucine zipper_ homeobox-associated	0.911543	0.0184732	/
Nitab4.5_0000185g0250	Beta-amylase 8 IPR001554 Glycoside hydrolase_ family 14	-0.753923	0.0423521	/
Nitab4.5_0000190g0190	Calmodulin-binding protein (Fragment) IPR012416 Calmodulin binding protein-like	-0.53712	9.11488e-05	/
Nitab4.5_0001707g0120	Serine_threonine-protein phosphatase (Fragment) IPR011990 Tetratricopeptide-like helical	1.21835	0.0418044	/
Nitab4.5_0002231g0050	Genomic DNA chromosome 5 P1 clone MJC20 IPR013089 Kelch related	-1.00102	0.0024629	/
Nitab4.5_0002944g0110	WRKY transcription factor-30 IPR003657 DNA-binding WRKY	-1.27163	0.0477178	/
Nitab4.5_0004646g0080	0	1.43527	0.00540116	/
Nitab4.5_0006276g0030	Protein crcB homolog IPR003691 Camphor resistance CrcB protein	-0.522038	0.0220385	/
Nitab4.5_0003443g0060	Receptor like kinase_ RLK	1.63247	0.00305923	/
Nitab4.5_0002415g0060	Inositol-tetrakisphosphate 1-kinase 3 IPR017427 Inositol-tetrakisphosphate 1-kinase	-0.606802	0.0339749	/
Nitab4.5_0005726g0010	Knotted-like homeobox protein IPR005541 KNOX2	2.2862	0.00021631	/
Nitab4.5_0000553g0140	Receptor like kinase_ RLK	0.952488	0.0205201	/
Nitab4.5_0000167g0050	Pectinesterase IPR006501 Pectinesterase inhibitor	2.15335	0.00044091	/
Nitab4.5_0001544g0100	Kinesin IPR001752 Kinesin_ motor region	0.801634	0.00315602	/
Nitab4.5_0000363g0280	BZIP transcription factor IPR011700 Basic leucine zipper	-0.999463	0.0182153	/
Nitab4.5_0000363g0200	Transcription factor bHLH151 IPR001092 Basic helix-loop-helix dimerisation region bHLH	1.1848	0.0466834	/
Nitab4.5_0000663g0130	Unknown Protein IPR009438 Phytosulfokine	-0.662538	0.00262609	/
Nitab4.5_0001633g0030	Endoglucanase 1 IPR008928 Six-hairpin glycosidase-like IPR012341 Six-hairpin glycosidase IPR018221 Glycoside hydrolase_ family 9_ active site IPR001701 Glycoside hydrolase_ family 9	1.12849	0.0339749	/
Nitab4.5_0000295g0010	Organ-specific protein S2	3.33901	1.72602e-10	/
Nitab4.5_0000272g0120	Expansin-1 IPR007112 Expansin 45_ endoglucanase-like IPR007117 Pollen allergen_expansin_ C-terminal	1.85347	0.0030421	/
Nitab4.5_0000272g0190	Plant-specific domain TIGR01615 family protein IPR006502 Protein of unknown function DUF506_ plant	-1.55494	0.0153055	/
Nitab4.5_0000070g0110	MYB transcription factor IPR015495 Myb transcription factor	-0.55166	0.0317393	/
Nitab4.5_0002405g0060	Unknown Protein IPR007750 Protein of unknown function DUF674	1.06266	0.0069081	/
Nitab4.5_0002985g0020	Genomic DNA chromosome 3 P1 clone MJL12	1.88538	0.00618921	/
Nitab4.5_0001740g0130	Cc-nbs-lrr_ resistance protein	-0.547577	0.012617	/
Nitab4.5_0000138g0050	Glycine cleavage system H protein 1 IPR017453 Glycine cleavage H-protein_ subgroup	1.05193	0.0123414	/
Nitab4.5_0000005g0070	1-aminocyclopropane-1-carboxylate oxidase IPR005123 Oxoglutarate and iron-dependent oxygenase	-0.44483	0.0038619	/
Nitab4.5_0000076g0100	FAD-binding domain-containing protein IPR006094 FAD linked oxidase_ N-terminal	-1.67566	0.0346837	/
Nitab4.5_0001337g0040	BURP domain-containing protein IPR004873 BURP	2.13678	0.00831982	/
Nitab4.5_0000188g0090	Chaperone protein dnaJ 11 IPR001623 Heat shock protein DnaJ_ N-terminal	-1.04078	0.000382975	/
Nitab4.5_0000235g0110	Auxin efflux carrier family protein IPR004776 Auxin efflux carrier	1.20975	0.0261298	/
Nitab4.5_0000274g0090	Homeobox-leucine zipper-like protein IPR001356 Homeobox	1.13153	0.0422762	/
Nitab4.5_0001772g0020	LOB domain protein 38 IPR004883 Lateral organ boundaries_ LOB	-0.777423	0.000539348	/
Nitab4.5_0000036g0030	Speckle-type POZ protein IPR000197 Zinc finger_ TAZ-type	-2.54701	0.00572828	/
Nitab4.5_0000036g0040	Calcium-transporting ATPase 1 IPR006408 ATPase_ P-type_ calcium-transporting_ PMCA-type	-0.882141	6.64107e-08	/
Nitab4.5_0000036g0390	BHLH transcription factor IPR011598 Helix-loop-helix DNA-binding	1.9384	0.0119162	/
Nitab4.5_0000036g0450	Unknown Protein	-0.535559	0.0324981	/
Nitab4.5_0004880g0010	CBL-interacting protein kinase 16 IPR002290 Serine_threonine protein kinase	-1.00467	1.67934e-11	/
Nitab4.5_0001324g0060	Leaf senescence protein-like IPR004253 Protein of unknown function DUF231_ plant	1.22122	0.0274337	/
Nitab4.5_0003016g0030	Auxin response factor 8 IPR010525 Auxin response factor	0.998807	0.00583077	response to hormone
Nitab4.5_0002529g0010	Ribosomal protein S6 kinase alpha-3 IPR002290 Serine_threonine protein kinase	0.804502	0.0466834	/
Nitab4.5_0001125g0010	RING finger protein IPR018957 Zinc finger_ C3HC4 RING-type	1.84659	0.0162344	/
Nitab4.5_0000844g0280	Amino acid transporter IPR015606 Cationic amino acid transporter	-0.638435	0.00175626	/
Nitab4.5_0000108g0080	TMV response-related protein	-1.17199	0.0418321	/
Nitab4.5_0000108g0270	Cell division cycle associated 7 IPR018866 Cell division cycle-associated protein	0.994297	0.00693652	/
Nitab4.5_0002029g0050	Transcription factor EB IPR011598 Helix-loop-helix DNA-binding	-0.986163	0.0215923	/
Nitab4.5_0001373g0100	Phosphatase and tensin-like A IPR014020 Tensin phosphatase_ C2 domain	0.768023	0.043735	/
Nitab4.5_0000142g0400	AP2-like ethylene-responsive transcription factor At1g16060 IPR001471 Pathogenesis-related transcriptional factor and ERF_ DNA-binding	0.993797	0.0157839	/
Nitab4.5_0000564g0130	Transcription factor style2.1 IPR001092 Basic helix-loop-helix dimerisation region bHLH	1.90614	6.60592e-05	/
Nitab4.5_0000564g0140	Uncharacterized ABC transporter ATP-binding protein_permease C9B6.09c IPR001140 ABC transporter_ transmembrane region	0.686277	0.0219055	/
Nitab4.5_0000564g0050	Zinc finger-homeodomain protein 1 (Fragment) IPR006456 ZF-HD homeobox protein Cys_His-rich dimerisation region	3.4221	0.0487858	/
Nitab4.5_0000568g0010	Calmodulin-like protein IPR011992 EF-Hand type	-1.3796	0.00775866	/
Nitab4.5_0000568g0030	Expansin IPR007112 Expansin 45_ endoglucanase-like IPR007117 Pollen allergen_expansin_ C-terminal	1.1219	0.0344686	/
Nitab4.5_0000483g0140	Amine oxidase family protein IPR002937 Amine oxidase	-1.48695	0.000536024	/
Nitab4.5_0000649g0210	Uncharacterized Cys-rich domain IPR006461 Protein of unknown function Cys-rich	-1.14792	5.24935e-17	/
Nitab4.5_0000437g0120	Ras-related protein Rab-25 IPR015595 Rab11-related	0.672729	0.0329077	/
Nitab4.5_0000605g0180	Light-dependent short hypocotyls 1 IPR006936 Protein of unknown function DUF640	1.3926	1.01462e-06	/
Nitab4.5_0000178g0190	Laccase IPR017761 Laccase	-1.77915	0.0020525	/
Nitab4.5_0000855g0120	RNA-binding protein 68390-68829 IPR000504 RNA recognition motif_ RNP-1	-0.867405	0.000453578	/
Nitab4.5_0002105g0060	Protein-methionine-s-oxide reductase	-0.825761	0.0281167	/
Nitab4.5_0001789g0020	Peroxidase IPR002016 Haem peroxidase_ plant_fungal_bacterial	2.48073	0.000283474	/
Nitab4.5_0001789g0030	Peroxidase IPR002016 Haem peroxidase_ plant_fungal_bacterial	1.75095	6.64107e-08	/
Nitab4.5_0000864g0040	Chaperone protein dnaJ 11 IPR001623 Heat shock protein DnaJ_ N-terminal	-0.637456	0.0044791	/
Nitab4.5_0000723g0210	Cc-nbs-lrr_ resistance protein	-0.591758	0.00573391	/
Nitab4.5_0000753g0140	Glutamine amidotransferase IPR011697 Peptidase C26	-1.38791	0.0182153	/
Nitab4.5_0002664g0030	Calmodulin IPR011992 EF-Hand type	-1.19709	0.00767357	/
Nitab4.5_0002278g0040	LRR receptor-like serine_threonine-protein kinase_ RLP	0.857709	2.1345e-05	/
Nitab4.5_0002684g0150	Fatty acid elongase 3-ketoacyl-CoA synthase IPR012392 Very-long-chain 3-ketoacyl-CoA synthase	-0.466913	0.0284944	/
Nitab4.5_0004414g0020	Unknown Protein IPR012862 Protein of unknown function DUF1635	1.30037	0.032711	/
Nitab4.5_0000893g0060	Aspartic proteinase nepenthesin-2 IPR001461 Peptidase A1	1.10241	0.00386676	/
Nitab4.5_0001406g0020	Necrotic spotted lesions 1 (Fragment) IPR001862 Membrane attack complex component_perforin_complement C9	-0.589546	0.0156902	/
Nitab4.5_0000640g0030	S-adenosyl-L-methionine salicylic acid carboxyl methyltransferase IPR005299 SAM dependent carboxyl methyltransferase	-1.38417	0.0172954	/
Nitab4.5_0003316g0020	0	-1.07818	0.0140051	/
Nitab4.5_0000550g0080	Serine-rich protein	-0.580711	0.0125698	/
Nitab4.5_0001021g0070	Zinc finger family protein	-0.8063	0.000847572	/
Nitab4.5_0001151g0020	Unknown Protein	-2.54513	0.000119784	/
Nitab4.5_0001036g0170	Nucleoporin Nup43 IPR011046 WD40 repeat-like	1.11895	0.0257714	/
Nitab4.5_0003765g0030	Defensin-like protein IPR008177 Gamma Purothionin	4.71489	0.0171273	/
Nitab4.5_0000244g0350	Xyloglucan endotransglucosylase_hydrolase 9 IPR016455 Xyloglucan endotransglucosylase_hydrolase IPR008263 Glycoside hydrolase_ family 16_ active site	-2.33891	2.71768e-07	cell wall
Nitab4.5_0000718g0110	F-box domain	-2.02811	0.00225234	/
Nitab4.5_0004842g0030	Zinc finger CCCH domain-containing protein 53 IPR000571 Zinc finger_ CCCH-type	0.742071	0.0476464	/
Nitab4.5_0000023g0260	Aldehyde dehydrogenase-dependent IPR015590 Aldehyde dehydrogenase	-0.406817	0.0357659	/
Nitab4.5_0000403g0130	Homology to unknown gene (Fragment) IPR008479 Protein of unknown function DUF760	-0.550856	0.000420182	/
Nitab4.5_0000296g0030	Glucan endo-1 3-beta-glucosidase A6 IPR000490 Glycoside hydrolase_ family 17	0.841518	0.0465627	/
Nitab4.5_0000038g0190	Laccase-22 IPR001117 Multicopper oxidase_ type 1	0.823624	0.0317393	/
Nitab4.5_0000045g0170	Phototropic-responsive NPH3 family protein IPR004249 NPH3	0.957639	0.00329369	/
Nitab4.5_0000459g0060	Heat stress transcription factor A3-type_ DNA-binding	0.996772	0.0450643	/
Nitab4.5_0000252g0150	Serine_threonine kinase IPR002290 Serine_threonine protein kinase	1.2129	0.0258819	/
Nitab4.5_0001102g0050	Phototropic-responsive NPH3 family protein IPR004249 NPH3	1.23454	0.000698478	/
Nitab4.5_0001879g0080	Bifunctional polymyxin resistance protein ArnA-binding domain	0.821607	0.0455259	/
Nitab4.5_0001301g0140	Lipase IPR002921 Lipase_ class 3	-1.50124	1.12045e-12	/
Nitab4.5_0001301g0070	E3 ubiquitin-protein ligase MARCH6 IPR011016 Zinc finger_ RING-CH-type	-1.52381	3.37027e-26	/
Nitab4.5_0000222g0320	10-deacetylbaccatin III-10-O-acetyl transferase-like IPR003480 Transferase	-1.23988	0.0319185	/
Nitab4.5_0001244g0180	Subtilisin-like protease IPR015500 Peptidase S8_ subtilisin-related IPR000209 Peptidase S8 and S53_ subtilisin_ kexin_ sedolisin	-0.459251	0.0113718	/
Nitab4.5_0001244g0160	Dimethylaniline monooxygenase 5 IPR012143 Dimethylaniline monooxygenase_ N-oxide-forming	-1.11862	0.0257752	/
Nitab4.5_0001794g0040	PPPDE peptidase domain-containing protein 1 IPR008580 Protein of unknown function DUF862_ eukaryotic	1.27338	0.00352918	/
Nitab4.5_0001794g0060	Solute carrier family 2_ facilitated glucose transporter member 3 IPR003663 Sugar_inositol transporter	-0.597788	0.0110955	/
Nitab4.5_0001891g0100	Thaumatin-like protein IPR001938 Thaumatin_ pathogenesis-related	0.902013	0.0259652	/
Nitab4.5_0000859g0300	Cortical cell-delineating protein IPR013770 Plant lipid transfer protein and hydrophobic protein_ helical	-1.09034	0.0172954	/
Nitab4.5_0002486g0040	Expansin-like protein IPR007112 Expansin 45_ endoglucanase-like IPR007117 Pollen allergen_expansin_ C-terminal	-1.40029	0.000122194	/
Nitab4.5_0000283g0360	Histone-binding protein RBBP7 IPR020472 G-protein beta WD-40 repeat_ region	0.7055	0.0467681	/
Nitab4.5_0000283g0240	Aquaporin IPR003676 Auxin responsive SAUR protein	1.61928	0.00100218	/
Nitab4.5_0001480g0010	AGP18_ ATAGP18: arabinogalactan protein 18	0.869653	0.0285488	/
Nitab4.5_0001105g0070	Beta-1 4-xylosidase	-1.19354	0.000478325	/
Nitab4.5_0001105g0150	LOB domain protein 38 IPR004883 Lateral organ boundaries_ LOB	-0.889605	0.000843303	/
Nitab4.5_0001105g0180	RING-H2 finger protein IPR001841 Zinc finger_ RING-type	-0.712304	0.00262609	/
Nitab4.5_0004550g0110	F-box protein PP2-B1 IPR001810 Cyclin-like F-box	-1.41757	1.6003e-07	/
Nitab4.5_0001477g0010	Unknown Protein IPR010410 Protein of unknown function DUF1005	-1.05316	0.00419743	/
Nitab4.5_0003481g0080	Transcription factor	0.859685	0.0438727	/
Nitab4.5_0000172g0510	Phosphatidylinositol kinase family-like protein (Fragment) IPR000403 Phosphatidylinositol 3- and 4-kinase_ catalytic	-0.648599	2.12112e-05	/
Nitab4.5_0002687g0020	Major facilitator superfamily transporter IPR016196 Major facilitator superfamily_ general substrate transporter	-0.935426	0.00345813	/
Nitab4.5_0006988g0030	Xyloglucan endotransglucosylase_hydrolase 5 IPR016455 Xyloglucan endotransglucosylase_hydrolase IPR008263 Glycoside hydrolase_ family 16_ active site	1.34959	0.000698478	cell wall
Nitab4.5_0000368g0160	Calreticulin 2 calcium-binding protein IPR009169 Calreticulin	0.590601	0.0119101	/
Nitab4.5_0000787g0190	Genomic DNA chromosome 5 P1 clone MCL19 IPR007770 Protein of unknown function DUF679	-1.2405	0.0366276	/
Nitab4.5_0000787g0200	Glyoxalase_bleomycin resistance protein_dioxygenase IPR004360 Glyoxalase_bleomycin resistance protein_dioxygenase	-0.552418	0.0313342	/
Nitab4.5_0002401g0030	Os06g0220000 protein (Fragment) IPR006766 Phosphate-induced protein 1 conserved region	-0.441004	0.0069081	/
Nitab4.5_0000883g0010	S-locus-specific glycoprotein S6 lectin	-1.0673	0.0476476	/
Nitab4.5_0003858g0070	Os01g0498200 protein (Fragment)	-0.508554	0.0172212	/
Nitab4.5_0000468g0100	Calcium-binding EF hand family protein IPR011992 EF-Hand type	-0.577172	0.0160295	/
Nitab4.5_0000892g0150	Homeobox-leucine zipper protein 14 IPR003106 Leucine zipper_ homeobox-associated	-0.710354	0.00878193	/
Nitab4.5_0001542g0060	BHLH transcription factor IPR011598 Helix-loop-helix DNA-binding	-1.07716	1.96181e-10	/
Nitab4.5_0001542g0020	LRR receptor-like serine_threonine-protein kinase_ RLP	0.722141	0.0471225	/
Nitab4.5_0003823g0060	IST1 homolog IPR005061 Protein of unknown function DUF292_ eukaryotic	-0.655384	0.00166823	/
Nitab4.5_0002156g0040	Nodulin-like protein IPR000620 Protein of unknown function DUF6_ transmembrane	1.03945	0.000366792	/
Nitab4.5_0001607g0050	AT-hook motif nuclear localized protein 17 IPR014476 Predicted AT-hook DNA-binding	-0.786606	0.042884	/
Nitab4.5_0000726g0070	Endoglucanase 1 IPR008928 Six-hairpin glycosidase-like IPR012341 Six-hairpin glycosidase IPR018221 Glycoside hydrolase_ family 9_ active site IPR001701 Glycoside hydrolase_ family 9	2.07079	8.82243e-05	/
Nitab4.5_0001968g0130	Solute carrier family 15 member 4 IPR000109 TGF-beta receptor_ type I_II extracellular region	1.011	0.00345813	/
Nitab4.5_0000901g0090	cDNA clone J100026I16 full insert sequence	-2.25328	0.0094597	/
Nitab4.5_0004640g0010	DNA (Cytosine-5)-methyltransferase-methyltransferase 1	0.901793	0.00684933	/
Nitab4.5_0000134g0170	F-box protein PP2-B1 IPR001810 Cyclin-like F-box	-1.55913	0.00684933	/
Nitab4.5_0000134g0180	F-box protein PP2-B1 IPR001810 Cyclin-like F-box	-1.73746	4.95753e-05	/
Nitab4.5_0000033g0030	MtN3-like protein IPR018179 RAG1-activating protein 1 homologue	-1.4627	0.002534	/
Nitab4.5_0001684g0020	Phosphatidylinositol-4-phosphate 5-kinase family protein IPR016034 Phosphatidylinositol-4-phosphate 5-kinase_ core_ subgroup	-0.895814	0.0098822	/
Nitab4.5_0000639g0240	Glutathione transferase IPR004046 Glutathione S-transferase_ C-terminal	1.09794	0.0477178	/
Nitab4.5_0000622g0070	Nitrate transporter IPR000109 TGF-beta receptor_ type I_II extracellular region	-0.406243	0.0355224	/
Nitab4.5_0001213g0020	LRR receptor-like serine_threonine-protein kinase_ RLP	-0.741941	0.000588004	/
Nitab4.5_0002587g0080	Senescence-associated protein IPR000301 Tetraspanin_ subgroup	-0.896799	0.00445137	/
Nitab4.5_0002587g0090	Transcription factor	1.33696	0.012534	/
Nitab4.5_0002093g0180	Auxin F-box protein 5 IPR001810 Cyclin-like F-box	0.753321	0.0453205	/
Nitab4.5_0001044g0070	Histone H2A IPR002119 Histone H2A	0.680079	0.0487858	/
Nitab4.5_0002085g0100	Pectate lyase 1-27 IPR002022 Pectate lyase_Amb allergen	0.907799	2.13996e-06	/
Nitab4.5_0003021g0060	MazG nucleotide pyrophosphohydrolase IPR011394 NTP Pyrophosphohydrolase MazG-related_ RS21-C6	2.22312	9.56026e-06	/
Nitab4.5_0002503g0070	Ethylene-responsive transcription factor 7 IPR001471 Pathogenesis-related transcriptional factor and ERF_ DNA-binding	1.27623	0.0322977	/
Nitab4.5_0003757g0010	CONSTANS-like zinc finger protein IPR000315 Zinc finger_ B-box	2.26829	0.0133854	/
Nitab4.5_0002354g0010	CONSTANS-like zinc finger protein IPR000315 Zinc finger_ B-box	2.0507	2.87299e-06	/
Nitab4.5_0000351g0200	Unknown Protein	-0.698272	0.0215734	/
Nitab4.5_0000255g0150	Beta-galactosidase IPR001944 Glycoside hydrolase_ family 35	0.91742	0.0497946	/
Nitab4.5_0000300g0100	BHLH transcription factor-like IPR001092 Basic helix-loop-helix dimerisation region bHLH	2.80154	3.63769e-08	/
Nitab4.5_0000380g0160	CCR4-NOT transcription complex subunit 7 IPR006941 Ribonuclease CAF1	-1.109	1.02476e-05	/
Nitab4.5_0002333g0040	Calcium-dependent protein kinase 2 IPR002290 Serine_threonine protein kinase	-0.889619	0.0492561	/
Nitab4.5_0002368g0020	Myo-inositol transporter 2 IPR003663 Sugar_inositol transporter	-0.324112	0.0208009	/
Nitab4.5_0000270g0120	Serine_threonine kinase IPR002290 Serine_threonine protein kinase	-1.01775	0.0292078	/
Nitab4.5_0004156g0040	Unknown Protein	-0.916694	0.0078988	/
Nitab4.5_0000463g0150	Expansin-1 IPR002963 Expansin	1.32881	2.09728e-05	/
Nitab4.5_0000477g0200	Kunitz trypsin inhibitor IPR002160 Proteinase inhibitor I3_ Kunitz legume	1.61889	0.00061031	/
Nitab4.5_0003361g0030	Zinc finger A20 and AN1 domain-containing stress-associated protein 6 IPR000058 Zinc finger_ AN1-type	-0.487861	0.00164023	/
Nitab4.5_0000931g0020	Transcription factor	1.09909	0.0268225	/
Nitab4.5_0002918g0070	Cyclin-like protein	1.24079	0.0495478	/
Nitab4.5_0000634g0020	Zinc finger A20 and AN1 domain-containing stress-associated protein 6 IPR000058 Zinc finger_ AN1-type	-0.383433	0.00874919	/
Nitab4.5_0001556g0100	Auxin responsive protein IPR003311 AUX_IAA protein	1.08442	0.0031556	/
Nitab4.5_0003295g0120	Receptor like kinase_ RLK	-0.505403	0.0166295	/
Nitab4.5_0001056g0020	Pectate lyase 1-27 IPR002022 Pectate lyase_Amb allergen	1.02164	0.0138194	/
Nitab4.5_0004441g0010	Heat stress transcription factor A3-type_ DNA-binding	0.8755	0.042884	/
Nitab4.5_0001921g0020	Phi-1 protein (Fragment) IPR006766 Phosphate-induced protein 1 conserved region	-2.12062	0.00110283	/
Nitab4.5_0001657g0020	Receptor like kinase_ RLK	0.86876	0.030815	/
Nitab4.5_0004904g0010	0	-0.879473	0.0172954	/
Nitab4.5_0001606g0070	dehydrin family protein	-0.316558	0.0138194	/
Nitab4.5_0001231g0140	Unknown Protein	1.06938	0.00225234	/
Nitab4.5_0001231g0080	Endoglucanase 1 IPR008928 Six-hairpin glycosidase-like IPR012341 Six-hairpin glycosidase IPR018221 Glycoside hydrolase_ family 9_ active site IPR001701 Glycoside hydrolase_ family 9	1.27656	2.82348e-07	/
Nitab4.5_0000223g0070	Multidrug resistance protein ABC transporter family IPR003439 ABC transporter-like	-0.798429	0.00329369	/
Nitab4.5_0002564g0030	Multidrug resistance protein ABC transporter family IPR003439 ABC transporter-like	-1.89271	0.00398597	/
Nitab4.5_0001714g0130	TCP family transcription factor IPR005333 Transcription factor_ TCP	0.87033	0.0313298	/
Nitab4.5_0000993g0100	Acid beta-fructofuranosidase IPR001362 Glycoside hydrolase_ family 32	1.54376	9.4487e-06	/
Nitab4.5_0000312g0090	Aspartyl protease IPR001461 Peptidase A1	-0.830784	0.0316854	/
Nitab4.5_0000312g0110	Glycosyl transferase family 8 glycogenin IPR002495 Glycosyl transferase_ family 8	-0.747153	0.0116761	/
Nitab4.5_0000312g0130	Heat shock protein 22 IPR002068 Heat shock protein Hsp20	1.29087	0.0280141	/
Nitab4.5_0004337g0010	Homeobox-leucine zipper protein IPR006712 HD-ZIP protein_ N-terminal	1.74656	1.70294e-14	/
Nitab4.5_0000337g0100	Bcl-2-associated athanogene-like protein IPR003103 Apoptosis regulator Bcl-2 protein_ BAG	1.55711	0.0119593	/
Nitab4.5_0000486g0230	Transmembrane protein 53 IPR008547 Protein of unknown function DUF829_ transmembrane 53	-0.476792	0.0319368	/
Nitab4.5_0000286g0060	Class II small heat shock protein Le-HSP17.6 IPR002068 Heat shock protein Hsp20	1.80972	0.000852009	/
Nitab4.5_0000286g0040	Class II small heat shock protein Le-HSP17.6 IPR002068 Heat shock protein Hsp20	2.215	6.94593e-07	/
Nitab4.5_0000318g0160	Receptor like kinase_ RLK	-0.535863	0.000684955	/
Nitab4.5_0000318g0020	Zinc finger CCCH domain-containing protein 20 IPR000571 Zinc finger_ CCCH-type	-1.00014	0.00100218	/
Nitab4.5_0000125g0010	Non-specific lipid-transfer protein IPR013770 Plant lipid transfer protein and hydrophobic protein_ helical	1.37898	0.00632697	/
Nitab4.5_0000183g0140	Polyphenol oxidase IPR016213 Polyphenol oxidase_ plant	1.82554	0.000194307	/
Nitab4.5_0000386g0200	Carbonyl reductase 3 IPR002347 Glucose_ribitol dehydrogenase	-0.512918	0.0193883	/
Nitab4.5_0000917g0020	Calmodulin IPR011992 EF-Hand type	-0.801477	0.0130424	/
Nitab4.5_0000635g0060	Os08g0100600 protein (Fragment) IPR008507 Protein of unknown function DUF789	-1.03176	0.0339749	/
Nitab4.5_0000691g0140	Alpha-glucosidase 1 IPR000322 Glycoside hydrolase_ family 31	-0.64118	0.0058234	/
Nitab4.5_0001109g0060	0	1.82022	3.32109e-05	/
Nitab4.5_0002334g0110	Ribonucleoside-diphosphate reductase IPR013346 Ribonucleoside-diphosphate reductase_ alpha subunit	0.769119	0.00127699	/
Nitab4.5_0000733g0070	Receptor like kinase_ RLK	1.18484	0.00690268	/
Nitab4.5_0005031g0050	Calmodulin-like protein 1 IPR011992 EF-Hand type	-0.749903	0.00269265	/
Nitab4.5_0003381g0020	Thioredoxin 2 IPR015467 Thioredoxin_ core	-0.64244	0.0156902	/
Nitab4.5_0000677g0040	Early response to dehydration 15-like protein (Fragment) IPR009818 Ataxin-2_ C-terminal	-0.493126	0.042884	/
Nitab4.5_0000677g0020	Patatin-like phospholipase domain-containing protein c IPR006689 ARF_SAR superfamily	-1.21627	0.000764729	/
Nitab4.5_0004063g0030	Unknown Protein	1.67183	0.00788212	/
Nitab4.5_0002445g0010	Patatin-like protein 3 IPR002641 Patatin	1.63943	7.14307e-11	/
Nitab4.5_0001079g0120	Unknown Protein	-1.03703	0.0303622	/
Nitab4.5_0001079g0100	Kelch-like protein 14 IPR015915 Kelch-type beta propeller	-1.0211	2.65802e-06	/
Nitab4.5_0000062g0160	Transcription elongation factor A protein 2 IPR010990 Transcription elongation factor_ TFIIS_elongin A_CRSP70_ N-terminal	-0.529112	0.00644411	/
Nitab4.5_0000062g0280	Atcambp25-binding protein OF IPR008889 VQ	-0.678431	0.00352662	/
Nitab4.5_0002087g0040	5-methyltetrahydropteroyltriglutamate--homocysteine methyltransferase IPR006276 5-methyltetrahydropteroyltriglutamate--homocysteine S-methyltransferase	0.66991	0.0498441	/
Nitab4.5_0000721g0190	Os02g0200800 protein (Fragment) IPR009675 Targeting for Xklp2	0.830911	0.0438478	/
Nitab4.5_0000202g0120	Plant-specific domain TIGR01589 family protein IPR006476 Conserved hypothetical protein CHP01589_ plant	5.39381	2.59937e-07	/
Nitab4.5_0000202g0040	Laccase IPR017761 Laccase	-1.46447	0.000588004	/
Nitab4.5_0000770g0100	Laccase IPR017761 Laccase	-0.828276	0.0497026	/
Nitab4.5_0000063g0070	Auxin responsive SAUR protein IPR003676 Auxin responsive SAUR protein	-2.3411	0.00984316	/
Nitab4.5_0000063g0300	Pectinacetylesterase like protein (Fragment) IPR004963 Pectinacetylesterase	2.33364	0.0468754	/
Nitab4.5_0000132g0290	F-box protein PP2-B1 IPR001810 Cyclin-like F-box	-0.673821	0.0280141	/
Nitab4.5_0000132g0530	UDP-glucosyltransferase family 1 protein IPR002213 UDP-glucuronosyl_UDP-glucosyltransferase	-1.01956	0.0284944	/
Nitab4.5_0000381g0360	Kinase family protein IPR002290 Serine_threonine protein kinase	-0.908238	1.36387e-05	/
Nitab4.5_0000754g0270	Adenosine kinase IPR001805 Adenosine kinase	0.610906	0.0195061	/
Nitab4.5_0003524g0040	Heavy metal-associated domain containing protein expressed IPR006121 Heavy metal transport_detoxification protein	-1.26025	9.64199e-10	/
Nitab4.5_0000355g0060	Auxin responsive protein IPR003311 AUX_IAA protein	1.10372	0.00541856	/
Nitab4.5_0001317g0070	Arginine decarboxylase IPR002985 Arginine decarboxylase	-0.823329	8.82243e-05	/
Nitab4.5_0000956g0030	Auxin transporter-like protein 3 IPR013057 Amino acid transporter_ transmembrane	1.52573	0.00437659	/
Nitab4.5_0002543g0110	Elicitor-responsive protein 3 IPR018029 C2 membrane targeting protein	-0.525768	0.0123992	/
Nitab4.5_0000123g0570	Transferase_ Chloramphenicol acetyltransferase-like domain	-1.94916	0.0344686	/
Nitab4.5_0001366g0090	Polygalacturonase 2 IPR012334 Pectin lyase fold	0.846622	0.0281476	/
Nitab4.5_0000007g0030	Octicosapeptide_Phox_Bem1p domain-containing protein IPR000270 Octicosapeptide_Phox_Bem1p	-0.399762	0.00790565	/
Nitab4.5_0000007g0060	ATP-dependent protease Clp ATPase subunit IPR019734 Tetratricopeptide repeat	-0.358389	0.0290898	/
Nitab4.5_0000007g0400	NAC domain protein IPR003441 protein	-1.42072	3.87053e-05	/
Nitab4.5_0000500g0050	Ras-related protein Rab-1A IPR003579 Ras small GTPase_ Rab type	-0.512849	0.0166261	/
Nitab4.5_0000500g0010	Unknown Protein	-1.50457	4.46516e-05	/
Nitab4.5_0000703g0050	Receptor expression-enhancing protein 5 IPR004345 TB2_DP1 and HVA22 related protein	1.34253	0.0326692	/
Nitab4.5_0000027g0500	Unknown Protein	1.56943	0.0368921	/

## Sheet: Shoot_RSvsCKS
Table S3D. Differentially expressed genes (DEGs) in shoot after monochromatic red light treatment (RS) compared with white light treatment (CKS). Genes with |log2FC| ≥ 1 and padg < 0.05 are listed.
GeneID	Description	log2FC	padj	Cell wall+Hormone associated genes
Nitab4.5_0002367g0010	Auxin response factor 9 IPR010525 Auxin response factor	0.691034	0.0380262	response to hormone
Nitab4.5_0003441g0020	Glutathione peroxidase IPR000889 Glutathione peroxidase	-0.581667	2.3225e-05	/
Nitab4.5_0003983g0050	Elongation factor G IPR004540 Translation elongation factor EFG_EF2	-0.461306	0.0429744	/
Nitab4.5_0004430g0050	30S ribosomal protein S3 chloroplastic IPR005704 Ribosomal protein S3_ bacterial	-1.76085	0.00993288	/
Nitab4.5_0004430g0040	30S ribosomal protein S3 chloroplastic IPR005704 Ribosomal protein S3_ bacterial	-1.42227	2.97026e-07	/
Nitab4.5_0004430g0060	50S ribosomal protein L14 chloroplastic IPR005745 Ribosomal protein L14_ bacterial-type	-0.893763	0.00217893	/
Nitab4.5_0004787g0020	0	-0.931154	6.90591e-05	/
Nitab4.5_0003042g0010	MTD1	-2.4185	3.02619e-15	/
Nitab4.5_0003042g0040	Receptor like kinase_ RLK	0.809471	0.00648256	/
Nitab4.5_0004160g0020	BEL1-like homeodomain protein 3 IPR006563 POX	-1.28479	0.000436412	/
Nitab4.5_0000837g0070	Guanine nucleotide-binding protein G(I)_G(S)_G(T) subunit beta-2 IPR020472 G-protein beta WD-40 repeat_ region	1.64879	0.00776384	/
Nitab4.5_0000837g0120	Ankyrin repeat family protein IPR002110 Ankyrin	-2.83485	1.49855e-05	/
Nitab4.5_0000837g0090	CT099 (Fragment) IPR003245 Plastocyanin-like	1.22838	0.000100908	/
Nitab4.5_0000341g0010	Cytokinin oxidase_dehydrogenase IPR015345 Cytokinin dehydrogenase 1_ FAD and cytokinin binding	-0.864238	2.90288e-05	hormone metabolic process
Nitab4.5_0005839g0010	Class E vacuolar protein-sorting machinery protein HSE1 IPR018205 VHS subgroup	-0.383052	0.0354765	/
Nitab4.5_0001403g0020	BURP domain-containing protein IPR004873 BURP	-1.28149	0.00400852	/
Nitab4.5_0004141g0060	Os10g0422600 protein (Fragment) IPR007650 Protein of unknown function DUF581	1.57043	0.0046292	/
Nitab4.5_0002244g0080	Unknown Protein IPR006031 XYPPX repeat	-0.41956	0.021788	/
Nitab4.5_0003957g0020	30S ribosomal protein S7 chloroplastic IPR005717 Ribosomal protein S7_ bacterial-type	-0.626698	3.46363e-05	/
Nitab4.5_0000970g0030	Cryptochrome 3	-1.06381	9.51812e-06	/
Nitab4.5_0000970g0040	Cytochrome P450	-3.59564	0.0323606	/
Nitab4.5_0000985g0020	Alternative oxidase IPR002680 Alternative oxidase	-1.49453	9.46297e-07	/
Nitab4.5_0002799g0040	Pectinacetylesterase like protein (Fragment) IPR004963 Pectinacetylesterase	-0.414973	0.0332876	/
Nitab4.5_0001639g0020	ATP synthase subunit a chloroplastic IPR000568 ATPase_ F0 complex_ subunit A	-0.647391	0.00074475	/
Nitab4.5_0003437g0010	Zinc-binding family protein IPR006734 Protein of unknown function DUF597	-1.67291	1.06526e-08	/
Nitab4.5_0002080g0050	F-box protein PP2-B1 IPR001810 Cyclin-like F-box	-4.11123	3.65142e-44	/
Nitab4.5_0005936g0030	F-box family protein IPR001810 Cyclin-like F-box	-0.769669	0.00449719	/
Nitab4.5_0003219g0010	Ethylene-responsive transcription factor 4 IPR001471 Pathogenesis-related transcriptional factor and ERF_ DNA-binding	0.947886	0.00370934	/
Nitab4.5_0001622g0050	Heat shock protein 90 IPR019805 Heat shock protein Hsp90_ conserved site IPR018249 EF-HAND 2 IPR001404 Heat shock protein Hsp90	1.02343	0.00261851	/
Nitab4.5_0001622g0120	Receptor like kinase_ RLK	2.16846	0.0336589	/
Nitab4.5_0000207g0320	CONSTANS-like zinc finger protein IPR000315 Zinc finger_ B-box	-1.24152	7.53435e-14	/
Nitab4.5_0000207g0450	Calcium-binding EF hand family protein (Fragment) IPR011992 EF-Hand type	-1.90416	9.60034e-09	/
Nitab4.5_0002229g0270	Putative translation initiation factor IF-1_ chloroplastic OS=Nicotiana tabacum GN=infA PE=5 SV=1	-0.834895	0.00694785	/
Nitab4.5_0002229g0240	0	-2.72452	1.65403e-10	/
Nitab4.5_0004384g0050	Calcium-binding EF hand family protein (Fragment) IPR011992 EF-Hand type	-1.62431	1.22336e-06	/
Nitab4.5_0004384g0080	Serine_threonine kinase receptor IPR002290 Serine_threonine protein kinase	-0.973306	0.0345886	/
Nitab4.5_0001320g0010	CONSTANS-like zinc finger protein IPR000315 Zinc finger_ B-box	-1.54657	2.95734e-16	/
Nitab4.5_0001208g0140	Tyrosine aminotransferase IPR005958 Tyrosine_nicotianamine aminotransferase	-0.859004	0.000706104	/
Nitab4.5_0002252g0080	DnaJ homolog subfamily C member 7 IPR015609 Molecular chaperone_ heat shock protein_ Hsp40_ DnaJ	0.881173	0.0118263	/
Nitab4.5_0002027g0060	Receptor-like protein kinase At5g59670 IPR002290 Serine_threonine protein kinase	-1.72596	3.31874e-05	/
Nitab4.5_0002027g0030	Cytochrome P450	-1.3864	0.00173621	/
Nitab4.5_0002027g0170	Unknown Protein IPR009053 Prefoldin	-0.337833	0.0393261	/
Nitab4.5_0000923g0020	Unknown Protein	-1.95048	1.39805e-05	/
Nitab4.5_0001922g0050	Cellulose synthase-like C2 glycosyltransferase family 2 IPR001173 Glycosyl transferase_ family 2	1.11099	0.000111295	/
Nitab4.5_0001922g0090	Unknown Protein	2.12717	7.7747e-05	/
Nitab4.5_0000680g0090	Os01g0786800 protein (Fragment) IPR002781 Protein of unknown function DUF81	-0.990151	0.0115019	/
Nitab4.5_0000680g0130	Unknown Protein IPR008889 VQ	-1.52066	0.00505579	/
Nitab4.5_0003314g0120	Zinc finger family protein IPR007087 Zinc finger_ C2H2-type	-0.644827	0.0166723	/
Nitab4.5_0001585g0080	UDP-glucosyltransferase family 1 protein IPR002213 UDP-glucuronosyl_UDP-glucosyltransferase	-0.532719	0.0337293	/
Nitab4.5_0000101g0040	Fasciclin-like arabinogalactan protein 7 IPR000782 FAS1 domain	1.39547	0.00597561	/
Nitab4.5_0000101g0080	Receptor-like kinase IPR002290 Serine_threonine protein kinase	1.09227	0.0180313	/
Nitab4.5_0000101g0110	Aquaporin 2 IPR012269 Aquaporin	-0.501721	0.0464736	/
Nitab4.5_0000101g0160	Auxin response factor 3 IPR010525 Auxin response factor	0.96412	0.000722314	response to hormone
Nitab4.5_0000578g0170	Heavy metal-associated domain containing protein expressed IPR006121 Heavy metal transport_detoxification protein	-0.620918	0.0458191	/
Nitab4.5_0000669g0160	Dolichyldiphosphatase 1 IPR000326 Phosphatidic acid phosphatase type 2_haloperoxidase	-0.423848	0.0443243	/
Nitab4.5_0001142g0100	Interactor of constitutive active ROPs 3	1.02521	0.00024372	/
Nitab4.5_0001142g0090	PWWP domain-containing protein IPR000313 PWWP	0.72026	0.0359363	/
Nitab4.5_0001142g0070	Pentatricopeptide repeat protein IPR002885 Pentatricopeptide repeat	-2.07791	1.64625e-23	/
Nitab4.5_0000848g0140	C1orf93 homolog IPR012335 Thioredoxin fold	-0.509801	0.00993462	/
Nitab4.5_0000643g0110	Unknown Protein	1.954	0.0257303	/
Nitab4.5_0000643g0080	Ankyrin repeat family protein IPR002110 Ankyrin	-0.985059	3.44144e-05	/
Nitab4.5_0001190g0010	Unknown protein (Fragment)	1.40319	0.000292067	/
Nitab4.5_0001190g0060	0	1.31091	0.00372439	/
Nitab4.5_0000761g0080	Ankyrin repeat domain-containing protein 28 IPR002110 Ankyrin	0.63224	0.0343606	/
Nitab4.5_0000705g0170	Pyrimidine 5_apos-nucleotidase IPR010237 Pyrimidine 5-nucleotidase	-0.531351	0.0338221	/
Nitab4.5_0000705g0140	0	-2.07417	5.91029e-10	/
Nitab4.5_0000705g0130	Laccase IPR017761 Laccase	2.70779	0.034263	/
Nitab4.5_0000705g0070	Hsp70 nucleotide exchange factor fes1 IPR011989 Armadillo-like helical	1.22388	1.09343e-06	/
Nitab4.5_0000722g0090	Receptor like protein kinase IPR001220 Legume lectin_ beta chain	1.54481	0.000330727	/
Nitab4.5_0000722g0020	Regulator of chromosome condensation RCC1 IPR009091 Regulator of chromosome condensation_beta-lactamase-inhibitor protein II	-1.11723	6.74351e-08	/
Nitab4.5_0000008g0860	Hydroxycinnamoyl transferase IPR003480 Transferase	-0.887084	8.08966e-06	/
Nitab4.5_0000008g0870	Hydroxycinnamoyl transferase IPR003480 Transferase	-0.759388	0.00114712	/
Nitab4.5_0000008g0820	Laccase 1a IPR017761 Laccase	1.17478	0.0052964	/
Nitab4.5_0000008g0730	UPF0503 protein At3g09070_ chloroplastic IPR008004 Protein of unknown function DUF740	0.955108	0.0117708	/
Nitab4.5_0000008g0740	WD repeat protein 62 IPR017986 WD40 repeat_ region	0.990778	0.023943	/
Nitab4.5_0000008g0720	Vesicular glutamate transporter 3 IPR016196 Major facilitator superfamily_ general substrate transporter	-0.823632	1.69256e-06	/
Nitab4.5_0000008g0310	Receptor-like protein kinase At5g59670 IPR002290 Serine_threonine protein kinase	0.816961	0.0040401	/
Nitab4.5_0000008g0190	Glutathione S-transferase-like protein IPR004046 Glutathione S-transferase_ C-terminal	-0.977431	0.000102559	/
Nitab4.5_0000008g0150	Glutathione S-transferase-like protein IPR004046 Glutathione S-transferase_ C-terminal	-1.26289	0.00148668	/
Nitab4.5_0000008g0130	Glutathione S-transferase-like protein IPR004046 Glutathione S-transferase_ C-terminal	-2.30553	0.000817374	/
Nitab4.5_0000362g0110	Receptor protein kinase-like IPR002290 Serine_threonine protein kinase	-0.440759	0.0335052	/
Nitab4.5_0000362g0050	Serine_threonine-protein kinase-like protein IPR002290 Serine_threonine protein kinase	-0.368307	0.0180025	/
Nitab4.5_0000195g0240	Chaperone protein DnaJ IPR003095 Heat shock protein DnaJ	1.30474	1.32154e-06	/
Nitab4.5_0001015g0070	ATP synthase subunit a_ chloroplastic OS=Jasminum nudiflorum GN=atpI PE=3 SV=1	-1.10508	0.000172011	/
Nitab4.5_0000539g0120	Phosphatidylethanolamine-binding protein PEBP IPR005247 YbhB and YbcL	-3.20561	0.000502185	/
Nitab4.5_0000046g0020	WRKY transcription factor 1 IPR003657 DNA-binding WRKY	-1.25608	2.41743e-15	/
Nitab4.5_0000490g0010	Peptide transporter IPR000109 TGF-beta receptor_ type I_II extracellular region	-0.879059	0.0185564	/
Nitab4.5_0000325g0050	Calcium_calmodulin-dependent protein kinase type 1 IPR002290 Serine_threonine protein kinase	-0.605595	2.39496e-05	/
Nitab4.5_0000047g0140	WRKY-like transcription factor IPR003657 DNA-binding WRKY	-1.25462	0.00148668	/
Nitab4.5_0000230g0020	Receptor like protein kinase IPR001220 Legume lectin_ beta chain	-1.61632	0.0168025	/
Nitab4.5_0000821g0050	Aminotransferase like protein IPR005814 Aminotransferase class-III	-1.03931	0.0205274	/
Nitab4.5_0000335g0140	Unknown Protein IPR000996 Clathrin light chain	-0.734682	0.0100846	/
Nitab4.5_0000356g0010	Glutathione S-transferase IPR004046 Glutathione S-transferase_ C-terminal	-3.43156	0.0454874	/
Nitab4.5_0000667g0020	Serine_threonine-protein kinase B-raf IPR002290 Serine_threonine protein kinase	-0.892545	0.0138564	/
Nitab4.5_0001706g0010	Serine hydroxymethyltransferase IPR001085 Serine hydroxymethyltransferase	-1.02205	4.17345e-06	/
Nitab4.5_0000294g0040	Lysine-specific histone demethylase 1 IPR007526 SWIRM	0.963979	0.0152709	/
Nitab4.5_0000152g0100	SEC14 cytosolic factor family protein IPR001251 Cellular retinaldehyde-binding_triple function_ C-terminal	0.79531	0.00758984	/
Nitab4.5_0000152g0180	Chaperone protein dnaJ 11 IPR001623 Heat shock protein DnaJ_ N-terminal	-1.16836	0.000338175	/
Nitab4.5_0000152g0280	Annexin IPR015472 Annexin like protein IPR001464 Annexin	-0.407069	0.0164509	/
Nitab4.5_0000397g0010	Thiazole biosynthetic enzyme IPR002922 Thiamine biosynthesis Thi4 protein	-0.492399	0.0244578	/
Nitab4.5_0000246g0100	BZIP transcription factor family protein IPR011700 Basic leucine zipper	1.06024	0.00183106	/
Nitab4.5_0001551g0030	Choline transporter like family IPR007603 Protein of unknown function DUF580	0.759314	0.0213178	/
Nitab4.5_0000297g0130	Myosin-like protein IPR001609 Myosin head_ motor region	0.712853	0.0158897	/
Nitab4.5_0000297g0140	Dynein light chain 2 cytoplasmic IPR001372 Dynein light chain_ type 1 and 2	-0.747063	0.000509092	/
Nitab4.5_0002476g0010	Serine_threonine kinase receptor IPR002290 Serine_threonine protein kinase	-0.870952	0.000612826	/
Nitab4.5_0004659g0010	Os06g0207500 protein (Fragment) IPR004253 Protein of unknown function DUF231_ plant	-0.440307	0.0291794	/
Nitab4.5_0001662g0030	Gibberellin 2-oxidase 2 IPR005123 Oxoglutarate and iron-dependent oxygenase	-2.06888	1.86267e-08	/
Nitab4.5_0001662g0020	Gibberellin 2-oxidase IPR005123 Oxoglutarate and iron-dependent oxygenase	-1.40067	8.11784e-07	/
Nitab4.5_0001140g0030	Solanesyl diphosphate synthase IPR014120 Solanesyl diphosphate synthase	-0.793616	0.00308556	/
Nitab4.5_0002251g0110	NBS-LRR class disease resistance protein	-2.31634	3.92664e-05	/
Nitab4.5_0004166g0060	UPF0497 membrane protein 11 IPR006459 Uncharacterised protein family UPF0497_ trans-membrane plant subgroup	-0.37319	0.0422477	/
Nitab4.5_0000621g0030	Glutaredoxin IPR011905 Glutaredoxin-like_ plant II	-0.92202	0.0078983	/
Nitab4.5_0000621g0080	Chaperone protein dnaJ IPR003095 Heat shock protein DnaJ	0.642779	0.0389544	/
Nitab4.5_0000621g0130	Response regulator IPR006447 Myb-like DNA-binding region_ SHAQKYF class	0.96259	0.00016232	/
Nitab4.5_0000512g0170	Expansin B1 IPR007117 Pollen allergen_expansin_ C-terminal	2.54572	1.20062e-08	/
Nitab4.5_0000512g0110	RING finger protein 5 IPR018957 Zinc finger_ C3HC4 RING-type	-0.782079	0.00012323	/
Nitab4.5_0000512g0060	Unknown Protein	-1.7518	1.70867e-12	/
Nitab4.5_0000638g0190	Cell division protein kinase 10 IPR002290 Serine_threonine protein kinase	-0.365778	0.0255336	/
Nitab4.5_0000638g0170	O-acyltransferase WSD1 IPR009721 Protein of unknown function DUF1298	-1.28851	0.000247144	/
Nitab4.5_0002791g0020	Wound-responsive protein-related	-1.04569	2.54653e-11	/
Nitab4.5_0002791g0060	Wound induced protein	-1.20612	0.0219395	/
Nitab4.5_0001176g0090	Peroxidase IPR002016 Haem peroxidase_ plant_fungal_bacterial	0.935754	0.0124339	/
Nitab4.5_0001134g0060	Unknown Protein	-0.927774	0.0122268	/
Nitab4.5_0001134g0020	Calmodulin IPR011992 EF-Hand type	-1.56025	6.04477e-17	/
Nitab4.5_0004625g0020	CONSTANS-like zinc finger protein IPR000315 Zinc finger_ B-box	-0.85518	9.70212e-08	/
Nitab4.5_0000130g0140	1-aminocyclopropane-1-carboxylate oxidase IPR005123 Oxoglutarate and iron-dependent oxygenase	-1.54468	0.0401913	/
Nitab4.5_0000130g0130	1-aminocyclopropane-1-carboxylate oxidase IPR005123 Oxoglutarate and iron-dependent oxygenase	-1.8193	1.30293e-06	/
Nitab4.5_0000130g0150	Tyrosine phosphatase family protein IPR020428 Protein-tyrosine phosphatase_ dual specificity phosphatase_ eukaryotic	-0.570375	0.00921842	/
Nitab4.5_0000130g0300	Cellulose synthase IPR005150 Cellulose synthase	-0.608165	0.0356268	/
Nitab4.5_0000482g0050	Receptor-like protein kinase At5g59670 IPR002290 Serine_threonine protein kinase	-0.850997	0.0173738	/
Nitab4.5_0000482g0210	Nitrate transporter IPR000109 TGF-beta receptor_ type I_II extracellular region	-0.497319	0.0379068	/
Nitab4.5_0000482g0200	Endoglucanase 1 IPR001701 Glycoside hydrolase_ family 9	1.06496	0.00470795	/
Nitab4.5_0000482g0280	Glucan endo-1 3-beta-glucosidase A6 IPR000490 Glycoside hydrolase_ family 17	0.836968	0.00064891	/
Nitab4.5_0000482g0290	Armadillo_beta-catenin repeat family protein IPR011989 Armadillo-like helical	0.812866	0.00350198	/
Nitab4.5_0001843g0120	Auxin response factor 6-1 IPR010525 Auxin response factor	0.686146	0.0467435	response to hormone
Nitab4.5_0001552g0120	ATP-binding protein (P-loop) IPR000623 Shikimate kinase	-1.16091	8.43913e-06	/
Nitab4.5_0001552g0090	NPR1-1 protein (Fragment) IPR013069 BTB_POZ	-0.715874	0.017474	/
Nitab4.5_0000343g0390	Ubiquinone biosynthesis protein COQ9 mitochondrial IPR012762 Ubiquinone biosynthesis protein COQ9	-0.855039	6.40523e-05	/
Nitab4.5_0000170g0050	Sucrose synthase 4 IPR012820 Sucrose synthase_ plants and cyanobacteria IPR000368 Sucrose synthase	1.28212	0.00111798	/
Nitab4.5_0000170g0180	Glucan endo-1 3-beta-glucosidase 6 IPR013781 Glycoside hydrolase_ subgroup_ catalytic core	1.19096	0.000258253	/
Nitab4.5_0000170g0360	UDP-glucosyltransferase IPR002213 UDP-glucuronosyl_UDP-glucosyltransferase	-1.48951	1.03987e-14	/
Nitab4.5_0000170g0370	UDP-glucosyltransferase IPR002213 UDP-glucuronosyl_UDP-glucosyltransferase	-1.3967	8.4063e-10	/
Nitab4.5_0000170g0380	Pectinesterase IPR000070 Pectinesterase_ catalytic	1.24329	0.0349999	cell wall
Nitab4.5_0002842g0010	Unknown Protein	1.25528	0.0224671	/
Nitab4.5_0004527g0010	Kelch-like protein 14 IPR015915 Kelch-type beta propeller	-0.57171	0.0428001	/
Nitab4.5_0000484g0060	9-cis-epoxycarotenoid dioxygenase 5 IPR004294 Carotenoid oxygenase	1.34674	0.027968	/
Nitab4.5_0000870g0050	Serine carboxypeptidase IPR001563 Peptidase S10_ serine carboxypeptidase	0.797408	0.00950926	/
Nitab4.5_0002668g0010	UBX domain-containing protein IPR012989 SEP	-0.415127	0.0239186	/
Nitab4.5_0006354g0010	Unknown Protein	-1.98958	0.000391798	/
Nitab4.5_0003390g0020	Squalene monooxygenase IPR013698 Squalene epoxidase	-1.4294	1.2592e-07	/
Nitab4.5_0000284g0080	Calcium-transporting ATPase 1 IPR006408 ATPase_ P-type_ calcium-transporting_ PMCA-type	-0.661133	0.000334532	/
Nitab4.5_0000284g0070	Acetyltransferase-like protein IPR000182 GCN5-related N-acetyltransferase	-2.44985	6.16348e-12	/
Nitab4.5_0009137g0030	Acyl-CoA-binding domain-containing protein 6 IPR000582 Acyl-CoA-binding protein_ ACBP	0.970934	0.0331183	/
Nitab4.5_0009137g0040	Phototropic-responsive NPH3 family protein IPR004249 NPH3	1.17985	0.00139301	/
Nitab4.5_0002003g0070	LOB domain protein 38 IPR004883 Lateral organ boundaries_ LOB	-1.59457	5.81093e-07	/
Nitab4.5_0002957g0010	Ninja-family protein 3 IPR012463 Protein of unknown function DUF1675	-0.811503	0.00675879	/
Nitab4.5_0002014g0010	Carbonic anhydrase IPR001765 Carbonic anhydrase	-0.568235	0.000244132	/
Nitab4.5_0000614g0090	Tir-nbs-lrr_ resistance protein	-1.21536	0.0160114	/
Nitab4.5_0000632g0150	Vacuolar sorting receptor 7 IPR003137 Protease-associated PA	0.983138	0.0483748	/
Nitab4.5_0003750g0050	Dof zinc finger protein 4 IPR003851 Zinc finger_ Dof-type	1.22441	0.020979	/
Nitab4.5_0001119g0110	Cytochrome P450	-1.18334	0.00118799	/
Nitab4.5_0001119g0120	Os12g0236050 protein (Fragment)	-2.02812	0.00201051	/
Nitab4.5_0000291g0010	Hydroxyproline-rich glycoprotein	1.70262	0.0414621	/
Nitab4.5_0001658g0020	Multi-sensor hybrid histidine kinase IPR004358 Signal transduction histidine kinase-related protein_ C-terminal	-0.757781	0.0229751	/
Nitab4.5_0007385g0010	RING finger protein 38 IPR001841 Zinc finger_ RING-type	-0.719929	0.00476002	/
Nitab4.5_0003290g0030	Chaperone protein dnaJ 11 IPR001623 Heat shock protein DnaJ_ N-terminal	-2.38017	4.1452e-77	/
Nitab4.5_0003290g0010	Calcium-dependent protein kinase IPR002290 Serine_threonine protein kinase	-0.981209	0.00257534	/
Nitab4.5_0003460g0040	Beta-galactosidase IPR019801 Glycoside hydrolase_ family 35_ conserved site IPR001944 Glycoside hydrolase_ family 35 IPR000922 D-galactoside_L-rhamnose binding SUEL lectin	0.817944	0.0059459	/
Nitab4.5_0001236g0010	CXE carboxylesterase IPR013094 Alpha_beta hydrolase fold-3	-0.356431	0.049419	/
Nitab4.5_0001583g0020	Lipase-like protein IPR000073 Alpha_beta hydrolase fold-1	-1.34458	0.0105944	/
Nitab4.5_0002744g0010	Alpha_beta hydrolase fold IPR000073 Alpha_beta hydrolase fold-1	-0.607518	0.00694785	/
Nitab4.5_0001923g0030	Light-dependent short hypocotyls 1 IPR006936 Protein of unknown function DUF640	1.02111	0.0226628	/
Nitab4.5_0003322g0060	UPF0052 domain protein IPR002882 LPPG:FO 2-phospho-L-lactate transferase CofD_UPF0052	-0.618943	0.0321083	/
Nitab4.5_0001645g0070	Glutamate-gated kainate-type ion channel receptor subunit GluR5 IPR015683 Glutamate receptor-related	-2.47175	0.000976936	/
Nitab4.5_0004447g0040	1-aminocyclopropane-1-carboxylate oxidase 1 IPR005123 Oxoglutarate and iron-dependent oxygenase	-0.497698	0.0494487	/
Nitab4.5_0002227g0070	Rac-like GTP binding protein IPR003578 Ras small GTPase_ Rho type	1.32938	0.0233231	/
Nitab4.5_0003766g0010	Plant-specific domain TIGR01615 family protein IPR006502 Protein of unknown function DUF506_ plant	-5.05587	3.78601e-05	/
Nitab4.5_0007963g0040	Laccase-22 IPR001117 Multicopper oxidase_ type 1	0.756455	0.0186551	/
Nitab4.5_0003412g0030	Amine oxidase family protein IPR002937 Amine oxidase	-0.786432	0.00458115	/
Nitab4.5_0007278g0010	NAC domain protein protein	-0.809071	0.0135814	/
Nitab4.5_0001591g0020	WRKY transcription factor-c IPR003657 DNA-binding WRKY	-1.20466	1.58874e-07	/
Nitab4.5_0006318g0030	Uncharacterized ABC transporter ATP-binding protein_permease C9B6.09c IPR001140 ABC transporter_ transmembrane region	0.905702	0.00173875	/
Nitab4.5_0002265g0140	cDNA clone J023121M11 full insert sequence IPR007679 Protein of unknown function DUF569	-1.79505	2.88869e-05	/
Nitab4.5_0001952g0030	Cyclic nucleotide-gated ion channel 18 IPR000595 Cyclic nucleotide-binding	-0.409678	0.0114187	/
Nitab4.5_0004905g0020	Peptide transporter IPR000109 TGF-beta receptor_ type I_II extracellular region	-0.615902	0.00168731	/
Nitab4.5_0004905g0070	Glycosyltransferase IPR002495 Glycosyl transferase_ family 8	-1.13423	0.00529717	/
Nitab4.5_0001239g0110	Thaumatin-like protein IPR001938 Thaumatin_ pathogenesis-related	0.936498	0.0463155	/
Nitab4.5_0001239g0180	Beta-1_3-galactosyl-O-glycosyl-glycoprotein beta-1_6-N-acetylglucosaminyltransferase 4 IPR003406 Glycosyl transferase_ family 14	0.746502	0.0472444	/
Nitab4.5_0001239g0170	Cell division AAA ATPase family protein IPR003959 ATPase_ AAA-type_ core	-1.29982	0.000160016	/
Nitab4.5_0001863g0060	Ankyrin repeat domain-containing protein 50 IPR002110 Ankyrin	0.88309	0.0145331	/
Nitab4.5_0001863g0120	Histidine amino acid transporter IPR013057 Amino acid transporter_ transmembrane	-0.95561	1.49855e-05	/
Nitab4.5_0001863g0230	Ring zinc finger protein (Fragment) IPR008166 Protein of unknown function DUF23	-1.11212	0.000100537	/
Nitab4.5_0001863g0190	Os02g0200800 protein (Fragment) IPR009675 Targeting for Xklp2	-0.404533	0.0194851	/
Nitab4.5_0001863g0220	Genomic DNA chromosome 3 TAC clone K1G2	-1.90699	0.000332214	/
Nitab4.5_0006338g0010	Unknown Protein	1.78065	0.0108705	/
Nitab4.5_0001691g0170	Xylosyltransferase 1 IPR003406 Glycosyl transferase_ family 14	1.57209	0.0319207	/
Nitab4.5_0009641g0030	Os01g0584100 protein (Fragment)	-1.03898	3.00195e-06	/
Nitab4.5_0001295g0140	Receptor-like kinase IPR002290 Serine_threonine protein kinase	0.708575	0.0269543	/
Nitab4.5_0000410g0370	Hydrolase alpha_beta fold family protein IPR000073 Alpha_beta hydrolase fold-1	1.10793	0.000234849	/
Nitab4.5_0000410g0310	Gibberellin 3-beta-hydroxylase (Fragment) IPR005123 Oxoglutarate and iron-dependent oxygenase	-1.3823	3.31329e-05	/
Nitab4.5_0004841g0070	Hypothetical chloroplast RF1 IPR008896 Ycf1	-0.714405	0.0191503	/
Nitab4.5_0006493g0020	Calmodulin-binding protein IPR012416 Calmodulin binding protein-like	-2.24237	5.42468e-05	/
Nitab4.5_0001456g0030	ATP-dependent RNA helicase A-like protein IPR011545 DNA_RNA helicase_ DEAD_DEAH box type_ N-terminal	-0.360959	0.00301829	/
Nitab4.5_0002322g0130	Serine-rich protein	1.30539	0.0069569	/
Nitab4.5_0002322g0090	Jp18	1.01562	0.00971067	/
Nitab4.5_0002700g0120	Chaperone protein dnaJ IPR001623 Heat shock protein DnaJ_ N-terminal	-1.10612	0.000117434	/
Nitab4.5_0002700g0220	Hydroxycinnamoyl-CoA shikimate_quinate hydroxycinnamoyltransferase IPR003480 Transferase	-0.667527	0.00264501	/
Nitab4.5_0002700g0030	Transcription regulatory protein SNF5	-2.20817	3.88444e-22	/
Nitab4.5_0000976g0320	Respiratory burst oxidase-like protein IPR013121 Ferric reductase_ NAD binding	-0.708528	0.0386454	/
Nitab4.5_0000976g0180	Succinate dehydrogenase assembly factor 2_ mitochondrial IPR005631 Protein of unknown function DUF339	-0.393795	0.012081	/
Nitab4.5_0002450g0150	Diphosphoinositol polyphosphate phosphohydrolase 1 IPR000086 NUDIX hydrolase domain	-0.80053	0.00302279	/
Nitab4.5_0002568g0030	WRKY transcription factor 2 IPR003657 DNA-binding WRKY	-2.5824	7.22873e-13	/
Nitab4.5_0001764g0140	Unknown Protein	-1.01702	1.84108e-08	/
Nitab4.5_0002257g0060	Os05g0176300 protein (Fragment)	-0.546119	0.00143987	/
Nitab4.5_0002257g0030	F-box family protein IPR015915 Kelch-type beta propeller	-1.73452	0.00335764	/
Nitab4.5_0002257g0150	TCP family transcription factor IPR005333 Transcription factor_ TCP	-0.363236	0.0106997	/
Nitab4.5_0002467g0010	Alpha-1 4-glucan-protein synthase IPR004901 Alpha-1_4-glucan-protein synthase_ UDP-forming	0.897006	0.0147808	/
Nitab4.5_0000939g0030	COBRA-like protein IPR017391 COBRA-like	2.29951	0.0204211	/
Nitab4.5_0001485g0030	Lipid a export ATP-binding_permease protein msba IPR001140 ABC transporter_ transmembrane region	-0.658392	0.0110612	/
Nitab4.5_0001485g0160	Glucan endo-1 3-beta-glucosidase 1 IPR012946 X8	0.741126	0.00300575	/
Nitab4.5_0001485g0200	ClpB chaperone IPR013093 ATPase associated with various cellular activities_ AAA-2	1.38214	1.43825e-05	/
Nitab4.5_0001286g0060	U-box domain-containing protein IPR011989 Armadillo-like helical	-0.46154	0.00233189	/
Nitab4.5_0001664g0060	4-coumarate-coa ligase IPR000873 AMP-dependent synthetase and ligase	-0.532748	0.00403826	/
Nitab4.5_0001664g0080	AtIII18x5-like protein (Fragment)	1.94006	2.37732e-05	/
Nitab4.5_0005418g0070	Uncharacterized aarF domain-containing protein kinase 1 IPR004147 ABC-1	-0.437804	0.0337293	/
Nitab4.5_0001311g0140	Os03g0291800 protein (Fragment) IPR004253 Protein of unknown function DUF231_ plant	1.45324	0.000715295	/
Nitab4.5_0001311g0170	ATP synthase subunit beta chloroplastic IPR005722 ATPase_ F1 complex_ beta subunit	-0.701325	0.0498483	/
Nitab4.5_0001360g0220	Pectate lyase IPR002022 Pectate lyase_Amb allergen	1.2227	7.53909e-05	/
Nitab4.5_0003282g0010	GDSL esterase_lipase At3g48460 IPR001087 Lipase_ GDSL	0.84938	0.0165621	/
Nitab4.5_0003282g0040	B3 domain-containing protein Os01g0905400 IPR003340 Transcriptional factor B3	0.903272	0.0156155	/
Nitab4.5_0000782g0030	Kunitz trypsin inhibitor IPR002160 Proteinase inhibitor I3_ Kunitz legume	-3.35107	0.0332831	/
Nitab4.5_0000782g0010	FIP1 IPR004182 GRAM	-1.24188	5.40445e-05	/
Nitab4.5_0000430g0040	Hydrolase alpha_beta fold family protein IPR000073 Alpha_beta hydrolase fold-1	-1.29819	0.00460403	/
Nitab4.5_0000430g0070	At1g32160_F3C3_6 IPR008479 Protein of unknown function DUF760	-0.77146	0.000229736	/
Nitab4.5_0000430g0110	CHP-rich zinc finger protein-like IPR011424 C1-like	-2.17214	0.0160989	/
Nitab4.5_0000430g0170	Mitogen-activated protein kinase kinase IPR002290 Serine_threonine protein kinase	-1.11562	7.15299e-16	/
Nitab4.5_0002780g0140	Yippee zinc-binding-like protein IPR004910 Yippee-like protein	-1.37019	3.4524e-07	/
Nitab4.5_0000714g0030	Receptor like kinase_ RLK	-1.00911	0.000502673	/
Nitab4.5_0000319g0390	Arabidopsis thaliana genomic DNA chromosome 5 P1 clone MOK16 IPR007608 Protein of unknown function DUF584	-0.537438	0.0146342	/
Nitab4.5_0000319g0160	Avr9_Cf-9 rapidly elicited protein 65	-1.25198	0.00045084	/
Nitab4.5_0000319g0150	Avr9_Cf-9 rapidly elicited protein 65	-1.53632	0.00988945	/
Nitab4.5_0000319g0100	Avr9_Cf-9 rapidly elicited protein 65	-1.14014	0.00664604	/
Nitab4.5_0000319g0060	Membrane related protein IPR002913 Lipid-binding START	-1.04561	1.52009e-14	/
Nitab4.5_0000319g0020	Genomic DNA chromosome 5 BAC clone T7	-0.708004	9.97605e-05	/
Nitab4.5_0000021g0040	Carbon catabolite repressor protein 4 homolog 3 IPR005135 Endonuclease_exonuclease_phosphatase	-0.823887	1.34186e-05	/
Nitab4.5_0000021g0120	Receptor-like kinase IPR001220 Legume lectin_ beta chain	-0.885201	0.00180635	/
Nitab4.5_0000021g0560	4-coumarate CoA ligase IPR000873 AMP-dependent synthetase and ligase	-0.770071	0.00709754	/
Nitab4.5_0000021g0570	Cellulose synthase-like protein IPR005150 Cellulose synthase	-0.523495	0.0135797	/
Nitab4.5_0000021g0610	Calmodulin	-1.87227	9.46297e-07	/
Nitab4.5_0000021g0720	Cinnamoyl-CoA reductase-like protein-binding domain	-1.77004	3.45846e-08	/
Nitab4.5_0000021g0790	Zinc finger CCCH domain-containing protein 56 IPR000571 Zinc finger_ CCCH-type	-0.792803	2.44639e-05	/
Nitab4.5_0000021g0770	Protein containing AIG2-like domain IPR013024 Butirosin biosynthesis_ BtrG-like	-1.09637	1.60692e-05	/
Nitab4.5_0000021g0860	Chaperone protein dnaJ IPR001623 Heat shock protein DnaJ_ N-terminal	-0.681222	0.004435	/
Nitab4.5_0000021g0910	DNA helicase-like IPR003593 ATPase_ AAA+ type_ core	-1.2686	1.49429e-05	/
Nitab4.5_0000021g1020	Unknown Protein	1.04873	0.0483748	/
Nitab4.5_0001748g0050	C4-dicarboxylate transporter_malic acid transport family protein IPR004695 C4-dicarboxylate transporter_malic acid transport protein	-1.17127	0.000671493	/
Nitab4.5_0005990g0020	Ethylene-responsive transcription factor 4 IPR001471 Pathogenesis-related transcriptional factor and ERF_ DNA-binding	-7.18771	7.55332e-06	/
Nitab4.5_0001083g0010	Ethylene-responsive transcription factor 4 IPR001471 Pathogenesis-related transcriptional factor and ERF_ DNA-binding	-5.66554	1.9737e-07	/
Nitab4.5_0001083g0020	TraB family protein IPR002816 Pheromone shutdown-related_ TraB	-1.0952	1.44479e-06	/
Nitab4.5_0001083g0030	Multidrug resistance protein mdtK IPR002528 Multi antimicrobial extrusion protein MatE	-1.52631	8.38828e-05	/
Nitab4.5_0001842g0060	Long-chain-fatty-acid--CoA ligase IPR000873 AMP-dependent synthetase and ligase	-1.8883	9.13781e-08	/
Nitab4.5_0000084g0210	Citrate transporter family protein IPR004680 Divalent ion symporter	-1.69346	0.00349446	/
Nitab4.5_0000084g0460	Glutamine cyclotransferase-like IPR007788 Glutamine cyclotransferase	-0.532843	0.0303792	/
Nitab4.5_0000633g0150	MORN repeat protein IPR003409 MORN motif	1.04925	0.00981461	/
Nitab4.5_0000506g0230	Os04g0585900 protein (Fragment) IPR007650 Protein of unknown function DUF581	1.35275	0.000383874	/
Nitab4.5_0000256g0190	0	1.75496	0.000115294	/
Nitab4.5_0000256g0170	0	0.981274	1.8515e-07	/
Nitab4.5_0000256g0100	Pinoresinol-lariciresinol reductase IPR008030 NmrA-like	1.44027	0.0205047	/
Nitab4.5_0000109g0260	AFG1-family ATPase IPR005654 ATPase_ AFG1-like	-0.746394	8.69031e-05	/
Nitab4.5_0000109g0460	C1-like_ Zinc finger_ RING/FYVE/PHD-type	-0.639224	0.0321217	/
Nitab4.5_0000109g0540	Potassium transporter IPR018519 Potassium uptake protein_ kup IPR003855 K+ potassium transporter	-0.771986	0.00155429	/
Nitab4.5_0000109g0550	Unknown Protein	-2.03658	0.0113077	/
Nitab4.5_0004599g0080	Expansin IPR007112 Expansin 45_ endoglucanase-like IPR007117 Pollen allergen_expansin_ C-terminal	1.26742	1.06377e-05	/
Nitab4.5_0000171g0190	WRKY transcription factor 6 IPR003657 DNA-binding WRKY	-2.62297	2.13374e-08	/
Nitab4.5_0000171g0310	Unknown Protein	-0.942834	5.42746e-06	/
Nitab4.5_0000072g0530	Expressed protein (Fragment) IPR006766 Phosphate-induced protein 1 conserved region	0.698845	0.026574	/
Nitab4.5_0000072g0270	Receptor like kinase_ RLK	-0.788643	0.00971067	/
Nitab4.5_0000072g0020	BHLH transcription factor-like IPR011598 Helix-loop-helix DNA-binding	-0.860968	0.00685201	/
Nitab4.5_0002816g0020	Peroxisomal membrane protein 11-4 IPR008733 Peroxisomal biogenesis factor 11	-0.703848	0.000640493	/
Nitab4.5_0002816g0140	Mutator-like transposase IPR004332 Transposase_ MuDR_ plant	0.901384	0.0321217	/
Nitab4.5_0001267g0130	Receptor like kinase_ RLK	0.777877	0.0152293	/
Nitab4.5_0003173g0060	Receptor-like kinase IPR002290 Serine_threonine protein kinase	0.917629	0.0457191	/
Nitab4.5_0000103g0140	Metacaspase IPR011600 Peptidase C14_ caspase catalytic	-0.882391	0.0453168	/
Nitab4.5_0000600g0060	Ethylene-responsive transcription factor 2 IPR001471 Pathogenesis-related transcriptional factor and ERF_ DNA-binding	-1.80413	1.042e-17	/
Nitab4.5_0000600g0050	Ethylene responsive transcription factor 1a IPR001471 Pathogenesis-related transcriptional factor and ERF_ DNA-binding	-1.76374	2.57684e-12	/
Nitab4.5_0000058g0060	Abscisic acid receptor PYL6 IPR019587 Polyketide cyclase_dehydrase	-1.30257	2.12959e-06	/
Nitab4.5_0000058g0170	Peptide-N4-(N-acetyl-beta-glucosaminyl)asparagine amidase A	-0.399941	0.0293856	/
Nitab4.5_0000058g0200	Receptor like kinase_ RLK	-0.527164	0.000786607	/
Nitab4.5_0000058g0260	NAD(P)H-quinone oxidoreductase subunit K chloroplastic IPR006138 NADH:ubiquinone oxidoreductase_ 20 kDa subunit	-0.562181	0.0171149	/
Nitab4.5_0000797g0040	Transcription factor bHLH51 IPR001092 Basic helix-loop-helix dimerisation region bHLH	-0.805882	0.0037809	/
Nitab4.5_0000797g0140	Os03g0291800 protein (Fragment) IPR004253 Protein of unknown function DUF231_ plant	0.954117	0.00675461	/
Nitab4.5_0000737g0060	Hydroxycinnamoyl transferase IPR003480 Transferase	-0.782697	0.0155106	/
Nitab4.5_0000278g0160	MYB transcription factor IPR006447 Myb-like DNA-binding region_ SHAQKYF class	-0.419076	0.0142575	/
Nitab4.5_0000278g0130	Proline transporter 2 IPR013057 Amino acid transporter_ transmembrane	-0.928054	0.0244768	/
Nitab4.5_0000278g0040	class I heat shock protein IPR002068 Heat shock protein Hsp20	1.59015	0.000277428	/
Nitab4.5_0002822g0010	Unknown Protein	1.57249	0.000133305	/
Nitab4.5_0000394g0140	Unknown Protein	-0.786429	1.49022e-05	/
Nitab4.5_0000088g0050	Protein kinase superfamily protein	-1.14616	2.97322e-08	/
Nitab4.5_0000088g0100	Beta-xylosidase 4 IPR001764 Glycoside hydrolase_ family 3_ N-terminal	1.06263	0.00853008	/
Nitab4.5_0000001g0060	Short-chain dehydrogenase_reductase family protein IPR002347 Glucose_ribitol dehydrogenase	-0.411661	0.0395398	/
Nitab4.5_0000001g0090	YTH domain family 2 (Predicted) IPR007275 YT521-B-like protein	-0.384182	0.0110861	/
Nitab4.5_0000001g0320	Chaperone protein dnaJ 2 IPR003095 Heat shock protein DnaJ	-0.887955	0.0318991	/
Nitab4.5_0001413g0070	Carbohydrate kinase FGGY IPR000577 Carbohydrate kinase_ FGGY	-0.451806	0.00760066	/
Nitab4.5_0001413g0010	Calmodulin-binding protein IPR012442 Protein of unknown function DUF1645	-1.11796	0.0122979	/
Nitab4.5_0000009g0030	UDP-glucose glucosyltransferase IPR002213 UDP-glucuronosyl_UDP-glucosyltransferase	-1.26203	0.00164778	/
Nitab4.5_0000009g0370	O-methyltransferase IPR016461 O-methyltransferase_ COMT_ eukaryota	1.48365	2.89831e-06	/
Nitab4.5_0000009g0380	O-methyltransferase IPR016461 O-methyltransferase_ COMT_ eukaryota	1.10328	0.0171009	/
Nitab4.5_0000009g0480	Sucrose-phosphate synthase 1 IPR012819 Sucrose phosphate synthase_ plant	-1.13543	4.23124e-07	/
Nitab4.5_0000009g0500	Expansin-like protein IPR007112 Expansin 45_ endoglucanase-like IPR007117 Pollen allergen_expansin_ C-terminal	-1.14702	0.0294751	/
Nitab4.5_0000247g0080	MYB transcription factor IPR017930 Myb-type HTH DNA-binding domain	-0.523072	0.0277703	/
Nitab4.5_0000247g0020	Endo-1 4-beta-xylanase IPR013781 Glycoside hydrolase_ subgroup_ catalytic core	0.733217	0.0336496	/
Nitab4.5_0000016g0030	Receptor like kinase_ RLK	1.05919	0.00390539	/
Nitab4.5_0000452g0010	Carboxyl-terminal-processing protease IPR004447 Peptidase S41A_ C-terminal protease	-1.25781	3.88856e-12	/
Nitab4.5_0000452g0020	0	-0.896945	2.84342e-07	/
Nitab4.5_0000452g0080	0	1.10771	0.0386604	/
Nitab4.5_0002649g0100	Aspartyl protease family protein IPR001461 Peptidase A1	-0.461145	0.0460395	/
Nitab4.5_0002649g0020	Calcium-dependent protein kinase 4 IPR002290 Serine_threonine protein kinase	-0.458019	0.00372901	/
Nitab4.5_0001278g0050	Pectate lyase-like protein IPR002022 Pectate lyase_Amb allergen	0.92805	0.000670823	/
Nitab4.5_0001278g0080	Expressed protein (Fragment) IPR006514 Protein of unknown function DUF579_ plant	1.18378	0.00271129	/
Nitab4.5_0007883g0020	5-methyltetrahydropteroyltriglutamate--homocysteine methyltransferase IPR006276 5-methyltetrahydropteroyltriglutamate--homocysteine S-methyltransferase	0.720971	0.0405095	/
Nitab4.5_0000349g0200	30S ribosomal protein S7 chloroplastic IPR005717 Ribosomal protein S7_ bacterial-type	-0.747375	0.010138	/
Nitab4.5_0004057g0010	Os03g0816700 protein (Fragment) IPR007612 Protein of unknown function DUF567	-0.629703	8.8891e-06	/
Nitab4.5_0004475g0010	Avr9_Cf-9 rapidly elicited protein 137 IPR007700 Protein of unknown function DUF668	-3.59364	0.0152709	/
Nitab4.5_0000216g0070	PHD finger family protein IPR019787 Zinc finger_ PHD-finger	0.976415	0.00428133	/
Nitab4.5_0000216g0140	50S ribosomal protein L16 chloroplastic IPR000114 Ribosomal protein L16	-0.768686	0.000530877	/
Nitab4.5_0004912g0040	Laccase 1a IPR017761 Laccase	1.1125	0.00148607	/
Nitab4.5_0001192g0070	Cytokinin riboside 5_apos-monophosphate phosphoribohydrolase LOG IPR005269 Conserved hypothetical protein CHP00730	-0.757057	0.0386604	/
Nitab4.5_0001192g0020	Unknown Protein	-1.93329	1.66625e-30	/
Nitab4.5_0001808g0020	Drought-induced protein 1	-0.887144	0.000420724	/
Nitab4.5_0002116g0010	AT5g13970_MAC12_6	-0.358839	0.0364496	/
Nitab4.5_0000387g0090	5-methyltetrahydropteroyltriglutamate--homocysteine methyltransferase IPR006276 5-methyltetrahydropteroyltriglutamate--homocysteine S-methyltransferase	0.676312	0.0336518	/
Nitab4.5_0004588g0020	F-box family protein IPR001810 Cyclin-like F-box	1.01549	0.00822587	/
Nitab4.5_0004588g0010	Os03g0366700 protein (Fragment)	0.893053	0.0201021	/
Nitab4.5_0004584g0010	RAG1-activating protein 1 homolog IPR018179 RAG1-activating protein 1 homologue	-2.37214	0.0446053	/
Nitab4.5_0002841g0040	DNA binding protein IPR005516 Remorin_ C-terminal region	-1.49917	0.00418211	/
Nitab4.5_0000608g0140	Calcium-dependent protein kinase 4 IPR002290 Serine_threonine protein kinase	-0.481389	0.00145389	/
Nitab4.5_0000608g0090	Receptor like kinase_ RLK	1.12005	0.00375899	/
Nitab4.5_0002267g0090	Beta-1-3-galactosyl-o-glycosyl-glycoprotein IPR003406 Glycosyl transferase_ family 14	0.956723	0.00568153	/
Nitab4.5_0002267g0050	Unknown Protein	-1.78405	0.00658466	/
Nitab4.5_0002267g0020	Translocase of chloroplast 90_ chloroplastic	-0.287323	0.0427576	/
Nitab4.5_0001404g0030	Microtubule-associated protein MAP65-1a IPR007145 MAP65_ASE1	0.926965	0.0346078	/
Nitab4.5_0000346g0010	Beta-glucosidase 01 IPR013781 Glycoside hydrolase_ subgroup_ catalytic core	0.843102	0.0449425	/
Nitab4.5_0000963g0090	Protein kinase IPR002290 Serine_threonine protein kinase	0.941106	0.00372439	/
Nitab4.5_0002277g0010	Unknown Protein	0.921875	0.00440413	/
Nitab4.5_0001043g0020	Ribonucleoside hydrolase 1 IPR001910 Inosine_uridine-preferring nucleoside hydrolase	-1.35446	0.0461771	/
Nitab4.5_0001043g0030	UDP flavonoid 3-O-glucosyltransferase (Fragment) IPR002213 UDP-glucuronosyl_UDP-glucosyltransferase	-0.757209	0.0291794	/
Nitab4.5_0001043g0040	Zinc finger A20 and AN1 domain-containing stress-associated protein 6 IPR000058 Zinc finger_ AN1-type	-1.09208	1.25392e-14	/
Nitab4.5_0001676g0030	Zinc finger A20 and AN1 domain-containing stress-associated protein 6 IPR000058 Zinc finger_ AN1-type	-0.711718	1.27662e-05	/
Nitab4.5_0000581g0140	Ankyrin repeat domain-containing protein 44 IPR002110 Ankyrin	-0.814901	3.45873e-05	/
Nitab4.5_0001318g0050	Heat shock protein IPR002068 Heat shock protein Hsp20	3.1337	2.77041e-15	/
Nitab4.5_0002071g0010	Auxin response factor 8 IPR010525 Auxin response factor	0.843042	0.000229736	response to hormone
Nitab4.5_0003259g0090	FAM32A protein IPR013865 Protein of unknown function DUF1754_ eukaryotic	1.53371	5.1898e-05	/
Nitab4.5_0000712g0030	Homeobox-leucine zipper protein IPR003106 Leucine zipper_ homeobox-associated	1.06918	0.00170608	/
Nitab4.5_0001816g0130	ACT domain containing protein expressed IPR002912 Amino acid-binding ACT	-1.34157	1.15099e-13	/
Nitab4.5_0003337g0060	Formate dehydrogenase IPR006140 D-isomer specific 2-hydroxyacid dehydrogenase_ NAD-binding	-0.807796	0.0115524	/
Nitab4.5_0004698g0030	Nbs-lrr resistance protein (Fragment) IPR001810 Cyclin-like F-box	-1.3189	8.25863e-08	/
Nitab4.5_0000603g0060	Os12g0236050 protein (Fragment)	1.02354	0.000315925	/
Nitab4.5_0000603g0020	Receptor like kinase_ RLK	1.50213	0.00107577	/
Nitab4.5_0002861g0040	Carboxyl-terminal-processing protease IPR004447 Peptidase S41A_ C-terminal protease	-1.339	3.69523e-07	/
Nitab4.5_0005395g0010	Polygalacturonase inhibitor protein IPR013210 Leucine-rich repeat_ N-terminal	-1.57672	0.00298916	/
Nitab4.5_0000658g0110	Splicing factor arginine_serine-rich 4 IPR012677 Nucleotide-binding_ alpha-beta plait	1.02557	0.00194786	/
Nitab4.5_0000820g0050	Gamma-glutamyl phosphate reductase IPR005766 Delta l-pyrroline-5-carboxylate synthetase	-0.531389	0.0106997	/
Nitab4.5_0001154g0050	Kinesin like protein IPR001752 Kinesin_ motor region	-0.639175	0.0354765	/
Nitab4.5_0001154g0010	Auxin-induced SAUR-like protein IPR003676 Auxin responsive SAUR protein	1.68008	0.00279225	/
Nitab4.5_0000435g0090	ATP synthase subunit b_ chloroplastic IPR002146 ATPase_ F0 complex_ subunit B_B_ bacterial and chloroplast	-0.525526	0.0058839	/
Nitab4.5_0000683g0100	Os03g0291800 protein (Fragment) IPR004253 Protein of unknown function DUF231_ plant	1.29135	0.00207551	/
Nitab4.5_0000873g0010	Amino acid permease-like protein proline transporter-like protein IPR013057 Amino acid transporter_ transmembrane	-0.665564	0.000602084	/
Nitab4.5_0001654g0010	Hydroxycinnamoyl transferase IPR003480 Transferase	-1.57989	4.7517e-08	/
Nitab4.5_0001274g0040	Expansin-like protein IPR007112 Expansin 45_ endoglucanase-like IPR007117 Pollen allergen_expansin_ C-terminal	-1.18124	0.00509925	/
Nitab4.5_0001870g0020	Ring finger protein IPR018957 Zinc finger_ C3HC4 RING-type	1.54246	2.84043e-07	/
Nitab4.5_0001106g0060	Peptide-N4-(N-acetyl-beta-glucosaminyl)asparagine amidase A	-0.424595	0.0437693	/
Nitab4.5_0002466g0010	Chitinase-like protein IPR000726 Glycoside hydrolase_ family 19_ catalytic	1.47865	0.0011231	/
Nitab4.5_0001780g0110	NAC domain protein IPR003441 protein	1.59886	0.0185853	/
Nitab4.5_0002149g0010	MFS family major facilitator transporter glycerol-3-phosphate cation symporter IPR016196 Major facilitator superfamily_ general substrate transporter	-1.14657	2.26816e-10	/
Nitab4.5_0002394g0030	TraB family protein IPR002816 Pheromone shutdown-related_ TraB	-0.935961	3.57817e-06	/
Nitab4.5_0002394g0010	Ethylene-responsive transcription factor 4 IPR001471 Pathogenesis-related transcriptional factor and ERF_ DNA-binding	-5.20995	0.00264501	/
Nitab4.5_0002394g0050	Tubulin beta chain IPR002453 Beta tubulin	0.834906	0.00135219	/
Nitab4.5_0002394g0060	Long-chain-fatty-acid--CoA ligase IPR000873 AMP-dependent synthetase and ligase	-1.97558	1.08776e-09	/
Nitab4.5_0004439g0060	Kinesin-like protein IPR001752 Kinesin_ motor region	0.911343	0.0303188	/
Nitab4.5_0004439g0080	Genomic DNA chromosome 5 TAC clone K24M7	-0.989204	0.000474874	/
Nitab4.5_0001625g0050	Citrate transporter family protein IPR004680 Divalent ion symporter	-2.58345	0.00275327	/
Nitab4.5_0001625g0040	Unknown Protein IPR007749 Protein of unknown function DUF677	1.55942	0.0448742	/
Nitab4.5_0001331g0110	Multidrug resistance protein ABC transporter family IPR003439 ABC transporter-like	-0.70932	0.00868077	/
Nitab4.5_0005545g0030	DNA helicase-like IPR003593 ATPase_ AAA+ type_ core	-2.11703	1.24607e-17	/
Nitab4.5_0003309g0010	Zinc finger-homeodomain protein 3 (Fragment) IPR006455 Homeobox domain_ ZF-HD class	1.6038	9.92422e-05	/
Nitab4.5_0003309g0050	Hydrolase alpha_beta fold family protein IPR000073 Alpha_beta hydrolase fold-1	-0.887533	0.00123913	/
Nitab4.5_0002531g0050	GDSL esterase_lipase At3g48460 IPR001087 Lipase_ GDSL	0.768747	0.0100846	/
Nitab4.5_0004048g0010	Peptide transporter IPR000109 TGF-beta receptor_ type I_II extracellular region	-1.47385	0.0066178	/
Nitab4.5_0007282g0060	Pentatricopeptide repeat-containing protein IPR002625 Smr protein_MutS2 C-terminal	-0.576022	0.00125899	/
Nitab4.5_0004605g0010	Phosphoribosylanthranilate transferase (Fragment) IPR013583 Phosphoribosyltransferase C-terminal_ plant	0.805063	0.035927	/
Nitab4.5_0001642g0050	Gibberellin-regulated protein 2 IPR003854 Gibberellin regulated protein	1.19493	0.00330015	/
Nitab4.5_0005281g0050	Receptor-like protein kinase At3g21340 IPR002290 Serine_threonine protein kinase	1.0408	0.000641975	/
Nitab4.5_0001599g0100	Glucose-repressible alcohol dehydrogenase transcriptional effector IPR005135 Endonuclease_exonuclease_phosphatase	-0.902117	0.0136922	/
Nitab4.5_0002046g0110	Unknown Protein	-1.49086	0.000507488	/
Nitab4.5_0002046g0140	Diphosphoinositol polyphosphate phosphohydrolase 1 IPR000086 NUDIX hydrolase domain	-1.31357	2.89862e-07	/
Nitab4.5_0002046g0100	Receptor like kinase_ RLK	0.748649	0.000514423	/
Nitab4.5_0003463g0120	GTP binding protein IPR007612 Protein of unknown function DUF567	-1.21589	6.99159e-07	/
Nitab4.5_0003603g0140	F-box family protein IPR005174 Protein of unknown function DUF295	-0.393097	0.0458191	/
Nitab4.5_0000980g0370	Aquaporin IPR003676 Auxin responsive SAUR protein	-0.573873	0.0335281	/
Nitab4.5_0000980g0290	0	-2.08561	0.0354121	/
Nitab4.5_0005046g0010	Unknown Protein IPR010410 Protein of unknown function DUF1005	-0.920235	0.00318331	/
Nitab4.5_0001636g0020	Isochorismatase hydrolase IPR000868 Isochorismatase-like	-1.14543	0.0115393	/
Nitab4.5_0003111g0050	AT-hook motif nuclear localized protein 1 IPR005175 Protein of unknown function DUF296	-0.346781	0.011572	/
Nitab4.5_0003658g0030	REF-like stress related protein 1 IPR008802 Rubber elongation factor	-0.602313	0.0446685	/
Nitab4.5_0007958g0010	Xyloglucan endotransglucosylase_hydrolase 5 IPR016455 Xyloglucan endotransglucosylase_hydrolase IPR008263 Glycoside hydrolase_ family 16_ active site	0.826997	0.023943	cell wall
Nitab4.5_0002031g0050	Phototropic-responsive NPH3 family protein IPR004249 NPH3	1.92215	1.0746e-13	/
Nitab4.5_0003838g0090	Neutral invertase IPR006937 Plant neutral invertase	-1.26978	8.67499e-09	/
Nitab4.5_0005883g0030	Nicotianamine synthase IPR004298 Nicotianamine synthase	-0.679984	0.0446424	/
Nitab4.5_0004176g0020	Maleylacetoacetate isomerase _ glutathione S-transferase IPR005955 Maleylacetoacetate isomerase	-0.533148	0.0165483	/
Nitab4.5_0004176g0040	Zinc finger protein zfs1 IPR000571 Zinc finger_ CCCH-type	1.55225	0.00106953	/
Nitab4.5_0000399g0060	Genomic DNA chromosome 5 TAC clone K1F13	-0.42786	0.0422477	/
Nitab4.5_0004889g0010	Pentatricopeptide repeat-containing protein IPR002885 Pentatricopeptide repeat	1.29348	0.00148782	/
Nitab4.5_0003748g0030	NAC domain protein IPR003441 protein	-0.547089	0.0135797	/
Nitab4.5_0002650g0060	Transcription factor_ transcription regulator IPR001092 Basic helix-loop-helix dimerisation region bHLH	0.768069	0.0191815	/
Nitab4.5_0001026g0100	BHLH transcription factor IPR001092 Basic helix-loop-helix dimerisation region bHLH	-0.431636	0.0255336	/
Nitab4.5_0002304g0070	GATA transcription factor 9 IPR016679 Transcription factor_ GATA_ plant	0.972487	0.0190763	/
Nitab4.5_0001823g0020	Malate dehydrogenase_ cytoplasmic IPR011274 Malate dehydrogenase_ NAD-dependent_ cytosolic	1.1153	0.00561932	/
Nitab4.5_0004425g0020	Cytochrome P450	-0.684394	0.0183813	/
Nitab4.5_0004425g0030	Rho-related GTP-binding protein RhoC IPR003578 Ras small GTPase_ Rho type	0.965825	0.0221978	/
Nitab4.5_0001788g0060	ATP synthase subunit alpha IPR005294 ATPase_ F1 complex_ alpha subunit	-1.17119	2.15405e-05	/
Nitab4.5_0003249g0050	Kinase interacting family protein IPR011684 KIP1-like	0.578882	0.0351902	/
Nitab4.5_0004592g0020	N-terminal asparagine amidohydrolase family protein	-0.588972	0.0050659	/
Nitab4.5_0001920g0070	Unknown Protein IPR012876 Protein of unknown function DUF1677_ plant	1.22731	0.0164085	/
Nitab4.5_0001237g0020	Acetyltransferase GNAT family protein expressed IPR000182 GCN5-related N-acetyltransferase	-1.86013	1.87758e-06	/
Nitab4.5_0001237g0010	Ribosomal-protein-alanine N-acetyltransferase IPR000182 GCN5-related N-acetyltransferase	-3.04132	2.91278e-06	/
Nitab4.5_0004881g0040	Male sterility MS5 family protein IPR011990 Tetratricopeptide-like helical	-0.890493	0.00190511	/
Nitab4.5_0004881g0010	Uncharacterized aarF domain-containing protein kinase 1 IPR004147 ABC-1	-0.621799	0.0386454	/
Nitab4.5_0002920g0050	Salicylic acid carboxyl methyltransferase IPR005299 SAM dependent carboxyl methyltransferase	-3.32877	0.000162476	/
Nitab4.5_0000191g0070	F-box family protein IPR017451 F-box associated type 1	-0.694877	0.00364875	/
Nitab4.5_0000191g0040	SRC2 homolog (Fragment) IPR018029 C2 membrane targeting protein	-0.626845	0.000142842	/
Nitab4.5_0000191g0030	Beta-amylase IPR013781 Glycoside hydrolase_ subgroup_ catalytic core	-1.64934	5.02817e-21	/
Nitab4.5_0003083g0050	50S ribosomal protein L2 chloroplastic IPR005880 Ribosomal protein L2_ bacterial-type	-1.08718	4.38756e-08	/
Nitab4.5_0003083g0040	50S ribosomal protein L23 IPR013025 Ribosomal protein L25_L23	-0.904613	0.000479108	/
Nitab4.5_0005076g0010	Protein phosphatase 2C containing protein IPR015655 Protein phosphatase 2C	-0.982952	2.2251e-05	/
Nitab4.5_0003767g0050	Ring H2 finger protein IPR018957 Zinc finger_ C3HC4 RING-type	-1.56703	7.31417e-07	/
Nitab4.5_0002852g0020	Ethylene-responsive transcription factor 14 IPR001471 Pathogenesis-related transcriptional factor and ERF_ DNA-binding	-2.21517	0.0125403	/
Nitab4.5_0001783g0160	30S ribosomal protein S19_ chloroplastic OS=Buxus microphylla GN=rps19 PE=3 SV=1	-1.97677	1.91737e-06	/
Nitab4.5_0001783g0150	50S ribosomal protein L2 chloroplastic IPR005880 Ribosomal protein L2_ bacterial-type	-1.16548	2.58188e-07	/
Nitab4.5_0002937g0040	Ammonium transporter IPR001905 Ammonium transporter	-1.11179	0.000975184	/
Nitab4.5_0001005g0010	Serine_threonine-protein phosphatase-tetraphosphatase	-0.315637	0.0160946	/
Nitab4.5_0004510g0030	0	-0.607353	0.00178224	/
Nitab4.5_0001418g0060	Os02g0200800 protein (Fragment) IPR009675 Targeting for Xklp2	1.07589	0.00305048	/
Nitab4.5_0002709g0090	Cyclopropane-fatty-acyl-phospholipid synthase IPR003333 Cyclopropane-fatty-acyl-phospholipid synthase	-0.327661	0.0154081	/
Nitab4.5_0002709g0020	Proton gradient regulation 5	-0.789332	0.00282503	/
Nitab4.5_0004203g0010	Receptor-like protein kinase IPR002290 Serine_threonine protein kinase	-0.36117	0.0379068	/
Nitab4.5_0000451g0080	Selenium binding protein IPR008826 Selenium-binding protein	-0.455872	0.0331183	/
Nitab4.5_0000451g0050	Beta-amylase IPR013781 Glycoside hydrolase_ subgroup_ catalytic core	-1.5486	1.44356e-21	/
Nitab4.5_0000451g0020	Unknown Protein	-0.406369	0.0164085	/
Nitab4.5_0001416g0040	Receptor-like kinase IPR002290 Serine_threonine protein kinase	-1.19438	0.00572496	/
Nitab4.5_0002656g0050	BHLH transcription factor-like IPR001092 Basic helix-loop-helix dimerisation region bHLH	2.15968	0.0172205	/
Nitab4.5_0002656g0030	Early flowering 3	-0.938177	2.37732e-05	/
Nitab4.5_0001841g0140	Serine carboxypeptidase 1 IPR001563 Peptidase S10_ serine carboxypeptidase	0.785039	0.01147	/
Nitab4.5_0001841g0030	NAD(P)H-quinone oxidoreductase subunit J IPR020396 NADH:ubiquinone oxidoreductase_ 30 kDa subunit_ conserved site IPR001268 NADH:ubiquinone oxidoreductase_ 30 kDa subunit	-0.654328	0.0364819	/
Nitab4.5_0001919g0180	Light-dependent short hypocotyls 1 IPR006936 Protein of unknown function DUF640	1.28639	0.000906604	/
Nitab4.5_0001082g0060	TCP family transcription factor IPR005333 Transcription factor_ TCP	-0.456541	0.0262342	/
Nitab4.5_0003634g0020	ATP synthase subunit b_apos IPR002146 ATPase_ F0 complex_ subunit B_B_ bacterial and chloroplast	-0.855089	0.00709749	/
Nitab4.5_0001632g0010	Myb family transcription factor-like protein IPR006447 Myb-like DNA-binding region_ SHAQKYF class	-0.965316	5.36419e-05	/
Nitab4.5_0002372g0020	Receptor-like protein kinase At5g59670 IPR002290 Serine_threonine protein kinase	-2.05554	0.00010084	/
Nitab4.5_0003240g0050	NAD kinase IPR002504 ATP-NAD_AcoX kinase	-0.474872	0.0134183	/
Nitab4.5_0003721g0030	Serine_threonine protein kinase IPR002290 Serine_threonine protein kinase	0.933032	0.0239186	/
Nitab4.5_0001806g0020	Integrin-linked kinase-associated serine_threonine phosphatase 2C IPR015655 Protein phosphatase 2C	-1.95655	0.00567717	/
Nitab4.5_0002001g0010	Serine carboxypeptidase IPR001563 Peptidase S10_ serine carboxypeptidase	1.10045	0.0119887	/
Nitab4.5_0001326g0130	Expansin-1 IPR002963 Expansin	2.19783	3.71587e-12	/
Nitab4.5_0001326g0170	Genomic DNA chromosome 5 BAC clone F2O15	-0.537388	0.0234804	/
Nitab4.5_0001326g0090	GRAS family transcription factor IPR005202 GRAS transcription factor	-1.17667	6.41395e-07	/
Nitab4.5_0001326g0010	Laccase IPR017761 Laccase	1.2059	0.0415362	/
Nitab4.5_0003212g0030	MYB transcription factor IPR015495 Myb transcription factor	-0.836193	0.00101995	/
Nitab4.5_0001068g0090	Exocyst complex component 7 IPR004140 Exo70 exocyst complex subunit	-0.992045	1.28399e-05	/
Nitab4.5_0000182g0110	Serine_threonine kinase IPR002290 Serine_threonine protein kinase	-0.718569	0.0323741	/
Nitab4.5_0000372g0010	AP2-like ethylene-responsive transcription factor At1g16060 IPR001471 Pathogenesis-related transcriptional factor and ERF_ DNA-binding	-1.34652	8.68647e-05	/
Nitab4.5_0000933g0020	class I heat shock protein IPR002068 Heat shock protein Hsp20	1.93639	0.00155307	/
Nitab4.5_0000933g0040	0	-1.29869	0.0359389	/
Nitab4.5_0000933g0030	class I heat shock protein IPR002068 Heat shock protein Hsp20	1.73039	4.05719e-05	/
Nitab4.5_0000933g0090	Unknown Protein	0.87929	0.00583235	/
Nitab4.5_0002437g0020	BEL1-like homeodomain protein 1 IPR001356 Homeobox IPR017970 Homeobox_ conserved site	-0.615832	0.0214753	/
Nitab4.5_0001075g0020	Arabidopsis thaliana genomic DNA chromosome 5 P1 clone MOK16 IPR007608 Protein of unknown function DUF584	-2.47767	1.58206e-18	/
Nitab4.5_0002101g0050	Enhanced disease susceptibility 1 (Fragment) IPR002921 Lipase_ class 3	-0.948786	0.0205236	/
Nitab4.5_0003012g0060	Glucosyltransferase IPR002213 UDP-glucuronosyl_UDP-glucosyltransferase	1.16826	0.00975929	/
Nitab4.5_0004854g0010	Heat shock protein 90 (Fragment) IPR003594 ATP-binding region_ ATPase-like IPR001404 Heat shock protein Hsp90	4.36885	2.06175e-05	/
Nitab4.5_0002867g0010	Unknown Protein	-1.31181	0.00583171	/
Nitab4.5_0001386g0050	Wound induced protein	-1.67353	1.45764e-07	/
Nitab4.5_0006529g0030	Polynucleotidyl transferase Ribonuclease H fold_ related	-3.05207	0.00248355	/
Nitab4.5_0000163g0200	Fasciclin-like arabinogalactan protein 10 IPR000782 FAS1 domain	0.779824	0.00173621	/
Nitab4.5_0000505g0120	Tobacco rattle virus-induced protein variant 2 IPR008889 VQ	-3.11966	2.84324e-07	/
Nitab4.5_0003061g0020	Myb-related transcription factor IPR015495 Myb transcription factor	-1.32669	0.0154345	/
Nitab4.5_0002015g0040	Genomic DNA chromosome 3 P1 clone MMP21	-0.667131	0.000308313	/
Nitab4.5_0002015g0090	1-aminocyclopropane-1-carboxylate oxidase-like protein IPR005123 Oxoglutarate and iron-dependent oxygenase	-1.77318	1.37389e-10	/
Nitab4.5_0002443g0040	class I heat shock protein IPR002068 Heat shock protein Hsp20	1.48562	6.41395e-07	/
Nitab4.5_0002315g0060	Os06g0183700 protein (Fragment)	-0.440864	0.0289255	/
Nitab4.5_0002724g0070	Hydroxycinnamoyl CoA shikimate_quinate hydroxycinnamoyltransferase IPR003480 Transferase	-0.724527	6.00843e-05	/
Nitab4.5_0002611g0020	Cellulose synthase 3 IPR005150 Cellulose synthase	1.31129	0.000126378	/
Nitab4.5_0001671g0150	Unknown Protein	-1.7653	0.0425224	/
Nitab4.5_0001671g0100	Unknown Protein	-2.54311	0.00852045	/
Nitab4.5_0000028g0180	Blue copper protein (Fragment) IPR003245 Plastocyanin-like	-2.65026	0.0219672	/
Nitab4.5_0000028g0320	TPR domain protein IPR011990 Tetratricopeptide-like helical	-3.52216	0.00546829	/
Nitab4.5_0000028g0480	Unknown Protein	-0.986413	0.00323473	/
Nitab4.5_0000074g0100	0	1.49736	0.0319862	/
Nitab4.5_0000413g0040	Lysine decarboxylase IPR015421 Pyridoxal phosphate-dependent transferase_ major region_ subdomain 1	-0.846683	0.0010999	/
Nitab4.5_0000747g0020	Serine_threonine-protein kinase receptor IPR002290 Serine_threonine protein kinase	-1.86914	4.12898e-07	/
Nitab4.5_0000455g0070	Cytochrome P450 NADPH-reductase IPR015702 NADPH Cytochrome P450 Reductase	-0.397538	0.00505579	/
Nitab4.5_0000055g0170	Pentatricopeptide repeat-containing protein IPR002885 Pentatricopeptide repeat	-0.442583	0.0406761	/
Nitab4.5_0001259g0010	Cyclin-dependent protein kinase regulator-like protein IPR015453 G2_mitotic-specific cyclin A	1.26777	0.0236593	/
Nitab4.5_0001259g0020	0	1.39566	6.40523e-05	/
Nitab4.5_0002017g0040	Serine_threonine protein phosphatase 2C IPR015655 Protein phosphatase 2C	-1.48585	3.19325e-17	/
Nitab4.5_0000238g0020	SRC2-like protein IPR018029 C2 membrane targeting protein	-0.946091	0.000795516	/
Nitab4.5_0000238g0090	Cell number regulator 10 IPR006461 Protein of unknown function Cys-rich	-0.94538	0.000119786	/
Nitab4.5_0000800g0020	Glucan endo-1 3-beta-glucosidase 1 IPR012946 X8	0.867321	0.0331183	/
Nitab4.5_0001118g0040	Hydrolase alpha_beta fold family protein IPR000073 Alpha_beta hydrolase fold-1	-1.6218	0.00201051	/
Nitab4.5_0002052g0100	Glucan endo-1 3-beta-glucosidase 3 IPR012946 X8	0.901254	0.00383439	/
Nitab4.5_0002052g0010	NPH3 domain containing protein-like IPR007679 Protein of unknown function DUF569	-1.62059	1.41419e-12	/
Nitab4.5_0000141g0140	Sphingosine hydroxylase IPR006694 Fatty acid hydroxylase	-0.483331	0.0461771	/
Nitab4.5_0000069g0320	Sel1 domain protein repeat-containing protein IPR011990 Tetratricopeptide-like helical	-0.804002	0.000155755	/
Nitab4.5_0000069g0470	Alpha_beta superfamily hydrolase IPR010765 Protein of unknown function DUF1350	-0.515383	0.0289176	/
Nitab4.5_0000944g0100	0	-1.06705	0.00505579	/
Nitab4.5_0000944g0090	Glutamate decarboxylase IPR010107 Glutamate decarboxylase	-1.60488	0.048885	/
Nitab4.5_0002905g0040	Unknown Protein IPR006702 Uncharacterised protein family UPF0497_ trans-membrane plant	-2.44065	0.0414768	/
Nitab4.5_0001600g0040	GRAM-containing_ABA-responsive protein (Fragment) IPR004182 GRAM	-0.444907	0.0272006	/
Nitab4.5_0001600g0140	Hydroxyproline-rich glycoprotein family protein	-0.577387	0.000801469	/
Nitab4.5_0000913g0020	NAC domain transcription factor protein	-0.564966	0.0239186	/
Nitab4.5_0001196g0090	S-adenosylmethionine decarboxylase proenzyme IPR001985 S-adenosylmethionine decarboxylase	-0.695363	3.7612e-05	/
Nitab4.5_0002792g0010	hypoxia-responsive family protein / zinc finger (C3HC4-type RING finger) family protein	-0.876294	4.52902e-06	/
Nitab4.5_0002792g0060	Unknown Protein	-0.828695	0.000105211	/
Nitab4.5_0001135g0010	Os04g0625000 protein (Fragment)	0.736495	0.009397	/
Nitab4.5_0001135g0060	CCR4-NOT transcription complex subunit 7 IPR006941 Ribonuclease CAF1	-0.512293	0.0118224	/
Nitab4.5_0000755g0190	Unknown Protein	-4.65337	3.22032e-08	/
Nitab4.5_0006089g0070	Stress responsive A_B barrel domain family protein IPR013097 Stress responsive alpha-beta barrel	0.945887	0.0412678	/
Nitab4.5_0001453g0020	Nucleobase ascorbate transporter IPR006043 Xanthine_uracil_vitamin C permease	0.728755	0.044531	/
Nitab4.5_0001453g0040	Prephenate dehydratase IPR001086 Prephenate dehydratase	-1.46388	2.5928e-14	/
Nitab4.5_0001453g0050	Os02g0448600 protein (Fragment)	-0.981361	1.13668e-13	/
Nitab4.5_0001453g0100	Splicing factor U2af subunit IPR009145 U2 auxiliary factor small subunit	0.785779	0.00208874	/
Nitab4.5_0000442g0250	Cellulose synthase-like C6 glycosyltransferase family 2 IPR001173 Glycosyl transferase_ family 2	0.743769	0.0161252	/
Nitab4.5_0000329g0060	Unknown Protein IPR012862 Protein of unknown function DUF1635	1.36444	0.00093054	/
Nitab4.5_0000329g0150	Exostosin-like glycosyltransferase IPR004263 Exostosin-like	0.704493	0.0313405	/
Nitab4.5_0000173g0060	30S ribosomal protein S11 chloroplastic IPR019981 Ribosomal protein S11_ bacterial-type	-0.484163	0.0358283	/
Nitab4.5_0000173g0110	30S ribosomal protein S8 IPR000630 Ribosomal protein S8	-0.697711	0.0175336	/
Nitab4.5_0000173g0120	Cys2_His2 zinc-finger transcription factor IPR007087 Zinc finger_ C2H2-type	-2.30884	1.07805e-20	/
Nitab4.5_0000173g0270	Ring H2 finger protein IPR011016 Zinc finger_ RING-CH-type	-1.08849	0.000496113	/
Nitab4.5_0005283g0070	Unknown Protein	1.488	0.0406944	/
Nitab4.5_0004479g0050	Os03g0859900 protein (Fragment) IPR006869 Protein of unknown function DUF547	1.45613	0.0173738	/
Nitab4.5_0000602g0060	Cytokinin riboside 5_apos-monophosphate phosphoribohydrolase LOG IPR005269 Conserved hypothetical protein CHP00730	-1.97399	3.44402e-17	/
Nitab4.5_0000650g0160	Arabidopsis thaliana genomic DNA chromosome 5 P1 clone MOK16	1.12589	4.41822e-07	/
Nitab4.5_0000650g0080	Fasciclin-like arabinogalactan protein 5 IPR000782 FAS1 domain	1.16862	0.00555405	/
Nitab4.5_0000888g0020	Zinc finger family protein IPR007087 Zinc finger_ C2H2-type	-1.76084	0.00583235	/
Nitab4.5_0001953g0030	Fatty acid elongase 3-ketoacyl-CoA synthase IPR012392 Very-long-chain 3-ketoacyl-CoA synthase	-1.14501	1.72085e-09	/
Nitab4.5_0001953g0090	Exocyst complex protein EXO70 IPR004140 Exo70 exocyst complex subunit	-2.27978	4.00335e-05	/
Nitab4.5_0000610g0290	MYB transcription factor IPR015495 Myb transcription factor	-0.476143	0.000605757	/
Nitab4.5_0001800g0020	heat shock protein IPR013126 Heat shock protein 70	1.57415	3.56787e-06	/
Nitab4.5_0001800g0190	Epsin 2-like protein (Fragment) IPR001026 Epsin_ N-terminal	-0.760872	0.00300658	/
Nitab4.5_0002726g0020	Hydroxymethylglutaryl-CoA lyase IPR000891 Pyruvate carboxyltransferase	-0.623018	0.00155429	/
Nitab4.5_0000492g0180	Plastocyanin-like domain containing protein expressed IPR003245 Plastocyanin-like	0.992784	0.0377197	/
Nitab4.5_0000492g0110	Cytochrome c-type biogenesis protein CcmE IPR004329 CcmE_CycJ protein	0.921183	0.0389544	/
Nitab4.5_0002175g0010	Cytochrome P450	-2.04094	0.00298916	/
Nitab4.5_0000573g0040	Endoglucanase 1 IPR008928 Six-hairpin glycosidase-like IPR012341 Six-hairpin glycosidase IPR018221 Glycoside hydrolase_ family 9_ active site IPR001701 Glycoside hydrolase_ family 9	0.791226	0.00958228	/
Nitab4.5_0006360g0020	Unknown Protein IPR009438 Phytosulfokine	-1.20223	4.3793e-07	/
Nitab4.5_0004567g0080	AT5G28150-like protein (Fragment) IPR008586 Protein of unknown function DUF868_ plant	-1.4903	8.50563e-07	/
Nitab4.5_0001725g0120	Hydrolase alpha_beta fold family protein IPR000073 Alpha_beta hydrolase fold-1	-0.594243	0.0347208	/
Nitab4.5_0002632g0010	Unknown Protein	-0.584382	0.0370078	/
Nitab4.5_0002632g0040	Transcription initiation factor TFIID subunit 8 IPR006565 Bromodomain transcription factor	1.21993	0.00993288	/
Nitab4.5_0002018g0080	Protein phosphatase 2C containing protein IPR015655 Protein phosphatase 2C	0.877072	0.0235007	/
Nitab4.5_0003264g0030	Unknown Protein	-0.834757	0.010787	/
Nitab4.5_0007908g0030	Peptide transporter IPR000109 TGF-beta receptor_ type I_II extracellular region	-1.69711	2.76066e-06	/
Nitab4.5_0003654g0010	Chaperone protein DnaJ IPR003095 Heat shock protein DnaJ	1.92795	2.29681e-18	/
Nitab4.5_0001226g0020	WRKY-like transcription factor IPR003657 DNA-binding WRKY	-1.23747	4.88433e-08	/
Nitab4.5_0003578g0010	NHL1 (Fragment) IPR010847 Harpin-induced 1	-0.302051	0.04637	/
Nitab4.5_0000328g0130	Unknown Protein	-0.574164	0.00288291	/
Nitab4.5_0003620g0010	GRAS family transcription factor IPR005202 GRAS transcription factor	-0.948109	0.000145356	/
Nitab4.5_0002238g0090	Glycosyltransferase IPR002495 Glycosyl transferase_ family 8	1.16249	0.0453168	/
Nitab4.5_0003122g0010	Serine_threonine kinase receptor IPR002290 Serine_threonine protein kinase	-1.79304	0.0386922	/
Nitab4.5_0003688g0040	Choline transporter like family IPR007603 Protein of unknown function DUF580	0.82949	0.0471667	/
Nitab4.5_0000831g0030	BZIP transcription factor family protein IPR011700 Basic leucine zipper	0.991549	0.0397129	/
Nitab4.5_0004409g0050	Lipase (Fragment) IPR002921 Lipase_ class 3	-0.626062	0.007782	/
Nitab4.5_0001924g0060	9-cis-epoxycarotenoid dioxygenase	1.82505	3.53661e-08	/
Nitab4.5_0001864g0080	Glutathione transferase IPR004046 Glutathione S-transferase_ C-terminal	-1.23445	0.000816844	/
Nitab4.5_0001090g0120	Phosphatase 2C family protein IPR015655 Protein phosphatase 2C	-0.366888	0.0136699	/
Nitab4.5_0002526g0030	Expansin B1 IPR007117 Pollen allergen_expansin_ C-terminal	2.707	7.22444e-20	/
Nitab4.5_0000945g0040	START-like domain	1.29813	8.22505e-05	/
Nitab4.5_0004360g0070	Serine_threonine-protein kinase receptor IPR002290 Serine_threonine protein kinase	-1.70307	2.23584e-07	/
Nitab4.5_0004358g0070	Uncharacterized membrane protein C24H6.13 IPR003864 Protein of unknown function DUF221	0.933205	0.00584733	/
Nitab4.5_0004358g0060	Fasciclin-like arabinogalactan protein 2 IPR000782 FAS1 domain	0.88675	0.0154398	/
Nitab4.5_0008166g0030	Dopamine beta-monooxygenase IPR007613 Protein of unknown function DUF568_ DOMON-like	1.1639	0.0242966	/
Nitab4.5_0003086g0040	RING-H2 finger protein IPR018957 Zinc finger_ C3HC4 RING-type	0.677426	0.0364819	/
Nitab4.5_0003086g0080	CONSTANS-like zinc finger protein IPR010402 CCT domain	0.870203	0.0406944	/
Nitab4.5_0002232g0090	Pectinesterase IPR000070 Pectinesterase_ catalytic	1.32514	0.00391188	cell wall
Nitab4.5_0002280g0020	Lysine_histidine transporter IPR013057 Amino acid transporter_ transmembrane	1.02588	0.0105123	/
Nitab4.5_0001699g0070	Unknown Protein	-1.12817	0.000244132	/
Nitab4.5_0001565g0010	Os10g0422600 protein (Fragment) IPR007650 Protein of unknown function DUF581	2.04527	4.89359e-24	/
Nitab4.5_0002079g0050	Unknown Protein	1.01891	0.0346226	/
Nitab4.5_0006861g0010	Os07g0175100 protein (Fragment)	-0.975945	0.013366	/
Nitab4.5_0006552g0010	unknown protein similar to AT5G56880	-1.1769	0.0159612	/
Nitab4.5_0005033g0030	Beta-galactosidase IPR001944 Glycoside hydrolase_ family 35	0.972374	0.026353	/
Nitab4.5_0005033g0050	GATA transcription factor 20 IPR000679 Zinc finger_ GATA-type	-0.570082	0.0141019	/
Nitab4.5_0005033g0010	Unknown Protein	-0.383543	0.0196389	/
Nitab4.5_0000938g0040	IST1 homolog IPR005061 Protein of unknown function DUF292_ eukaryotic	-0.367581	0.0340994	/
Nitab4.5_0001668g0090	Proline-rich protein IPR006121 Heavy metal transport_detoxification protein	-0.387693	0.0386922	/
Nitab4.5_0001668g0100	Pentatricopeptide repeat-containing protein IPR002625 Smr protein_MutS2 C-terminal	0.597227	0.047248	/
Nitab4.5_0000143g0030	Unknown Protein	2.71494	0.00529208	/
Nitab4.5_0000143g0040	GRAS family transcription factor IPR005202 GRAS transcription factor	-0.303835	0.0464713	/
Nitab4.5_0000143g0160	Sodium-dependent dicarboxylate transporter IPR001898 Sodium_sulphate symporter	-0.764046	0.00163943	/
Nitab4.5_0001088g0020	Pentatricopeptide repeat-containing protein IPR002885 Pentatricopeptide repeat	0.997191	0.0320171	/
Nitab4.5_0003888g0010	Avr9_Cf-9 rapidly elicited protein 75	-1.84036	8.56326e-06	/
Nitab4.5_0003093g0030	Glycogenin-like protein IPR002495 Glycosyl transferase_ family 8	1.09555	0.00721303	/
Nitab4.5_0003093g0010	Pectinesterase family protein IPR000070 Pectinesterase_ catalytic	0.795955	0.01484	cell wall
Nitab4.5_0000518g0090	Laccase 1a IPR017760 L-ascorbate oxidase_ plants	-1.73211	0.0458285	/
Nitab4.5_0004120g0020	Acyl-CoA oxidase IPR012258 Acyl-CoA oxidase	-0.756855	0.0182537	/
Nitab4.5_0003549g0010	Protein phosphatase 2c IPR015655 Protein phosphatase 2C	-0.459058	0.00719364	/
Nitab4.5_0008961g0010	Ring finger protein IPR018957 Zinc finger_ C3HC4 RING-type	-1.57424	2.49103e-05	/
Nitab4.5_0004201g0030	U-box domain-containing protein IPR011989 Armadillo-like helical	-0.495958	0.0264074	/
Nitab4.5_0005622g0010	Os06g0207500 protein (Fragment) IPR004253 Protein of unknown function DUF231_ plant	0.943294	0.0259721	/
Nitab4.5_0001435g0070	Basic leucine zipper and W2 domain-containing protein 2 IPR003307 eIF4-gamma_eIF5_eIF2-epsilon	0.761842	0.0380262	/
Nitab4.5_0000561g0070	O-methyltransferase IPR016461 O-methyltransferase_ COMT_ eukaryota	2.51537	0.000546896	/
Nitab4.5_0000561g0030	Phosphatidyl synthase IPR006353 HAD-superfamily hydrolase_ subfamily IIA_ CECR5	-0.745574	0.0278465	/
Nitab4.5_0001449g0090	Calreticulin 2 calcium-binding protein IPR009169 Calreticulin	-0.541894	0.0206291	/
Nitab4.5_0001449g0010	Annexin IPR009118 Annexin_ type plant	2.63723	0.0235583	/
Nitab4.5_0001951g0080	Tubulin beta chain IPR002453 Beta tubulin	0.633541	0.016235	/
Nitab4.5_0001905g0030	Abscisic acid receptor PYL6 IPR019587 Polyketide cyclase_dehydrase	-2.47775	1.17169e-10	/
Nitab4.5_0005893g0010	1-aminocyclopropane-1-carboxylate oxidase 1 IPR005123 Oxoglutarate and iron-dependent oxygenase	-1.36707	0.0044936	/
Nitab4.5_0005183g0090	Glucosyltransferase IPR002213 UDP-glucuronosyl_UDP-glucosyltransferase	-1.64196	3.89338e-18	/
Nitab4.5_0002692g0070	NAC domain protein IPR003441 protein	-0.322481	0.0243834	/
Nitab4.5_0003328g0120	Heat shock protein 90 IPR019805 Heat shock protein Hsp90_ conserved site IPR018249 EF-HAND 2 IPR001404 Heat shock protein Hsp90	1.25385	6.01087e-06	/
Nitab4.5_0001393g0130	Purple acid phosphatase IPR008963 Purple acid phosphatase-like_ N-terminal	-0.767203	0.0017792	/
Nitab4.5_0000611g0030	gtF3O9	0.970948	0.026948	/
Nitab4.5_0000611g0150	Serine_threonine-protein kinase receptor IPR002290 Serine_threonine protein kinase	-0.647083	0.033731	/
Nitab4.5_0003291g0070	cDNA clone J013073A18 full insert sequence IPR018790 Protein of unknown function DUF2358	-0.764418	0.000454199	/
Nitab4.5_0002707g0050	LRR receptor-like serine_threonine-protein kinase_ RLP	1.02986	0.0165371	/
Nitab4.5_0000175g0060	NB-ARC domain containing protein expressed	-2.16798	0.00709754	/
Nitab4.5_0000175g0080	0	-0.798068	0.0239186	/
Nitab4.5_0000175g0190	Pentatricopeptide repeat-containing protein-like protein IPR002885 Pentatricopeptide repeat	1.3702	0.00174044	/
Nitab4.5_0000129g0330	Integral membrane single C2 domain protein IPR018029 C2 membrane targeting protein	-0.463792	0.025407	/
Nitab4.5_0000129g0350	Receptor like kinase_ RLK	0.828511	0.0127819	/
Nitab4.5_0001832g0090	Auxin efflux carrier IPR014024 Auxin efflux carrier_ subgroup	0.634241	0.049419	/
Nitab4.5_0001832g0010	U-box domain-containing protein 10 IPR011989 Armadillo-like helical	-0.280013	0.0465202	/
Nitab4.5_0003884g0060	Kunitz-type trypsin inhibitor alpha chain IPR002160 Proteinase inhibitor I3_ Kunitz legume	2.12636	2.80061e-06	/
Nitab4.5_0003884g0020	Histidine kinase 2 IPR006189 CHASE	0.944821	0.00030058	/
Nitab4.5_0003884g0010	U-box domain-containing protein IPR003613 U box domain	-2.73708	0.00421915	/
Nitab4.5_0000916g0100	Cell number regulator 2 IPR006461 Protein of unknown function Cys-rich	-1.23013	0.000445622	/
Nitab4.5_0000916g0120	IFA-binding protein IPR007656 Protein of unknown function DUF593	0.734846	0.0241118	/
Nitab4.5_0000595g0120	0	1.34771	0.00197184	/
Nitab4.5_0000595g0110	Major latex-like protein IPR000916 Bet v I allergen	0.984327	0.000334532	/
Nitab4.5_0000057g0070	Receptor-like kinase IPR002290 Serine_threonine protein kinase	-1.6046	2.01608e-05	/
Nitab4.5_0000057g0140	Unknown Protein IPR012438 Protein of unknown function DUF1639	-0.75045	0.006463	/
Nitab4.5_0000057g0200	Unknown Protein	-2.60224	3.60229e-05	/
Nitab4.5_0000057g0300	Ethylene responsive transcription factor 2a IPR001471 Pathogenesis-related transcriptional factor and ERF_ DNA-binding	0.967712	0.00583235	/
Nitab4.5_0000280g0150	Cc-nbs-lrr_ resistance protein	0.756762	0.009397	/
Nitab4.5_0000280g0020	BRO1 domain-containing protein BROX IPR004328 BRO1	-0.538561	0.0380262	/
Nitab4.5_0000280g0010	Ethylene-responsive transcription factor 4 IPR003340 Transcriptional factor B3	-2.68913	7.83311e-21	/
Nitab4.5_0000221g0020	Phospholipid-transporting ATPase IPR006539 ATPase_ P-type_ phospholipid-translocating_ flippase	-1.27841	5.83068e-05	/
Nitab4.5_0000014g0290	Unknown Protein	-0.684579	3.47486e-06	/
Nitab4.5_0000014g0100	NAC domain transcription factor protein	-1.34763	0.000974172	/
Nitab4.5_0000031g0070	Monooxygenase FAD-binding IPR003042 Aromatic-ring hydroxylase-like	-0.60299	0.0245152	/
Nitab4.5_0000031g0190	50S ribosomal protein L23 IPR013025 Ribosomal protein L25_L23	-1.04592	0.000289446	/
Nitab4.5_0000031g0490	Pentatricopeptide repeat-containing protein IPR002885 Pentatricopeptide repeat	1.22579	0.00347806	/
Nitab4.5_0000034g0110	Matrix metalloproteinase IPR001818 Peptidase M10A and M12B_ matrixin and adamalysin	-1.18453	4.23124e-07	/
Nitab4.5_0001035g0010	Ethylene-responsive transcription factor 9 IPR001471 Pathogenesis-related transcriptional factor and ERF_ DNA-binding	-4.14916	6.41395e-07	/
Nitab4.5_0005357g0010	Protein crcB homolog IPR003691 Camphor resistance CrcB protein	-0.640444	0.00876686	/
Nitab4.5_0000193g0080	Oxysterol-binding protein IPR000648 Oxysterol-binding protein	-0.359594	0.0359658	/
Nitab4.5_0000417g0010	Transcription factor style2.1 IPR001092 Basic helix-loop-helix dimerisation region bHLH	-0.935837	0.0184949	/
Nitab4.5_0000067g0190	Unknown Protein	-0.925908	1.68822e-06	/
Nitab4.5_0000405g0020	0	-0.193594	0.0428922	/
Nitab4.5_0001018g0120	Genomic DNA chromosome 3 P1 clone MZE19	-1.0845	0.0098025	/
Nitab4.5_0000111g0080	Protein tolB IPR011042 Six-bladed beta-propeller_ TolB-like	-0.587548	0.0372772	/
Nitab4.5_0000111g0160	NAC domain protein IPR003441 protein	-1.52541	2.3272e-09	/
Nitab4.5_0000317g0150	30S ribosomal protein S3 chloroplastic IPR005704 Ribosomal protein S3_ bacterial	-1.57488	3.28423e-06	/
Nitab4.5_0002625g0040	Calmodulin IPR011992 EF-Hand type	-0.82927	0.000427254	/
Nitab4.5_0000847g0030	Dehydration-responsive family protein IPR004159 Protein of unknown function DUF248_ methyltransferase putative	0.611931	0.0213178	/
Nitab4.5_0000174g0290	GRAS family transcription factor IPR005202 GRAS transcription factor	-0.478985	0.0476413	/
Nitab4.5_0000174g0030	NAD(P)H-quinone oxidoreductase subunit 2 chloroplastic IPR010096 NADH-quinone oxidoreductase_ chain N	-0.66254	0.000724674	/
Nitab4.5_0000299g0270	VQ motif family protein IPR008889 VQ	-1.47037	6.41395e-07	/
Nitab4.5_0000299g0200	Pathogenesis-related protein-like protein	-0.789972	0.0351746	/
Nitab4.5_0000159g0240	Chorismate mutase 2 IPR008238 Chorismate mutase of the AroQ class_ eukaryotic type	-0.398221	0.0318273	/
Nitab4.5_0001000g0160	WRKY transcription factor 16 IPR003657 DNA-binding WRKY	-2.47942	0.0021704	/
Nitab4.5_0001000g0100	Prostaglandin E synthase 3 IPR017447 CS	1.12119	0.000441537	/
Nitab4.5_0001000g0040	NAC-domain transcription factor protein	-0.556896	2.53897e-05	/
Nitab4.5_0001307g0100	Receptor like kinase_ RLK	0.789763	0.0457713	/
Nitab4.5_0000232g0270	Receptor like kinase_ RLK	-0.968773	0.0185251	/
Nitab4.5_0000131g0260	Copper transporter IPR007274 Ctr copper transporter	-0.452542	0.00930322	/
Nitab4.5_0001507g0100	Serine_threonine protein kinase IPR002290 Serine_threonine protein kinase	1.11937	0.00293567	/
Nitab4.5_0001078g0010	Ovarian cancer-associated gene 2 protein homolog IPR005645 Protein of unknown function DUF341	-1.92876	0.000239691	/
Nitab4.5_0003374g0020	Unknown Protein	0.728963	0.0426272	/
Nitab4.5_0000786g0140	Unknown Protein IPR008889 VQ	-0.97948	1.42695e-06	/
Nitab4.5_0000786g0240	Phi-1 protein (Fragment) IPR006766 Phosphate-induced protein 1 conserved region	-4.18482	7.74747e-05	/
Nitab4.5_0000786g0210	Phi-1 protein (Fragment) IPR006766 Phosphate-induced protein 1 conserved region	-3.25589	2.7192e-05	/
Nitab4.5_0000786g0230	Phi-1 protein (Fragment) IPR006766 Phosphate-induced protein 1 conserved region	-2.27511	0.0105944	/
Nitab4.5_0000786g0220	Os06g0220000 protein (Fragment) IPR006766 Phosphate-induced protein 1 conserved region	-1.62458	0.000238239	/
Nitab4.5_0001614g0070	Inositol-tetrakisphosphate 1-kinase 3 IPR017427 Inositol-tetrakisphosphate 1-kinase	-0.922917	1.32651e-09	/
Nitab4.5_0001614g0110	Endo-1 4-beta-xylanase IPR013781 Glycoside hydrolase_ subgroup_ catalytic core	1.20013	0.0018949	/
Nitab4.5_0001646g0030	50S ribosomal protein L23 IPR013025 Ribosomal protein L25_L23	-1.29756	0.000882614	/
Nitab4.5_0001646g0040	50S ribosomal protein L2 chloroplastic IPR005880 Ribosomal protein L2_ bacterial-type	-2.80035	0.0123423	/
Nitab4.5_0001646g0050	Branched-chain-amino-acid aminotransferase IPR005786 Branched-chain amino acid aminotransferase II	-1.91387	0.0174367	/
Nitab4.5_0002796g0060	Phloem protein (Fragment)	-0.55348	0.00528474	/
Nitab4.5_0002796g0030	Unknown Protein	-4.46405	2.43115e-05	/
Nitab4.5_0000164g0180	Zinc-finger protein IPR007087 Zinc finger_ C2H2-type	-1.33967	6.95197e-08	/
Nitab4.5_0000934g0080	Small hydrophobic protein	-1.25547	3.44144e-05	/
Nitab4.5_0000934g0140	Os12g0581300 protein (Fragment) IPR006873 Protein of unknown function DUF620	0.824955	0.0260973	/
Nitab4.5_0000934g0220	Cytochrome P450	-0.979129	0.00318331	/
Nitab4.5_0000287g0030	Ethylene-responsive transcription factor 5 IPR001471 Pathogenesis-related transcriptional factor and ERF_ DNA-binding	-1.02829	0.000304664	/
Nitab4.5_0000287g0190	Heat stress transcription factor-type_ DNA-binding	1.07901	0.038239	/
Nitab4.5_0000287g0330	Alpha-amylase IPR013775 Alpha-amylase_ plant	-1.96358	0.00479016	/
Nitab4.5_0000287g0340	Myosin heavy chain-like IPR008545 Protein of unknown function DUF827_ plant	-0.662463	0.00339484	/
Nitab4.5_0001847g0020	Os07g0619200 protein (Fragment) IPR018248 EF hand	1.2814	0.00135534	/
Nitab4.5_0000068g0460	Calcineurin-like phosphoesterase family protein IPR004843 Metallophosphoesterase	-0.501145	0.00545413	/
Nitab4.5_0000068g0400	MYB transcription factor IPR015495 Myb transcription factor	-1.82398	1.98414e-10	/
Nitab4.5_0000068g0210	Serpin (Serine protease inhibitor) IPR015554 Protease inhibitor I4_ serpin_ plant	-0.712715	0.00485737	/
Nitab4.5_0000110g0080	Inositol 5-phosphatase 4 IPR000300 Inositol polyphosphate related phosphatase	-0.557868	0.00662991	/
Nitab4.5_0000110g0200	GP63 leishmanolysin (Metallo-peptidase clan ma(M) family m8) IPR001577 Peptidase M8_ leishmanolysin	0.617663	0.033803	/
Nitab4.5_0000110g0250	NAC domain protein IPR003441 protein	-0.789689	0.00324979	/
Nitab4.5_0000110g0440	Zinc finger protein IPR007087 Zinc finger_ C2H2-type	-0.344086	0.0360558	/
Nitab4.5_0006280g0030	2-hydroxyacid dehydrongenase (Fragment)	-0.379049	0.0134475	/
Nitab4.5_0006280g0060	Leucine carboxyl methyltransferase	-1.04609	3.74029e-05	/
Nitab4.5_0001840g0050	Nodulin-like protein IPR000620 Protein of unknown function DUF6_ transmembrane	0.837784	0.00223978	/
Nitab4.5_0003030g0080	Syringolide-induced protein 14-1-1 (Fragment)	-1.70219	4.41255e-09	/
Nitab4.5_0003030g0100	EMB1793: LYR family of Fe/S cluster biogenesis protein	-0.605301	0.0151894	/
Nitab4.5_0001988g0040	Auxin-induced SAUR-like protein IPR003676 Auxin responsive SAUR protein	2.40426	5.17241e-05	/
Nitab4.5_0002113g0180	Multiprotein bridging factor 1 IPR013729 Multiprotein bridging factor 1_ N-terminal	1.99226	2.13374e-08	/
Nitab4.5_0002113g0140	DNA-directed RNA polymerase II subunit-like protein IPR006111 DNA-directed RNA polymerase_ 14 to 18 kDa subunit	1.05159	0.00356676	/
Nitab4.5_0002569g0100	Leucine-rich repeat_ Leucine rich repeat 4	-1.89884	0.000117119	/
Nitab4.5_0002569g0050	LRR receptor-like serine_threonine-protein kinase_ RLP	-1.36279	3.81353e-05	/
Nitab4.5_0004105g0030	NAD-dependent deacetylase IPR003000 NAD-dependent histone deacetylase_ silent information regulator Sir2	-1.16104	4.13746e-11	/
Nitab4.5_0001756g0090	Cathepsin B-like cysteine proteinase 3 IPR013128 Peptidase C1A_ papain	0.943447	0.00561932	/
Nitab4.5_0003865g0120	F-box protein PP2-B1 IPR001810 Cyclin-like F-box	-2.40379	1.89196e-14	/
Nitab4.5_0000258g0320	F-box protein PP2-B1 IPR001810 Cyclin-like F-box	-2.8347	1.15099e-13	/
Nitab4.5_0000258g0120	Cyclic nucleotide gated channel IPR000595 Cyclic nucleotide-binding	-3.40758	0.00135534	/
Nitab4.5_0000745g0090	CBL-interacting protein kinase 1 IPR002290 Serine_threonine protein kinase	-0.711614	0.0029557	/
Nitab4.5_0000745g0130	CBL-interacting protein kinase 1 IPR002290 Serine_threonine protein kinase	-0.35704	0.0310909	/
Nitab4.5_0000647g0190	Regulator of chromosome condensation RCC1 domain-containing protein IPR009091 Regulator of chromosome condensation_beta-lactamase-inhibitor protein II	-1.28344	7.55369e-12	/
Nitab4.5_0000715g0120	Pollen allergen Phl p 11 IPR006041 Pollen Ole e 1 allergen and extensin	1.57171	0.000113545	/
Nitab4.5_0000818g0040	Ethylene responsive transcription factor 1a IPR001471 Pathogenesis-related transcriptional factor and ERF_ DNA-binding	-0.684134	0.00453931	/
Nitab4.5_0000818g0220	Receptor like kinase_ RLK	1.08218	0.00485518	/
Nitab4.5_0002211g0120	Ethylene responsive transcription factor 1a IPR001471 Pathogenesis-related transcriptional factor and ERF_ DNA-binding	-2.33653	8.9388e-45	/
Nitab4.5_0002211g0050	Ethylene responsive transcription factor 1a IPR001471 Pathogenesis-related transcriptional factor and ERF_ DNA-binding	-2.7153	2.77424e-16	/
Nitab4.5_0002211g0060	Ethylene responsive transcription factor 1a IPR001471 Pathogenesis-related transcriptional factor and ERF_ DNA-binding	-2.20188	1.20442e-21	/
Nitab4.5_0002211g0030	Ethylene responsive transcription factor 1a IPR001471 Pathogenesis-related transcriptional factor and ERF_ DNA-binding	-2.08609	8.45277e-18	/
Nitab4.5_0004679g0090	Calmodulin-binding heat-shock protein IPR002921 Lipase_ class 3	1.01645	0.00065673	/
Nitab4.5_0000777g0020	Aspartic proteinase nepenthesin I IPR001461 Peptidase A1	-1.31209	4.35937e-05	/
[truncated: 984 more rows]
