# Supplementary material for: Transcriptomic analysis reveals light quality response and systemic nutrient allocation under monochromatic light environments in Nicotiana tabacum
Source: BMC Plant Biol. 2025 Dec 20;25:1750. doi: 10.1186/s12870-025-07974-w (PMC12750675; doi:10.1186/s12870-025-07974-w)
Supplement: Supplementary file 1 — Supplementary Material 1. [file 12870_2025_7974_MOESM1_ESM.zip › Supplementary Materials-revised-V3/Table S4. GO enrichment analysis of DEGs..XLSX]

## Sheet: BR
																Table S4A. Gene Ontology (GO) enrichment analysis of differentially expressed genes (DEGs) in BR vs CKR.
GO term	6.26809e+08	p	Number in input list	Number in BG/Ref	p-value	FDR		GO term	6.28457e+08	FC>2	Number in input list	Number in BG/Ref	p-value	FDR		GO term	Type	Description	Number in input list	Number in BG/Ref	p-value	FDR
GO:0006979	P	response to oxidative stress	38	275	6.3e-10	1.2e-06		GO:0055114	P	oxidation-reduction process	153	3019	4.4e-14	6.3e-11		GO:0006979	P	response to oxidative stress	37	275	1.3e-10	2.3e-07
GO:0055114	P	oxidation-reduction process	180	3019	2.8e-07	0.00026		GO:0006979	P	response to oxidative stress	34	275	1.7e-12	1.2e-09		GO:0055114	P	oxidation-reduction process	176	3019	1.4e-09	1.2e-06
GO:0008152	P	metabolic process	776	16850	7.5e-07	0.00047		GO:0044710	P	single-organism metabolic process	228	5501	7.8e-12	3.7e-09		GO:0044710	P	single-organism metabolic process	275	5501	4.4e-08	2.6e-05
GO:0006950	P	response to stress	91	1364	6.2e-06	0.0029		GO:0006950	P	response to stress	77	1364	2.1e-09	7.5e-07		GO:0006950	P	response to stress	89	1364	3e-07	0.00014
GO:0044710	P	single-organism metabolic process	283	5501	1.6e-05	0.0062		GO:0044699	P	single-organism process	277	7825	1.7e-07	4.9e-05		GO:0008152	P	metabolic process	696	16850	4.8e-06	0.0017
GO:0010467	P	gene expression	216	4045	2.5e-05	0.0078		GO:0006073	P	cellular glucan metabolic process	18	171	2.4e-06	0.00048		GO:0044699	P	single-organism process	348	7825	2.9e-05	0.0087
GO:0034645	P	cellular macromolecule biosynthetic process	211	3954	3.2e-05	0.0086		GO:0044042	P	glucan metabolic process	18	171	2.4e-06	0.00048		GO:0006073	P	cellular glucan metabolic process	19	171	4.4e-05	0.01
GO:0009059	P	macromolecule biosynthetic process	211	3962	3.6e-05	0.0086		GO:0005976	P	polysaccharide metabolic process	20	211	2.9e-06	0.00052		GO:0044042	P	glucan metabolic process	19	171	4.4e-05	0.01
GO:0044271	P	cellular nitrogen compound biosynthetic process	212	4027	6.6e-05	0.014		GO:0044264	P	cellular polysaccharide metabolic process	18	186	7e-06	0.0011		GO:0005976	P	polysaccharide metabolic process	21	211	7.8e-05	0.014
GO:0044042	P	glucan metabolic process	19	171	0.00017	0.029		GO:0008152	P	metabolic process	516	16850	1e-05	0.0013		GO:0005975	P	carbohydrate metabolic process	85	1498	7.6e-05	0.014
GO:0006073	P	cellular glucan metabolic process	19	171	0.00017	0.029		GO:0050896	P	response to stimulus	93	2179	9.3e-06	0.0013		GO:0044264	P	cellular polysaccharide metabolic process	19	186	0.00012	0.018
GO:0071555	P	cell wall organization	23	250	0.00046	0.038		GO:0006952	P	defense response	34	559	1.7e-05	0.002		GO:0044262	P	cellular carbohydrate metabolic process	27	321	0.00012	0.018
GO:0005976	P	polysaccharide metabolic process	21	211	0.00031	0.038		GO:0044262	P	cellular carbohydrate metabolic process	23	321	3.9e-05	0.0043		GO:0050896	P	response to stimulus	113	2179	0.00018	0.024
GO:0009889	P	regulation of biosynthetic process	114	2027	0.00041	0.038		GO:0005975	P	carbohydrate metabolic process	67	1498	4.6e-05	0.0047		GO:0071555	P	cell wall organization	22	250	0.00027	0.033
GO:0043043	P	peptide biosynthetic process	76	1230	0.00033	0.038		GO:0071554	P	cell wall organization or biogenesis	22	339	0.00021	0.02		GO:0045229	P	external encapsulating structure organization	22	250	0.00027	0.033
GO:0043604	P	amide biosynthetic process	76	1232	0.00035	0.038		GO:0071555	P	cell wall organization	18	250	0.00025	0.021		GO:0071554	P	cell wall organization or biogenesis	26	339	0.00058	0.047
GO:0031326	P	regulation of cellular biosynthetic process	114	2027	0.00041	0.038		GO:0045229	P	external encapsulating structure organization	18	250	0.00025	0.021		GO:2001141	P	regulation of RNA biosynthetic process	102	2008	0.00071	0.047
GO:2000112	P	regulation of cellular macromolecule biosynthetic process	114	2027	0.00041	0.038		GO:0006857	P	oligopeptide transport	7	47	0.00047	0.037		GO:0009889	P	regulation of biosynthetic process	103	2027	0.00066	0.047
GO:0010556	P	regulation of macromolecule biosynthetic process	114	2027	0.00041	0.038		GO:0015833	P	peptide transport	7	48	0.00053	0.037		GO:0006952	P	defense response	37	559	0.00067	0.047
GO:0044264	P	cellular polysaccharide metabolic process	19	186	0.00044	0.038		GO:0042886	P	amide transport	7	48	0.00053	0.037		GO:0006355	P	regulation of transcription, DNA-templated	102	2008	0.00071	0.047
GO:0045229	P	external encapsulating structure organization	23	250	0.00046	0.038		GO:0016684	F	oxidoreductase activity, acting on peroxide as acceptor	39	298	7.6e-15	3.9e-12		GO:0010556	P	regulation of macromolecule biosynthetic process	103	2027	0.00066	0.047
GO:0044262	P	cellular carbohydrate metabolic process	28	321	0.00027	0.038		GO:0004601	F	peroxidase activity	39	292	4.2e-15	3.9e-12		GO:0042886	P	amide transport	8	48	0.00072	0.047
GO:0006412	P	translation	76	1218	0.00025	0.038		GO:0016491	F	oxidoreductase activity	166	3392	5.2e-14	1.8e-11		GO:0015833	P	peptide transport	8	48	0.00072	0.047
GO:0051171	P	regulation of nitrogen compound metabolic process	114	2040	0.00052	0.039		GO:0016209	F	antioxidant activity	39	330	1.5e-13	3.8e-11		GO:0051252	P	regulation of RNA metabolic process	102	2011	0.00074	0.047
GO:0010468	P	regulation of gene expression	115	2060	0.0005	0.039		GO:0020037	F	heme binding	63	1046	6.8e-09	1.4e-06		GO:1903506	P	regulation of nucleic acid-templated transcription	102	2008	0.00071	0.047
GO:0006518	P	peptide metabolic process	76	1252	0.00054	0.039		GO:0046906	F	tetrapyrrole binding	64	1078	8.7e-09	1.5e-06		GO:0031326	P	regulation of cellular biosynthetic process	103	2027	0.00066	0.047
GO:2001141	P	regulation of RNA biosynthetic process	112	2008	0.00061	0.04		GO:0016706	F	oxidoreductase activity, acting on paired donors, with incorporation or reduction of molecular oxygen, 2-oxoglutarate as one donor, and incorporation of one atom each of oxygen into both donors	25	261	1.5e-07	2.2e-05		GO:2000112	P	regulation of cellular macromolecule biosynthetic process	103	2027	0.00066	0.047
GO:0006355	P	regulation of transcription, DNA-templated	112	2008	0.00061	0.04		GO:0051213	F	dioxygenase activity	28	322	1.7e-07	2.2e-05		GO:0010468	P	regulation of gene expression	104	2060	0.00076	0.047
GO:1903506	P	regulation of nucleic acid-templated transcription	112	2008	0.00061	0.04		GO:0047134	F	protein-disulfide reductase activity	9	33	1e-06	0.00012		GO:0006857	P	oligopeptide transport	8	47	0.00063	0.047
GO:0051252	P	regulation of RNA metabolic process	112	2011	0.00064	0.041		GO:0030145	F	manganese ion binding	14	100	1.6e-06	0.00015		GO:0051171	P	regulation of nitrogen compound metabolic process	103	2040	0.0008	0.048
GO:0043603	P	cellular amide metabolic process	76	1269	0.00077	0.045		GO:0045735	F	nutrient reservoir activity	15	115	1.5e-06	0.00015		GO:0016684	F	oxidoreductase activity, acting on peroxide as acceptor	42	298	1.9e-12	1.2e-09
GO:0031323	P	regulation of cellular metabolic process	116	2106	0.00075	0.045		GO:0016762	F	xyloglucan:xyloglucosyl transferase activity	11	60	2.1e-06	0.00018		GO:0004601	F	peroxidase activity	42	292	1.1e-12	1.2e-09
GO:0019219	P	regulation of nucleobase-containing compound metabolic process	112	2025	0.00081	0.045		GO:0016705	F	oxidoreductase activity, acting on paired donors, with incorporation or reduction of molecular oxygen	56	1062	2.6e-06	0.0002		GO:0016209	F	antioxidant activity	42	330	3.6e-11	1.5e-08
GO:0005975	P	carbohydrate metabolic process	87	1498	0.0008	0.045		GO:0016668	F	oxidoreductase activity, acting on a sulfur group of donors, NAD(P) as acceptor	9	51	2.3e-05	0.0017		GO:0016491	F	oxidoreductase activity	191	3392	3.2e-09	9.8e-07
GO:0016684	F	oxidoreductase activity, acting on peroxide as acceptor	43	298	1.4e-11	8.8e-09		GO:0016682	F	oxidoreductase activity, acting on diphenols and related substances as donors, oxygen as acceptor	10	71	4.6e-05	0.0032		GO:0020037	F	heme binding	70	1046	2.5e-06	0.00061
GO:0004601	F	peroxidase activity	43	292	7.6e-12	8.8e-09		GO:0052689	F	carboxylic ester hydrolase activity	26	410	8.5e-05	0.0055		GO:0046906	F	tetrapyrrole binding	71	1078	3.6e-06	0.00072
GO:0016209	F	antioxidant activity	43	330	2.5e-10	1.1e-07		GO:0003824	F	catalytic activity	504	16777	0.00014	0.0082		GO:0047134	F	protein-disulfide reductase activity	9	33	1.2e-05	0.0014
GO:0016491	F	oxidoreductase activity	197	3392	4e-07	0.00013		GO:0003682	F	chromatin binding	31	549	0.00014	0.0082		GO:0016706	F	oxidoreductase activity, acting on paired donors, with incorporation or reduction of molecular oxygen, 2-oxoglutarate as one donor, and incorporation of one atom each of oxygen into both donors	26	261	1.2e-05	0.0014
GO:0003735	F	structural constituent of ribosome	70	938	2.4e-06	0.00062		GO:0005507	F	copper ion binding	20	285	0.00016	0.0085		GO:0003700	F	transcription factor activity, sequence-specific DNA binding	72	1141	1.2e-05	0.0014
GO:0005198	F	structural molecule activity	76	1098	1.1e-05	0.0024		GO:0016651	F	oxidoreductase activity, acting on NAD(P)H	18	246	0.0002	0.01		GO:0001071	F	nucleic acid binding transcription factor activity	72	1141	1.2e-05	0.0014
GO:0020037	F	heme binding	72	1046	2.2e-05	0.0041		GO:0016679	F	oxidoreductase activity, acting on diphenols and related substances as donors	10	86	0.0002	0.01		GO:0051213	F	dioxygenase activity	30	322	8.6e-06	0.0014
GO:0047134	F	protein-disulfide reductase activity	9	33	2.7e-05	0.0044		GO:0016798	F	hydrolase activity, acting on glycosyl bonds	41	841	0.00027	0.012		GO:0005215	F	transporter activity	105	1861	1.4e-05	0.0014
GO:0046906	F	tetrapyrrole binding	73	1078	3.2e-05	0.0046		GO:0050664	F	oxidoreductase activity, acting on NAD(P)H, oxygen as acceptor	5	18	0.00026	0.012		GO:0043565	F	sequence-specific DNA binding	48	689	3.7e-05	0.0032
GO:0016706	F	oxidoreductase activity, acting on paired donors, with incorporation or reduction of molecular oxygen, 2-oxoglutarate as one donor, and incorporation of one atom each of oxygen into both donors	26	261	6.3e-05	0.0062		GO:0004857	F	enzyme inhibitor activity	19	276	0.00028	0.012		GO:0016762	F	xyloglucan:xyloglucosyl transferase activity	11	60	3.5e-05	0.0032
GO:0003700	F	transcription factor activity, sequence-specific DNA binding	75	1141	6.2e-05	0.0062		GO:0005215	F	transporter activity	75	1861	0.00037	0.015		GO:0030145	F	manganese ion binding	14	100	4.8e-05	0.0039
GO:0051213	F	dioxygenase activity	30	322	5.6e-05	0.0062		GO:0004553	F	hydrolase activity, hydrolyzing O-glycosyl compounds	39	802	0.00039	0.015		GO:0045735	F	nutrient reservoir activity	15	115	5.4e-05	0.0041
GO:0001071	F	nucleic acid binding transcription factor activity	75	1141	6.2e-05	0.0062		GO:0044877	F	macromolecular complex binding	31	584	0.00039	0.015		GO:0005509	F	calcium ion binding	39	566	0.00023	0.016
GO:0016762	F	xyloglucan:xyloglucosyl transferase activity	11	60	8.8e-05	0.0081		GO:0005509	F	calcium ion binding	30	566	0.00049	0.018		GO:0016668	F	oxidoreductase activity, acting on a sulfur group of donors, NAD(P) as acceptor	9	51	0.00023	0.016
GO:0030145	F	manganese ion binding	14	100	0.00014	0.012		GO:0016758	F	transferase activity, transferring hexosyl groups	37	760	0.00054	0.019		GO:0016705	F	oxidoreductase activity, acting on paired donors, with incorporation or reduction of molecular oxygen	62	1062	0.00035	0.022
GO:0045735	F	nutrient reservoir activity	15	115	0.00017	0.013		GO:0043565	F	sequence-specific DNA binding	34	689	0.00071	0.024		GO:0052689	F	carboxylic ester hydrolase activity	30	410	0.00047	0.029
GO:0043565	F	sequence-specific DNA binding	49	689	0.00022	0.016		GO:0016667	F	oxidoreductase activity, acting on a sulfur group of donors	18	284	0.001	0.033		GO:0016798	F	hydrolase activity, acting on glycosyl bonds	51	841	0.00051	0.03
GO:0005215	F	transporter activity	107	1861	0.0003	0.021		GO:0003700	F	transcription factor activity, sequence-specific DNA binding	49	1141	0.0011	0.034		GO:0004553	F	hydrolase activity, hydrolyzing O-glycosyl compounds	49	802	0.00056	0.03
GO:0016668	F	oxidoreductase activity, acting on a sulfur group of donors, NAD(P) as acceptor	9	51	0.00049	0.033		GO:0001071	F	nucleic acid binding transcription factor activity	49	1141	0.0011	0.034		GO:0016682	F	oxidoreductase activity, acting on diphenols and related substances as donors, oxygen as acceptor	10	71	0.00054	0.03
GO:1990904	C	ribonucleoprotein complex	77	1067	2.4e-06	0.00023		GO:0030599	F	pectinesterase activity	16	250	0.0017	0.046		GO:0005507	F	copper ion binding	23	285	0.00062	0.031
GO:0030529	C	intracellular ribonucleoprotein complex	77	1067	2.4e-06	0.00023		GO:0044212	F	transcription regulatory region DNA binding	6	44	0.0018	0.046		GO:0016298	F	lipase activity	14	138	0.00097	0.047
GO:0005840	C	ribosome	70	940	2.6e-06	0.00023		GO:0000975	F	regulatory region DNA binding	6	44	0.0018	0.046		GO:0050664	F	oxidoreductase activity, acting on NAD(P)H, oxygen as acceptor	5	18	0.001	0.049
GO:0030312	C	external encapsulating structure	26	226	6.6e-06	0.00035		GO:0001067	F	regulatory region nucleic acid binding	6	44	0.0018	0.046		GO:0030312	C	external encapsulating structure	25	226	3.2e-06	0.00038
GO:0071944	C	cell periphery	34	344	5.9e-06	0.00035		GO:0016298	F	lipase activity	11	138	0.0018	0.046		GO:0071944	C	cell periphery	33	344	1.7e-06	0.00038
GO:0005618	C	cell wall	25	220	1.2e-05	0.00052		GO:1990837	F	sequence-specific double-stranded DNA binding	6	44	0.0018	0.046		GO:0005618	C	cell wall	24	220	6.2e-06	0.00044
GO:0048046	C	apoplast	16	108	2.6e-05	0.00097		GO:0000976	F	transcription regulatory region sequence-specific DNA binding	6	44	0.0018	0.046		GO:0048046	C	apoplast	16	108	7.5e-06	0.00044
GO:0005576	C	extracellular region	24	265	0.00043	0.014		GO:0071944	C	cell periphery	31	344	1.8e-08	2.9e-06		GO:0016020	C	membrane	210	4457	8.7e-05	0.0039
								GO:0030312	C	external encapsulating structure	24	226	4.5e-08	3.6e-06		GO:0005576	C	extracellular region	24	265	9.8e-05	0.0039
								GO:0005618	C	cell wall	23	220	1.1e-07	5.8e-06		GO:0031224	C	intrinsic component of membrane	90	1770	0.0014	0.047
								GO:0048046	C	apoplast	16	108	1.4e-07	5.8e-06
								GO:0005576	C	extracellular region	20	265	6.3e-05	0.002
								GO:0016020	C	membrane	153	4457	0.00075	0.02

## Sheet: RR
																Table S4B. Gene Ontology (GO) enrichment analysis of differentially expressed genes (DEGs) in RR vs CKR.
GO term	2.38346e+08	Description	Number in input list	Number in BG/Ref	p-value	FDR		GO term	8.99357e+08	2	Number in input list	Number in BG/Ref	p-value	FDR		GO term	Type	Description	Number in input list	Number in BG/Ref	p-value	FDR
GO:0044260	P	cellular macromolecule metabolic process	654	7890	3.7e-13	8.5e-10		GO:2001141	P	regulation of RNA biosynthetic process	64	2008	5.7e-08	8.4e-06		GO:2001141	P	regulation of RNA biosynthetic process	132	2008	5.4e-10	1e-07
GO:0044267	P	cellular protein metabolic process	393	4373	9e-12	1.1e-08		GO:0009889	P	regulation of biosynthetic process	64	2027	7.9e-08	8.4e-06		GO:0009889	P	regulation of biosynthetic process	133	2027	5.2e-10	1e-07
GO:0044271	P	cellular nitrogen compound biosynthetic process	363	4027	4.9e-11	3.8e-08		GO:0006355	P	regulation of transcription, DNA-templated	64	2008	5.7e-08	8.4e-06		GO:0006355	P	regulation of transcription, DNA-templated	132	2008	5.4e-10	1e-07
GO:0006323	P	DNA packaging	40	170	6.5e-11	3.8e-08		GO:0010556	P	regulation of macromolecule biosynthetic process	64	2027	7.9e-08	8.4e-06		GO:0010556	P	regulation of macromolecule biosynthetic process	133	2027	5.2e-10	1e-07
GO:0031497	P	chromatin assembly	38	159	1.3e-10	4.4e-08		GO:1903506	P	regulation of nucleic acid-templated transcription	64	2008	5.7e-08	8.4e-06		GO:1903506	P	regulation of nucleic acid-templated transcription	132	2008	5.4e-10	1e-07
GO:0006334	P	nucleosome assembly	38	159	1.3e-10	4.4e-08		GO:0051252	P	regulation of RNA metabolic process	64	2011	6e-08	8.4e-06		GO:0051252	P	regulation of RNA metabolic process	132	2011	5.9e-10	1e-07
GO:0034728	P	nucleosome organization	38	159	1.3e-10	4.4e-08		GO:0031326	P	regulation of cellular biosynthetic process	64	2027	7.9e-08	8.4e-06		GO:0031326	P	regulation of cellular biosynthetic process	133	2027	5.2e-10	1e-07
GO:0071824	P	protein-DNA complex subunit organization	38	163	2.4e-10	6.3e-08		GO:2000112	P	regulation of cellular macromolecule biosynthetic process	64	2027	7.9e-08	8.4e-06		GO:2000112	P	regulation of cellular macromolecule biosynthetic process	133	2027	5.2e-10	1e-07
GO:0065004	P	protein-DNA complex assembly	38	163	2.4e-10	6.3e-08		GO:0019219	P	regulation of nucleobase-containing compound metabolic process	64	2025	7.7e-08	8.4e-06		GO:0019219	P	regulation of nucleobase-containing compound metabolic process	133	2025	4.9e-10	1e-07
GO:0006333	P	chromatin assembly or disassembly	38	166	3.8e-10	6.6e-08		GO:0051171	P	regulation of nitrogen compound metabolic process	64	2040	9.9e-08	9.4e-06		GO:0051171	P	regulation of nitrogen compound metabolic process	133	2040	7.5e-10	1.2e-07
GO:0006412	P	translation	139	1218	3.9e-10	6.6e-08		GO:0010468	P	regulation of gene expression	64	2060	1.4e-07	1.2e-05		GO:0010468	P	regulation of gene expression	132	2060	2.4e-09	3.3e-07
GO:0071103	P	DNA conformation change	42	198	3.5e-10	6.6e-08		GO:0080090	P	regulation of primary metabolic process	64	2104	2.8e-07	2.1e-05		GO:0080090	P	regulation of primary metabolic process	133	2104	4.6e-09	5.7e-07
GO:0043043	P	peptide biosynthetic process	140	1230	3.9e-10	6.6e-08		GO:0031323	P	regulation of cellular metabolic process	64	2106	2.9e-07	2.1e-05		GO:0031323	P	regulation of cellular metabolic process	133	2106	4.8e-09	5.7e-07
GO:0034645	P	cellular macromolecule biosynthetic process	352	3954	4e-10	6.6e-08		GO:0060255	P	regulation of macromolecule metabolic process	64	2141	5.1e-07	3.5e-05		GO:0060255	P	regulation of macromolecule metabolic process	133	2141	1.2e-08	1.3e-06
GO:0043604	P	amide biosynthetic process	140	1232	4.3e-10	6.7e-08		GO:0019222	P	regulation of metabolic process	64	2154	6.2e-07	4e-05		GO:0019222	P	regulation of metabolic process	133	2154	1.7e-08	1.7e-06
GO:0009059	P	macromolecule biosynthetic process	352	3962	4.9e-10	7.2e-08		GO:0097659	P	nucleic acid-templated transcription	67	2316	8.3e-07	4.6e-05		GO:0006950	P	response to stress	94	1364	2.5e-08	2.3e-06
GO:0006518	P	peptide metabolic process	140	1252	1.1e-09	1.5e-07		GO:0006351	P	transcription, DNA-templated	67	2316	8.3e-07	4.6e-05		GO:0097659	P	nucleic acid-templated transcription	137	2316	1.1e-07	9.4e-06
GO:0043603	P	cellular amide metabolic process	141	1269	1.4e-09	1.8e-07		GO:0032774	P	RNA biosynthetic process	67	2322	9e-07	4.8e-05		GO:0006351	P	transcription, DNA-templated	137	2316	1.1e-07	9.4e-06
GO:0010467	P	gene expression	354	4045	2.1e-09	2.6e-07		GO:0034654	P	nucleobase-containing compound biosynthetic process	72	2597	1.4e-06	7e-05		GO:0032774	P	RNA biosynthetic process	137	2322	1.3e-07	1e-05
GO:0043170	P	macromolecule metabolic process	702	9011	2.3e-09	2.7e-07		GO:0008152	P	metabolic process	313	16850	3.7e-06	0.00018		GO:0006468	P	protein phosphorylation	128	2252	2.1e-06	0.00016
GO:0044237	P	cellular metabolic process	802	10572	8.8e-09	9.8e-07		GO:0019438	P	aromatic compound biosynthetic process	72	2770	1.2e-05	0.00056		GO:0034654	P	nucleobase-containing compound biosynthetic process	143	2597	2.6e-06	0.00019
GO:0008152	P	metabolic process	1207	16850	2.8e-08	3e-06		GO:0018130	P	heterocycle biosynthetic process	72	2783	1.4e-05	0.00062		GO:0036211	P	protein modification process	152	2842	5.7e-06	0.00038
GO:0080090	P	regulation of primary metabolic process	199	2104	8.7e-08	8.8e-06		GO:1901362	P	organic cyclic compound biosynthetic process	72	2842	2.8e-05	0.0012		GO:0006464	P	cellular protein modification process	152	2842	5.7e-06	0.00038
GO:0031323	P	regulation of cellular metabolic process	199	2106	9.3e-08	9e-06		GO:0044706	P	multi-multicellular organism process	10	124	3.9e-05	0.0013		GO:0006952	P	defense response	44	559	7e-06	0.00044
GO:0006325	P	chromatin organization	41	240	1.2e-07	1.1e-05		GO:0009875	P	pollen-pistil interaction	10	124	3.9e-05	0.0013		GO:0055114	P	oxidation-reduction process	158	3019	1.1e-05	0.0006
GO:0019219	P	regulation of nucleobase-containing compound metabolic process	192	2025	1.3e-07	1.1e-05		GO:0008037	P	cell recognition	10	124	3.9e-05	0.0013		GO:0044706	P	multi-multicellular organism process	17	124	1.2e-05	0.0006
GO:0019538	P	protein metabolic process	438	5413	1.6e-07	1.2e-05		GO:0048544	P	recognition of pollen	10	124	3.9e-05	0.0013		GO:0009875	P	pollen-pistil interaction	17	124	1.2e-05	0.0006
GO:0006468	P	protein phosphorylation	209	2252	1.5e-07	1.2e-05		GO:0009856	P	pollination	10	124	3.9e-05	0.0013		GO:0008037	P	cell recognition	17	124	1.2e-05	0.0006
GO:2001141	P	regulation of RNA biosynthetic process	190	2008	1.7e-07	1.2e-05		GO:0044702	P	single organism reproductive process	10	138	9.1e-05	0.003		GO:0048544	P	recognition of pollen	17	124	1.2e-05	0.0006
GO:0006355	P	regulation of transcription, DNA-templated	190	2008	1.7e-07	1.2e-05		GO:0016070	P	RNA metabolic process	72	2973	0.00011	0.0035		GO:0009856	P	pollination	17	124	1.2e-05	0.0006
GO:0009987	P	cellular process	938	12815	1.6e-07	1.2e-05		GO:0065007	P	biological regulation	76	3228	0.00016	0.0049		GO:0050794	P	regulation of cellular process	155	2959	1.3e-05	0.00064
GO:1903506	P	regulation of nucleic acid-templated transcription	190	2008	1.7e-07	1.2e-05		GO:0050794	P	regulation of cellular process	71	2959	0.00016	0.0049		GO:0008152	P	metabolic process	701	16850	1.3e-05	0.00064
GO:0010556	P	regulation of macromolecule biosynthetic process	191	2027	2e-07	1.2e-05		GO:0016567	P	protein ubiquitination	10	151	0.00018	0.0053		GO:0050896	P	response to stimulus	120	2179	1.8e-05	0.00081
GO:2000112	P	regulation of cellular macromolecule biosynthetic process	191	2027	2e-07	1.2e-05		GO:0032446	P	protein modification by small protein conjugation	10	153	0.0002	0.0057		GO:0043412	P	macromolecule modification	154	2976	2.5e-05	0.0011
GO:0009889	P	regulation of biosynthetic process	191	2027	2e-07	1.2e-05		GO:0044703	P	multi-organism reproductive process	10	154	0.00021	0.0058		GO:0019438	P	aromatic compound biosynthetic process	145	2770	2.6e-05	0.0011
GO:0051252	P	regulation of RNA metabolic process	190	2011	1.9e-07	1.2e-05		GO:0070647	P	protein modification by small protein conjugation or removal	10	159	0.00027	0.0071		GO:0018130	P	heterocycle biosynthetic process	145	2783	3.3e-05	0.0014
GO:0051171	P	regulation of nitrogen compound metabolic process	192	2040	2e-07	1.2e-05		GO:0050789	P	regulation of biological process	71	3025	0.0003	0.0077		GO:0050789	P	regulation of biological process	155	3025	3.8e-05	0.0015
GO:0031326	P	regulation of cellular biosynthetic process	191	2027	2e-07	1.2e-05		GO:0000003	P	reproduction	10	165	0.00036	0.0085		GO:0016310	P	phosphorylation	133	2515	3.7e-05	0.0015
GO:0060255	P	regulation of macromolecule metabolic process	199	2141	2.7e-07	1.6e-05		GO:0051704	P	multi-organism process	10	165	0.00036	0.0085		GO:1901362	P	organic cyclic compound biosynthetic process	147	2842	4e-05	0.0015
GO:1901576	P	organic substance biosynthetic process	417	5145	3e-07	1.8e-05		GO:0022414	P	reproductive process	10	165	0.00036	0.0085		GO:0044702	P	single organism reproductive process	17	138	4.1e-05	0.0015
GO:0044238	P	primary metabolic process	870	11833	3.3e-07	1.9e-05		GO:0071554	P	cell wall organization or biogenesis	15	339	0.00037	0.0086		GO:0065007	P	biological regulation	163	3228	4.9e-05	0.0018
GO:0006950	P	response to stress	138	1364	3.4e-07	1.9e-05		GO:0032501	P	multicellular organismal process	10	169	0.00043	0.0097		GO:0016567	P	protein ubiquitination	17	151	0.00011	0.004
GO:0019222	P	regulation of metabolic process	199	2154	4e-07	2.2e-05		GO:0046348	P	amino sugar catabolic process	5	41	0.00064	0.013		GO:0032446	P	protein modification by small protein conjugation	17	153	0.00013	0.0046
GO:0044249	P	cellular biosynthetic process	414	5120	4.2e-07	2.3e-05		GO:1901072	P	glucosamine-containing compound catabolic process	5	41	0.00064	0.013		GO:0044703	P	multi-organism reproductive process	17	154	0.00014	0.0048
GO:0071704	P	organic substance metabolic process	916	12568	5.4e-07	2.8e-05		GO:1901071	P	glucosamine-containing compound metabolic process	5	41	0.00064	0.013		GO:0070647	P	protein modification by small protein conjugation or removal	17	159	0.0002	0.0066
GO:0010468	P	regulation of gene expression	190	2060	8.1e-07	4.1e-05		GO:0006026	P	aminoglycan catabolic process	5	41	0.00064	0.013		GO:0046348	P	amino sugar catabolic process	8	41	0.00031	0.0086
GO:0051276	P	chromosome organization	46	315	1.2e-06	5.8e-05		GO:0006030	P	chitin metabolic process	5	41	0.00064	0.013		GO:0000003	P	reproduction	17	165	0.00029	0.0086
GO:0006464	P	cellular protein modification process	247	2842	1.3e-06	6.2e-05		GO:0006032	P	chitin catabolic process	5	41	0.00064	0.013		GO:1901071	P	glucosamine-containing compound metabolic process	8	41	0.00031	0.0086
GO:0036211	P	protein modification process	247	2842	1.3e-06	6.2e-05		GO:0006022	P	aminoglycan metabolic process	5	43	0.00078	0.015		GO:1901072	P	glucosamine-containing compound catabolic process	8	41	0.00031	0.0086
GO:0009058	P	biosynthetic process	431	5447	2e-06	9.4e-05		GO:0090304	P	nucleic acid metabolic process	77	3478	0.00088	0.017		GO:0006026	P	aminoglycan catabolic process	8	41	0.00031	0.0086
GO:0006461	P	protein complex assembly	49	355	2.2e-06	0.0001		GO:0015979	P	photosynthesis	13	296	0.00095	0.017		GO:0006030	P	chitin metabolic process	8	41	0.00031	0.0086
GO:0070271	P	protein complex biogenesis	49	355	2.2e-06	0.0001		GO:0006040	P	amino sugar metabolic process	5	45	0.00094	0.017		GO:0006032	P	chitin catabolic process	8	41	0.00031	0.0086
GO:0050896	P	response to stimulus	195	2179	3.5e-06	0.00015		GO:0006857	P	oligopeptide transport	5	47	0.0011	0.02		GO:0051704	P	multi-organism process	17	165	0.00029	0.0086
GO:0016310	P	phosphorylation	220	2515	3.5e-06	0.00015		GO:0015833	P	peptide transport	5	48	0.0012	0.021		GO:0022414	P	reproductive process	17	165	0.00029	0.0086
GO:0043412	P	macromolecule modification	251	2976	8.1e-06	0.00035		GO:0042886	P	amide transport	5	48	0.0012	0.021		GO:0006796	P	phosphate-containing compound metabolic process	156	3189	0.00029	0.0086
GO:0006952	P	defense response	65	559	1.1e-05	0.00044		GO:0055114	P	oxidation-reduction process	67	3019	0.0018	0.031		GO:0006793	P	phosphorus metabolic process	156	3194	0.00031	0.0086
GO:0065003	P	macromolecular complex assembly	49	383	1.4e-05	0.00057		GO:1901136	P	carbohydrate derivative catabolic process	5	57	0.0025	0.041		GO:0032501	P	multicellular organismal process	17	169	0.00038	0.01
GO:0097659	P	nucleic acid-templated transcription	201	2316	1.5e-05	0.00058		GO:0006950	P	response to stress	35	1364	0.0028	0.046		GO:0006022	P	aminoglycan metabolic process	8	43	0.00041	0.011
GO:0006351	P	transcription, DNA-templated	201	2316	1.5e-05	0.00058		GO:0006139	P	nucleobase-containing compound metabolic process	85	4096	0.0029	0.047		GO:0006040	P	amino sugar metabolic process	8	45	0.00054	0.014
GO:0032774	P	RNA biosynthetic process	201	2322	1.7e-05	0.00066		GO:0001071	F	nucleic acid binding transcription factor activity	38	1141	1.3e-05	0.0038		GO:0016070	P	RNA metabolic process	145	2973	0.00055	0.014
GO:0071822	P	protein complex subunit organization	51	415	2.5e-05	0.00096		GO:0003700	F	transcription factor activity, sequence-specific DNA binding	38	1141	1.3e-05	0.0038		GO:0006857	P	oligopeptide transport	8	47	0.00069	0.017
GO:0034622	P	cellular macromolecular complex assembly	46	361	2.8e-05	0.001		GO:0016491	F	oxidoreductase activity	80	3392	0.0001	0.021		GO:0015833	P	peptide transport	8	48	0.00078	0.019
GO:0006796	P	phosphate-containing compound metabolic process	262	3189	2.9e-05	0.0011		GO:0016705	F	oxidoreductase activity, acting on paired donors, with incorporation or reduction of molecular oxygen	33	1062	0.00016	0.025		GO:0042886	P	amide transport	8	48	0.00078	0.019
GO:0006793	P	phosphorus metabolic process	262	3194	3.1e-05	0.0011		GO:0000151	C	ubiquitin ligase complex	10	163	0.00033	0.042		GO:0006979	P	response to oxidative stress	22	275	0.0011	0.025
GO:0034641	P	cellular nitrogen compound metabolic process	419	5446	3.5e-05	0.0013										GO:0071554	P	cell wall organization or biogenesis	25	339	0.0015	0.034
GO:0006807	P	nitrogen compound metabolic process	456	5988	3.6e-05	0.0013										GO:0016998	P	cell wall macromolecule catabolic process	10	81	0.0015	0.034
GO:1901566	P	organonitrogen compound biosynthetic process	167	1903	4.6e-05	0.0016										GO:0044036	P	cell wall macromolecule metabolic process	10	83	0.0017	0.04
GO:0050794	P	regulation of cellular process	241	2959	0.0001	0.0035										GO:1901136	P	carbohydrate derivative catabolic process	8	57	0.0021	0.047
GO:1901564	P	organonitrogen compound metabolic process	206	2493	0.00016	0.0054										GO:0003700	F	transcription factor activity, sequence-specific DNA binding	89	1141	2.4e-10	1.4e-07
GO:0065007	P	biological regulation	258	3228	0.00017	0.0057										GO:0001071	F	nucleic acid binding transcription factor activity	89	1141	2.4e-10	1.4e-07
GO:0034654	P	nucleobase-containing compound biosynthetic process	213	2597	0.00018	0.006										GO:0004672	F	protein kinase activity	131	2238	3.7e-07	0.00014
GO:0050789	P	regulation of biological process	242	3025	0.00026	0.0085										GO:0043565	F	sequence-specific DNA binding	54	689	7.4e-07	0.00021
GO:0016567	P	protein ubiquitination	23	151	0.0003	0.0095										GO:0020037	F	heme binding	71	1046	2.1e-06	0.00034
GO:0032446	P	protein modification by small protein conjugation	23	153	0.00035	0.011										GO:0016705	F	oxidoreductase activity, acting on paired donors, with incorporation or reduction of molecular oxygen	72	1062	1.9e-06	0.00034
GO:0022607	P	cellular component assembly	50	465	0.00055	0.017										GO:0004674	F	protein serine/threonine kinase activity	97	1575	1.8e-06	0.00034
GO:0070647	P	protein modification by small protein conjugation or removal	23	159	0.00057	0.017										GO:0016491	F	oxidoreductase activity	178	3392	2.5e-06	0.00034
GO:0043933	P	macromolecular complex subunit organization	54	524	0.00083	0.025										GO:0046906	F	tetrapyrrole binding	72	1078	3.1e-06	0.00038
GO:0008037	P	cell recognition	19	124	0.0009	0.026										GO:0016773	F	phosphotransferase activity, alcohol group as acceptor	137	2535	1.1e-05	0.0011
GO:0009856	P	pollination	19	124	0.0009	0.026										GO:0016301	F	kinase activity	138	2559	1.1e-05	0.0011
GO:0044706	P	multi-multicellular organism process	19	124	0.0009	0.026										GO:0043531	F	ADP binding	41	534	2.4e-05	0.0022
GO:0048544	P	recognition of pollen	19	124	0.0009	0.026										GO:0003677	F	DNA binding	174	3574	0.00016	0.014
GO:0009875	P	pollen-pistil interaction	19	124	0.0009	0.026										GO:0016684	F	oxidoreductase activity, acting on peroxide as acceptor	25	298	0.00026	0.021
GO:0018130	P	heterocycle biosynthetic process	219	2783	0.0011	0.032										GO:0004568	F	chitinase activity	8	41	0.00031	0.023
GO:0019438	P	aromatic compound biosynthetic process	218	2770	0.0012	0.032										GO:0005506	F	iron ion binding	57	941	0.00035	0.024
GO:0003735	F	structural constituent of ribosome	128	938	4.3e-14	6.3e-11										GO:0003913	F	DNA photolyase activity	5	15	0.00056	0.037
GO:0005198	F	structural molecule activity	137	1098	2.1e-12	1.6e-09										GO:0004842	F	ubiquitin-protein transferase activity	18	195	0.00066	0.04
GO:0003700	F	transcription factor activity, sequence-specific DNA binding	125	1141	2.6e-08	9.4e-06
GO:0001071	F	nucleic acid binding transcription factor activity	125	1141	2.6e-08	9.4e-06
GO:0046982	F	protein heterodimerization activity	35	185	1.2e-07	3.5e-05
GO:0004672	F	protein kinase activity	208	2238	1.4e-07	3.5e-05
GO:0016773	F	phosphotransferase activity, alcohol group as acceptor	227	2535	5.1e-07	0.00011
GO:0016301	F	kinase activity	227	2559	9.6e-07	0.00017
GO:0043565	F	sequence-specific DNA binding	79	689	2e-06	0.00033
GO:0004674	F	protein serine/threonine kinase activity	147	1575	8.4e-06	0.0012
GO:0043531	F	ADP binding	63	534	9.6e-06	0.0013
GO:0003677	F	DNA binding	286	3574	6.9e-05	0.0084
GO:0043232	C	intracellular non-membrane-bounded organelle	188	1592	1.6e-14	2.7e-12
GO:0043228	C	non-membrane-bounded organelle	188	1592	1.6e-14	2.7e-12
GO:0005840	C	ribosome	128	940	5e-14	5.7e-12
GO:0044815	C	DNA packaging complex	39	143	2.6e-12	2.2e-10
GO:0000786	C	nucleosome	38	139	4.6e-12	2.6e-10
GO:0032993	C	protein-DNA complex	38	139	4.6e-12	2.6e-10
GO:1990904	C	ribonucleoprotein complex	132	1067	9.2e-12	4e-10
GO:0030529	C	intracellular ribonucleoprotein complex	132	1067	9.2e-12	4e-10
GO:0000785	C	chromatin	38	155	7.1e-11	2.7e-09
GO:0044427	C	chromosomal part	40	214	2.1e-08	7.1e-07
GO:0005694	C	chromosome	41	252	3.8e-07	1.2e-05
GO:0032991	C	macromolecular complex	243	2924	2.9e-05	0.00082
GO:0043229	C	intracellular organelle	295	3716	8.8e-05	0.0022
GO:0043226	C	organelle	295	3716	8.8e-05	0.0022
GO:0044444	C	cytoplasmic part	159	1909	0.00065	0.015
GO:0000151	C	ubiquitin ligase complex	23	163	0.00077	0.017

## Sheet: BS
																Table S4C. Gene Ontology (GO) enrichment analysis of differentially expressed genes (DEGs) in BS vs CKS.
GO term	2.76895e+08	Description	Number in input list	Number in BG/Ref	p-value	FDR		GO term	2.1308e+08	2	Number in input list	Number in BG/Ref	p-value	FDR		GO term	Type	Description	Number in input list	Number in BG/Ref	p-value	FDR
GO:2001141	P	regulation of RNA biosynthetic process	40	2008	1.1e-05	0.00097		GO:2000112	P	regulation of cellular macromolecule biosynthetic process	22	2027	9.3e-05	0.0033		GO:2001141	P	regulation of RNA biosynthetic process	36	2008	8.4e-06	0.00063
GO:0009889	P	regulation of biosynthetic process	40	2027	1.4e-05	0.00097		GO:0031326	P	regulation of cellular biosynthetic process	22	2027	9.3e-05	0.0033		GO:0009889	P	regulation of biosynthetic process	36	2027	1e-05	0.00063
GO:0006355	P	regulation of transcription, DNA-templated	40	2008	1.1e-05	0.00097		GO:0009664	P	plant-type cell wall organization	5	94	7.8e-05	0.0033		GO:0006355	P	regulation of transcription, DNA-templated	36	2008	8.4e-06	0.00063
GO:0010556	P	regulation of macromolecule biosynthetic process	40	2027	1.4e-05	0.00097		GO:0019219	P	regulation of nucleobase-containing compound metabolic process	22	2025	9.2e-05	0.0033		GO:0010556	P	regulation of macromolecule biosynthetic process	36	2027	1e-05	0.00063
GO:1903506	P	regulation of nucleic acid-templated transcription	40	2008	1.1e-05	0.00097		GO:0009889	P	regulation of biosynthetic process	22	2027	9.3e-05	0.0033		GO:1903506	P	regulation of nucleic acid-templated transcription	36	2008	8.4e-06	0.00063
GO:0051252	P	regulation of RNA metabolic process	40	2011	1.2e-05	0.00097		GO:1903506	P	regulation of nucleic acid-templated transcription	22	2008	8.2e-05	0.0033		GO:0051252	P	regulation of RNA metabolic process	36	2011	8.7e-06	0.00063
GO:0031326	P	regulation of cellular biosynthetic process	40	2027	1.4e-05	0.00097		GO:2001141	P	regulation of RNA biosynthetic process	22	2008	8.2e-05	0.0033		GO:0031326	P	regulation of cellular biosynthetic process	36	2027	1e-05	0.00063
GO:2000112	P	regulation of cellular macromolecule biosynthetic process	40	2027	1.4e-05	0.00097		GO:0051252	P	regulation of RNA metabolic process	22	2011	8.3e-05	0.0033		GO:2000112	P	regulation of cellular macromolecule biosynthetic process	36	2027	1e-05	0.00063
GO:0019219	P	regulation of nucleobase-containing compound metabolic process	40	2025	1.4e-05	0.00097		GO:0006355	P	regulation of transcription, DNA-templated	22	2008	8.2e-05	0.0033		GO:0019219	P	regulation of nucleobase-containing compound metabolic process	36	2025	1e-05	0.00063
GO:0051171	P	regulation of nitrogen compound metabolic process	40	2040	1.6e-05	0.001		GO:0010556	P	regulation of macromolecule biosynthetic process	22	2027	9.3e-05	0.0033		GO:0051171	P	regulation of nitrogen compound metabolic process	36	2040	1.2e-05	0.00065
GO:0010468	P	regulation of gene expression	40	2060	2e-05	0.0011		GO:0071669	P	plant-type cell wall organization or biogenesis	5	94	7.8e-05	0.0033		GO:0010468	P	regulation of gene expression	36	2060	1.4e-05	0.00072
GO:0080090	P	regulation of primary metabolic process	40	2104	3.2e-05	0.0016		GO:0051171	P	regulation of nitrogen compound metabolic process	22	2040	0.0001	0.0033		GO:0080090	P	regulation of primary metabolic process	36	2104	2.3e-05	0.00097
GO:0031323	P	regulation of cellular metabolic process	40	2106	3.2e-05	0.0016		GO:0010468	P	regulation of gene expression	22	2060	0.00012	0.0035		GO:0031323	P	regulation of cellular metabolic process	36	2106	2.3e-05	0.00097
GO:0060255	P	regulation of macromolecule metabolic process	40	2141	4.6e-05	0.0021		GO:0031323	P	regulation of cellular metabolic process	22	2106	0.00016	0.0042		GO:0060255	P	regulation of macromolecule metabolic process	36	2141	3.2e-05	0.0013
GO:0019222	P	regulation of metabolic process	40	2154	5.3e-05	0.0022		GO:0080090	P	regulation of primary metabolic process	22	2104	0.00016	0.0042		GO:0019222	P	regulation of metabolic process	36	2154	3.6e-05	0.0013
GO:0097659	P	nucleic acid-templated transcription	41	2316	0.00012	0.0043		GO:0060255	P	regulation of macromolecule metabolic process	22	2141	0.0002	0.0049		GO:0097659	P	nucleic acid-templated transcription	36	2316	0.00015	0.0049
GO:0006351	P	transcription, DNA-templated	41	2316	0.00012	0.0043		GO:0019222	P	regulation of metabolic process	22	2154	0.00022	0.005		GO:0006351	P	transcription, DNA-templated	36	2316	0.00015	0.0049
GO:0032774	P	RNA biosynthetic process	41	2322	0.00012	0.0043		GO:0032774	P	RNA biosynthetic process	22	2322	0.0006	0.012		GO:0032774	P	RNA biosynthetic process	36	2322	0.00016	0.0049
GO:0050794	P	regulation of cellular process	48	2959	0.00023	0.0076		GO:0097659	P	nucleic acid-templated transcription	22	2316	0.00058	0.012		GO:0034654	P	nucleobase-containing compound biosynthetic process	37	2597	0.00064	0.018
GO:0050789	P	regulation of biological process	48	3025	0.00038	0.012		GO:0006351	P	transcription, DNA-templated	22	2316	0.00058	0.012		GO:0071669	P	plant-type cell wall organization or biogenesis	5	94	0.0012	0.032
GO:0034654	P	nucleobase-containing compound biosynthetic process	42	2597	0.00062	0.018		GO:0044703	P	multi-organism reproductive process	5	154	0.0007	0.013		GO:0009664	P	plant-type cell wall organization	5	94	0.0012	0.032
GO:0065007	P	biological regulation	49	3228	0.00085	0.024		GO:0000003	P	reproduction	5	165	0.00094	0.015		GO:0019438	P	aromatic compound biosynthetic process	37	2770	0.002	0.045
GO:0019438	P	aromatic compound biosynthetic process	43	2770	0.0012	0.031		GO:0022414	P	reproductive process	5	165	0.00094	0.015		GO:0050794	P	regulation of cellular process	39	2959	0.0019	0.045
GO:0005976	P	polysaccharide metabolic process	8	211	0.0012	0.031		GO:0051704	P	multi-organism process	5	165	0.00094	0.015		GO:0005976	P	polysaccharide metabolic process	7	211	0.002	0.045
GO:0018130	P	heterocycle biosynthetic process	43	2783	0.0013	0.032		GO:0034654	P	nucleobase-containing compound biosynthetic process	22	2597	0.0025	0.039		GO:0018130	P	heterocycle biosynthetic process	37	2783	0.0021	0.047
GO:0006073	P	cellular glucan metabolic process	7	171	0.0016	0.036		GO:0016682	F	oxidoreductase activity, acting on diphenols and related substances as donors, oxygen as acceptor	5	71	2.2e-05	0.0057		GO:0001071	F	nucleic acid binding transcription factor activity	25	1141	9.3e-06	0.0018
GO:0044042	P	glucan metabolic process	7	171	0.0016	0.036		GO:0016679	F	oxidoreductase activity, acting on diphenols and related substances as donors	5	86	5.2e-05	0.0069		GO:0003700	F	transcription factor activity, sequence-specific DNA binding	25	1141	9.3e-06	0.0018
GO:1901362	P	organic cyclic compound biosynthetic process	43	2842	0.0019	0.043		GO:0001071	F	nucleic acid binding transcription factor activity	15	1141	0.00018	0.012		GO:0004553	F	hydrolase activity, hydrolyzing O-glycosyl compounds	19	802	4.1e-05	0.004
GO:0001071	F	nucleic acid binding transcription factor activity	27	1141	2e-05	0.0043		GO:0003700	F	transcription factor activity, sequence-specific DNA binding	15	1141	0.00018	0.012		GO:0016682	F	oxidoreductase activity, acting on diphenols and related substances as donors, oxygen as acceptor	6	71	3.7e-05	0.004
GO:0003700	F	transcription factor activity, sequence-specific DNA binding	27	1141	2e-05	0.0043		GO:0046983	F	protein dimerization activity	12	928	0.00094	0.05		GO:0046983	F	protein dimerization activity	20	928	9.2e-05	0.0056
GO:0016682	F	oxidoreductase activity, acting on diphenols and related substances as donors, oxygen as acceptor	6	71	9e-05	0.013		GO:0005576	C	extracellular region	15	265	2.1e-12	1.1e-10		GO:0016679	F	oxidoreductase activity, acting on diphenols and related substances as donors	6	86	0.0001	0.0056
GO:0004553	F	hydrolase activity, hydrolyzing O-glycosyl compounds	20	802	0.00012	0.013		GO:0048046	C	apoplast	6	108	1.2e-05	0.00029		GO:0016798	F	hydrolase activity, acting on glycosyl bonds	19	841	7.6e-05	0.0056
GO:0016679	F	oxidoreductase activity, acting on diphenols and related substances as donors	6	86	0.00024	0.017										GO:0005507	F	copper ion binding	9	285	0.00066	0.032
GO:0016798	F	hydrolase activity, acting on glycosyl bonds	20	841	0.00022	0.017										GO:0005576	C	extracellular region	19	265	2.2e-12	1.9e-10
GO:0046983	F	protein dimerization activity	21	928	0.0003	0.019										GO:0048046	C	apoplast	8	108	4.6e-06	0.0002
GO:0005576	C	extracellular region	19	265	3.7e-11	3.2e-09
GO:0048046	C	apoplast	8	108	1.5e-05	0.00064

## Sheet: RS
																	Table S4D. Gene Ontology (GO) enrichment analysis of differentially expressed genes (DEGs) in RS vs CKS.
GO term	618671966.1	Description	Number in input list	Number in BG/Ref	p-value	FDR			GO term	7.28673e+08	Description	Number in input list	Number in BG/Ref	p-value	FDR		GO term	Type	Description	Number in input list	Number in BG/Ref	p-value	FDR
GO:0080090	P	regulation of primary metabolic process	103	2104	2.6e-06	0.00037			GO:2001141	P	regulation of RNA biosynthetic process	60	2008	8.2e-08	1e-05		GO:0080090	P	regulation of primary metabolic process	93	2104	7.7e-07	0.00013
GO:0051252	P	regulation of RNA metabolic process	100	2011	2e-06	0.00037			GO:0009889	P	regulation of biosynthetic process	60	2027	1.1e-07	1e-05		GO:0051252	P	regulation of RNA metabolic process	90	2011	7.2e-07	0.00013
GO:2001141	P	regulation of RNA biosynthetic process	100	2008	1.8e-06	0.00037			GO:0006355	P	regulation of transcription, DNA-templated	60	2008	8.2e-08	1e-05		GO:2001141	P	regulation of RNA biosynthetic process	90	2008	6.8e-07	0.00013
GO:0009889	P	regulation of biosynthetic process	100	2027	2.7e-06	0.00037			GO:0010556	P	regulation of macromolecule biosynthetic process	60	2027	1.1e-07	1e-05		GO:0009889	P	regulation of biosynthetic process	90	2027	9.9e-07	0.00013
GO:0006355	P	regulation of transcription, DNA-templated	100	2008	1.8e-06	0.00037			GO:1903506	P	regulation of nucleic acid-templated transcription	60	2008	8.2e-08	1e-05		GO:0006355	P	regulation of transcription, DNA-templated	90	2008	6.8e-07	0.00013
GO:0010556	P	regulation of macromolecule biosynthetic process	100	2027	2.7e-06	0.00037			GO:0051252	P	regulation of RNA metabolic process	60	2011	8.6e-08	1e-05		GO:0010556	P	regulation of macromolecule biosynthetic process	90	2027	9.9e-07	0.00013
GO:1903506	P	regulation of nucleic acid-templated transcription	100	2008	1.8e-06	0.00037			GO:0031326	P	regulation of cellular biosynthetic process	60	2027	1.1e-07	1e-05		GO:1903506	P	regulation of nucleic acid-templated transcription	90	2008	6.8e-07	0.00013
GO:0031326	P	regulation of cellular biosynthetic process	100	2027	2.7e-06	0.00037			GO:2000112	P	regulation of cellular macromolecule biosynthetic process	60	2027	1.1e-07	1e-05		GO:0031326	P	regulation of cellular biosynthetic process	90	2027	9.9e-07	0.00013
GO:0031323	P	regulation of cellular metabolic process	103	2106	2.7e-06	0.00037			GO:0019219	P	regulation of nucleobase-containing compound metabolic process	60	2025	1.1e-07	1e-05		GO:0031323	P	regulation of cellular metabolic process	93	2106	8e-07	0.00013
GO:2000112	P	regulation of cellular macromolecule biosynthetic process	100	2027	2.7e-06	0.00037			GO:0051171	P	regulation of nitrogen compound metabolic process	60	2040	1.4e-07	1.1e-05		GO:2000112	P	regulation of cellular macromolecule biosynthetic process	90	2027	9.9e-07	0.00013
GO:0006468	P	protein phosphorylation	110	2252	1.3e-06	0.00037			GO:0080090	P	regulation of primary metabolic process	61	2104	1.7e-07	1.2e-05		GO:0019219	P	regulation of nucleobase-containing compound metabolic process	90	2025	9.5e-07	0.00013
GO:0019219	P	regulation of nucleobase-containing compound metabolic process	100	2025	2.6e-06	0.00037			GO:0031323	P	regulation of cellular metabolic process	61	2106	1.8e-07	1.2e-05		GO:0051171	P	regulation of nitrogen compound metabolic process	90	2040	1.3e-06	0.00016
GO:0051171	P	regulation of nitrogen compound metabolic process	100	2040	3.5e-06	0.00044			GO:0010468	P	regulation of gene expression	60	2060	1.9e-07	1.2e-05		GO:0060255	P	regulation of macromolecule metabolic process	93	2141	1.6e-06	0.00018
GO:0060255	P	regulation of macromolecule metabolic process	103	2141	5.4e-06	0.00058			GO:0060255	P	regulation of macromolecule metabolic process	61	2141	3.1e-07	1.8e-05		GO:0019222	P	regulation of metabolic process	93	2154	2e-06	0.0002
GO:0010468	P	regulation of gene expression	100	2060	5.2e-06	0.00058			GO:0019222	P	regulation of metabolic process	61	2154	3.8e-07	2e-05		GO:0010468	P	regulation of gene expression	90	2060	1.9e-06	0.0002
GO:0019222	P	regulation of metabolic process	103	2154	6.8e-06	0.00066			GO:0097659	P	nucleic acid-templated transcription	61	2316	3.7e-06	0.00018		GO:0006468	P	protein phosphorylation	94	2252	6.6e-06	0.00061
GO:0006796	P	phosphate-containing compound metabolic process	141	3189	7e-06	0.00066			GO:0006351	P	transcription, DNA-templated	61	2316	3.7e-06	0.00018		GO:0097659	P	nucleic acid-templated transcription	92	2316	4.9e-05	0.0038
GO:0006793	P	phosphorus metabolic process	141	3194	7.5e-06	0.00067			GO:0032774	P	RNA biosynthetic process	61	2322	4e-06	0.00018		GO:0019438	P	aromatic compound biosynthetic process	106	2770	5.5e-05	0.0038
GO:0016310	P	phosphorylation	116	2515	8.5e-06	0.00072			GO:0034654	P	nucleobase-containing compound biosynthetic process	66	2597	4.5e-06	0.00019		GO:0032774	P	RNA biosynthetic process	92	2322	5.4e-05	0.0038
GO:0019438	P	aromatic compound biosynthetic process	123	2770	2.4e-05	0.0019			GO:0009698	P	phenylpropanoid metabolic process	7	48	1.1e-05	0.00038		GO:0016310	P	phosphorylation	98	2515	5.6e-05	0.0038
GO:0036211	P	protein modification process	124	2842	4.6e-05	0.0034			GO:0019438	P	aromatic compound biosynthetic process	68	2770	9.7e-06	0.00038		GO:0006351	P	transcription, DNA-templated	92	2316	4.9e-05	0.0038
GO:0006464	P	cellular protein modification process	124	2842	4.6e-05	0.0034			GO:0009808	P	lignin metabolic process	7	48	1.1e-05	0.00038		GO:0034654	P	nucleobase-containing compound biosynthetic process	101	2597	4.6e-05	0.0038
GO:0034654	P	nucleobase-containing compound biosynthetic process	115	2597	4.9e-05	0.0035			GO:0046274	P	lignin catabolic process	7	48	1.1e-05	0.00038		GO:0018130	P	heterocycle biosynthetic process	105	2783	0.0001	0.0065
GO:0097659	P	nucleic acid-templated transcription	104	2316	6.9e-05	0.0042			GO:0046271	P	phenylpropanoid catabolic process	7	48	1.1e-05	0.00038		GO:0008152	P	metabolic process	494	16850	0.00011	0.0067
GO:1901362	P	organic cyclic compound biosynthetic process	123	2842	6.9e-05	0.0042			GO:0018130	P	heterocycle biosynthetic process	67	2783	2.1e-05	0.00065		GO:0006796	P	phosphate-containing compound metabolic process	117	3189	0.00012	0.0071
GO:0018130	P	heterocycle biosynthetic process	121	2783	6.6e-05	0.0042			GO:0019748	P	secondary metabolic process	7	53	2e-05	0.00065		GO:0006793	P	phosphorus metabolic process	117	3194	0.00013	0.0072
GO:0006351	P	transcription, DNA-templated	104	2316	6.9e-05	0.0042			GO:1901362	P	organic cyclic compound biosynthetic process	68	2842	2.2e-05	0.00065		GO:1901362	P	organic cyclic compound biosynthetic process	106	2842	0.00014	0.0078
GO:0008152	P	metabolic process	575	16850	7.5e-05	0.0043			GO:0071669	P	plant-type cell wall organization or biogenesis	8	94	9.6e-05	0.0027		GO:0009698	P	phenylpropanoid metabolic process	7	48	0.00045	0.021
GO:0032774	P	RNA biosynthetic process	104	2322	7.6e-05	0.0043			GO:0009664	P	plant-type cell wall organization	8	94	9.6e-05	0.0027		GO:0009808	P	lignin metabolic process	7	48	0.00045	0.021
GO:0071704	P	organic substance metabolic process	440	12568	0.00015	0.0078			GO:0050794	P	regulation of cellular process	66	2959	0.00021	0.0058		GO:0046274	P	lignin catabolic process	7	48	0.00045	0.021
GO:0043412	P	macromolecule modification	124	2976	0.00029	0.015			GO:0008152	P	metabolic process	279	16850	0.00028	0.0073		GO:0046271	P	phenylpropanoid catabolic process	7	48	0.00045	0.021
GO:0050794	P	regulation of cellular process	123	2959	0.00033	0.017			GO:0050789	P	regulation of biological process	66	3025	0.00039	0.0095		GO:0071704	P	organic substance metabolic process	375	12568	0.00047	0.022
GO:0044238	P	primary metabolic process	410	11833	0.0007	0.034			GO:0044271	P	cellular nitrogen compound biosynthetic process	83	4027	0.00039	0.0095		GO:0044271	P	cellular nitrogen compound biosynthetic process	138	4027	0.0005	0.023
GO:0050789	P	regulation of biological process	123	3025	0.00074	0.035			GO:1901361	P	organic cyclic compound catabolic process	7	93	0.00052	0.012		GO:0050794	P	regulation of cellular process	106	2959	0.00057	0.025
GO:0044271	P	cellular nitrogen compound biosynthetic process	157	4027	0.00081	0.037			GO:0044703	P	multi-organism reproductive process	9	154	0.00051	0.012		GO:0036211	P	protein modification process	102	2842	0.00069	0.028
GO:0071669	P	plant-type cell wall organization or biogenesis	10	94	0.00099	0.043			GO:0019439	P	aromatic compound catabolic process	7	92	0.00049	0.012		GO:0005976	P	polysaccharide metabolic process	15	211	0.00067	0.028
GO:0009664	P	plant-type cell wall organization	10	94	0.00099	0.043			GO:0071705	P	nitrogen compound transport	9	155	0.00053	0.012		GO:0006464	P	cellular protein modification process	102	2842	0.00069	0.028
GO:0009698	P	phenylpropanoid metabolic process	7	48	0.0011	0.043			GO:0000003	P	reproduction	9	165	0.00081	0.016		GO:0019748	P	secondary metabolic process	7	53	0.00076	0.03
GO:0009808	P	lignin metabolic process	7	48	0.0011	0.043			GO:0051704	P	multi-organism process	9	165	0.00081	0.016		GO:0044238	P	primary metabolic process	352	11833	0.001	0.039
GO:0046274	P	lignin catabolic process	7	48	0.0011	0.043			GO:0022414	P	reproductive process	9	165	0.00081	0.016		GO:0044703	P	multi-organism reproductive process	12	154	0.0011	0.04
GO:0046271	P	phenylpropanoid catabolic process	7	48	0.0011	0.043			GO:0034645	P	cellular macromolecule biosynthetic process	80	3954	0.00085	0.017		GO:0071669	P	plant-type cell wall organization or biogenesis	9	94	0.0012	0.04
GO:0005976	P	polysaccharide metabolic process	16	211	0.0012	0.046			GO:0009059	P	macromolecule biosynthetic process	80	3962	0.0009	0.017		GO:0050789	P	regulation of biological process	106	3025	0.0012	0.04
GO:0043170	P	macromolecule metabolic process	318	9011	0.0013	0.049			GO:0071555	P	cell wall organization	11	250	0.0012	0.022		GO:0009664	P	plant-type cell wall organization	9	94	0.0012	0.04
GO:0004672	F	protein kinase activity	113	2238	2e-07	0.0002			GO:0045229	P	external encapsulating structure organization	11	250	0.0012	0.022		GO:0071705	P	nitrogen compound transport	12	155	0.0011	0.04
GO:0016773	F	phosphotransferase activity, alcohol group as acceptor	119	2535	2.9e-06	0.001			GO:0071554	P	cell wall organization or biogenesis	13	339	0.0015	0.027		GO:0044262	P	cellular carbohydrate metabolic process	19	321	0.0011	0.04
GO:0016301	F	kinase activity	120	2559	2.8e-06	0.001			GO:0065007	P	biological regulation	66	3228	0.002	0.034		GO:0003700	F	transcription factor activity, sequence-specific DNA binding	60	1141	5.1e-07	0.00023
GO:0016740	F	transferase activity	232	5768	4.6e-06	0.0012			GO:0016070	P	RNA metabolic process	61	2973	0.0027	0.046		GO:0001071	F	nucleic acid binding transcription factor activity	60	1141	5.1e-07	0.00023
GO:0003700	F	transcription factor activity, sequence-specific DNA binding	63	1141	8.9e-06	0.0015			GO:0001071	F	nucleic acid binding transcription factor activity	46	1141	6.5e-10	1.7e-07		GO:0004672	F	protein kinase activity	95	2238	3e-06	0.0009
GO:0001071	F	nucleic acid binding transcription factor activity	63	1141	8.9e-06	0.0015			GO:0003700	F	transcription factor activity, sequence-specific DNA binding	46	1141	6.5e-10	1.7e-07		GO:0016740	F	transferase activity	201	5768	7.1e-06	0.0013
GO:0004674	F	protein serine/threonine kinase activity	78	1575	3.1e-05	0.004			GO:0016682	F	oxidoreductase activity, acting on diphenols and related substances as donors, oxygen as acceptor	11	71	2e-08	3.6e-06		GO:0016682	F	oxidoreductase activity, acting on diphenols and related substances as donors, oxygen as acceptor	11	71	6.7e-06	0.0013
GO:0016682	F	oxidoreductase activity, acting on diphenols and related substances as donors, oxygen as acceptor	11	71	2.8e-05	0.004			GO:0016679	F	oxidoreductase activity, acting on diphenols and related substances as donors	11	86	1.2e-07	1.6e-05		GO:0016757	F	transferase activity, transferring glycosyl groups	48	959	2.3e-05	0.0035
GO:0016679	F	oxidoreductase activity, acting on diphenols and related substances as donors	11	86	0.00013	0.015			GO:0052716	F	hydroquinone:oxygen oxidoreductase activity	7	48	1.1e-05	0.0012		GO:0016679	F	oxidoreductase activity, acting on diphenols and related substances as donors	11	86	3.4e-05	0.0044
GO:0016757	F	transferase activity, transferring glycosyl groups	51	959	0.00015	0.015			GO:0043565	F	sequence-specific DNA binding	23	689	0.00021	0.018		GO:0016773	F	phosphotransferase activity, alcohol group as acceptor	99	2535	4.7e-05	0.0047
GO:0016758	F	transferase activity, transferring hexosyl groups	42	760	0.00026	0.025			GO:0005576	C	extracellular region	24	265	4.1e-12	4.5e-10		GO:0016301	F	kinase activity	100	2559	4.2e-05	0.0047
GO:0005576	C	extracellular region	31	265	1.2e-09	2.6e-07			GO:0048046	C	apoplast	8	108	0.00023	0.013		GO:0004674	F	protein serine/threonine kinase activity	67	1575	8.6e-05	0.007
GO:0048046	C	apoplast	13	108	6e-05	0.0062											GO:0016758	F	transferase activity, transferring hexosyl groups	39	760	8.1e-05	0.007
																	GO:0052716	F	hydroquinone:oxygen oxidoreductase activity	7	48	0.00045	0.033
																	GO:0005576	C	extracellular region	31	265	3e-11	4.9e-09
																	GO:0048046	C	apoplast	13	108	1.2e-05	0.001
