# Supplementary material for: Transcriptomic analysis reveals light quality response and systemic nutrient allocation under monochromatic light environments in Nicotiana tabacum
Source: BMC Plant Biol. 2025 Dec 20;25:1750. doi: 10.1186/s12870-025-07974-w (PMC12750675; doi:10.1186/s12870-025-07974-w)
Supplement: Supplementary file 1 — Supplementary Material 1. [file 12870_2025_7974_MOESM1_ESM.zip › Supplementary Materials-revised-V3/Table S5. KEGG pathway enrichment of DEGs..XLSX]

## Sheet: BR
Table S5A. KEGG pathway enrichment of DEGs in BR vs CKR.
#Kegg_pathway	ko_id	Frequency	P-value	Corrected_P-value
Phenylpropanoid biosynthesis	ko00940	49 out of 391 12.5319693094629%	0	0
Pentose and glucuronate interconversions	ko00040	24 out of 391 6.1381074168798%	6.04e-07	6.77e-05
Metabolic pathways	ko01100	224 out of 391 57.2890025575448%	1.07e-05	0.00119579
Biosynthesis of secondary metabolites	ko01110	130 out of 391 33.2480818414322%	3.96e-05	0.00443299
Glycosphingolipid biosynthesis - ganglio series	ko00604	3 out of 391 0.767263427109974%	0.00223887	0.250754
Glycosphingolipid biosynthesis - globo and isoglobo series	ko00603	4 out of 391 1.0230179028133%	0.00696064	0.779592
alpha-Linolenic acid metabolism	ko00592	9 out of 391 2.30179028132992%	0.00982175	1
Stilbenoid, diarylheptanoid and gingerol biosynthesis	ko00945	7 out of 391 1.79028132992327%	0.0128328	1
Flavonoid biosynthesis	ko00941	8 out of 391 2.0460358056266%	0.0192385	1
Zeatin biosynthesis	ko00908	7 out of 391 1.79028132992327%	0.0210965	1
Cutin, suberine and wax biosynthesis	ko00073	6 out of 391 1.53452685421995%	0.0311898	1
ABC transporters	ko02010	10 out of 391 2.55754475703325%	0.0331268	1
Linoleic acid metabolism	ko00591	4 out of 391 1.0230179028133%	0.0492517	1
Other glycan degradation	ko00511	4 out of 391 1.0230179028133%	0.0492517	1
Starch and sucrose metabolism	ko00500	15 out of 391 3.83631713554987%	0.0545863	1
Amino sugar and nucleotide sugar metabolism	ko00520	17 out of 391 4.34782608695652%	0.0637477	1
Galactose metabolism	ko00052	7 out of 391 1.79028132992327%	0.073108	1
Glycosaminoglycan degradation	ko00531	3 out of 391 0.767263427109974%	0.0740433	1
Carotenoid biosynthesis	ko00906	6 out of 391 1.53452685421995%	0.0780649	1
Plant hormone signal transduction	ko04075	26 out of 391 6.64961636828644%	0.0797115	1
Glycerophospholipid metabolism	ko00564	11 out of 391 2.81329923273657%	0.106313	1
Tyrosine metabolism	ko00350	6 out of 391 1.53452685421995%	0.127309	1
Biosynthesis of nucleotide sugars	ko01250	12 out of 391 3.0690537084399%	0.149015	1
Glycosphingolipid biosynthesis - lacto and neolacto series	ko00601	1 out of 391 0.255754475703325%	0.161717	1
Anthocyanin biosynthesis	ko00942	1 out of 391 0.255754475703325%	0.161717	1
Ether lipid metabolism	ko00565	4 out of 391 1.0230179028133%	0.189222	1
Glutathione metabolism	ko00480	11 out of 391 2.81329923273657%	0.210987	1
Diterpenoid biosynthesis	ko00904	3 out of 391 0.767263427109974%	0.212543	1
Selenocompound metabolism	ko00450	3 out of 391 0.767263427109974%	0.23554	1
Sulfur metabolism	ko00920	4 out of 391 1.0230179028133%	0.244271	1
Biosynthesis of various plant secondary metabolites	ko00999	5 out of 391 1.27877237851662%	0.245538	1
Nicotinate and nicotinamide metabolism	ko00760	3 out of 391 0.767263427109974%	0.258943	1
Riboflavin metabolism	ko00740	3 out of 391 0.767263427109974%	0.282632	1
Phagosome	ko04145	10 out of 391 2.55754475703325%	0.300984	1
Ribosome	ko03010	31 out of 391 7.92838874680307%	0.330888	1
Arachidonic acid metabolism	ko00590	2 out of 391 0.51150895140665%	0.333601	1
Pyrimidine metabolism	ko00240	6 out of 391 1.53452685421995%	0.33362	1
Sesquiterpenoid and triterpenoid biosynthesis	ko00909	2 out of 391 0.51150895140665%	0.365355	1
MAPK signaling pathway - plant	ko04016	14 out of 391 3.58056265984655%	0.367746	1
N-Glycan biosynthesis	ko00510	5 out of 391 1.27877237851662%	0.38158	1
Plant-pathogen interaction	ko04626	17 out of 391 4.34782608695652%	0.402145	1
Fatty acid elongation	ko00062	3 out of 391 0.767263427109974%	0.425129	1
Oxidative phosphorylation	ko00190	14 out of 391 3.58056265984655%	0.436523	1
Fatty acid degradation	ko00071	4 out of 391 1.0230179028133%	0.44038	1
One carbon pool by folate	ko00670	2 out of 391 0.51150895140665%	0.485255	1
Sphingolipid metabolism	ko00600	3 out of 391 0.767263427109974%	0.493044	1
Other types of O-glycan biosynthesis	ko00514	1 out of 391 0.255754475703325%	0.506422	1
Vitamin B6 metabolism	ko00750	1 out of 391 0.255754475703325%	0.506422	1
Isoquinoline alkaloid biosynthesis	ko00950	2 out of 391 0.51150895140665%	0.513002	1
Various types of N-glycan biosynthesis	ko00513	3 out of 391 0.767263427109974%	0.536048	1
Monobactam biosynthesis	ko00261	1 out of 391 0.255754475703325%	0.548159	1
Nitrogen metabolism	ko00910	3 out of 391 0.767263427109974%	0.556759	1
Nucleotide metabolism	ko01232	6 out of 391 1.53452685421995%	0.575584	1
Ascorbate and aldarate metabolism	ko00053	5 out of 391 1.27877237851662%	0.580122	1
Sulfur relay system	ko04122	1 out of 391 0.255754475703325%	0.586374	1
Glycine, serine and threonine metabolism	ko00260	5 out of 391 1.27877237851662%	0.595192	1
Alanine, aspartate and glutamate metabolism	ko00250	3 out of 391 0.767263427109974%	0.633801	1
Steroid biosynthesis	ko00100	3 out of 391 0.767263427109974%	0.633801	1
Ubiquitin mediated proteolysis	ko04120	9 out of 391 2.30179028132992%	0.634297	1
Base excision repair	ko03410	3 out of 391 0.767263427109974%	0.668664	1
Endocytosis	ko04144	12 out of 391 3.0690537084399%	0.693993	1
beta-Alanine metabolism	ko00410	3 out of 391 0.767263427109974%	0.701044	1
RNA polymerase	ko03020	3 out of 391 0.767263427109974%	0.701044	1
Cysteine and methionine metabolism	ko00270	8 out of 391 2.0460358056266%	0.731896	1
Valine, leucine and isoleucine degradation	ko00280	3 out of 391 0.767263427109974%	0.745018	1
Fructose and mannose metabolism	ko00051	4 out of 391 1.0230179028133%	0.746287	1
Peroxisome	ko04146	6 out of 391 1.53452685421995%	0.774601	1
Lysine degradation	ko00310	2 out of 391 0.51150895140665%	0.780908	1
Autophagy - other	ko04136	2 out of 391 0.51150895140665%	0.794918	1
Basal transcription factors	ko03022	3 out of 391 0.767263427109974%	0.795454	1
Butanoate metabolism	ko00650	1 out of 391 0.255754475703325%	0.79617	1
Circadian rhythm - plant	ko04712	2 out of 391 0.51150895140665%	0.80813	1
Phenylalanine metabolism	ko00360	2 out of 391 0.51150895140665%	0.832303	1
Photosynthesis - antenna proteins	ko00196	1 out of 391 0.255754475703325%	0.843731	1
Ubiquinone and other terpenoid-quinone biosynthesis	ko00130	2 out of 391 0.51150895140665%	0.863436	1
Tropane, piperidine and pyridine alkaloid biosynthesis	ko00960	1 out of 391 0.255754475703325%	0.869112	1
Glycerolipid metabolism	ko00561	4 out of 391 1.0230179028133%	0.875907	1
Fatty acid biosynthesis	ko00061	2 out of 391 0.51150895140665%	0.889196	1
SNARE interactions in vesicular transport	ko04130	2 out of 391 0.51150895140665%	0.889196	1
Folate biosynthesis	ko00790	1 out of 391 0.255754475703325%	0.89038	1
Inositol phosphate metabolism	ko00562	4 out of 391 1.0230179028133%	0.905828	1
Viral life cycle - HIV-1	ko03250	1 out of 391 0.255754475703325%	0.908199	1
Tryptophan metabolism	ko00380	2 out of 391 0.51150895140665%	0.910393	1
Biosynthesis of cofactors	ko01240	16 out of 391 4.0920716112532%	0.91223	1
Mismatch repair	ko03430	1 out of 391 0.255754475703325%	0.929658	1
RNA degradation	ko03018	5 out of 391 1.27877237851662%	0.930021	1
Glycolysis / Gluconeogenesis	ko00010	6 out of 391 1.53452685421995%	0.93219	1
Porphyrin metabolism	ko00860	2 out of 391 0.51150895140665%	0.937504	1
Photosynthesis	ko00195	3 out of 391 0.767263427109974%	0.939186	1
Cyanoamino acid metabolism	ko00460	1 out of 391 0.255754475703325%	0.941104	1
Arginine and proline metabolism	ko00330	2 out of 391 0.51150895140665%	0.946002	1
Glyoxylate and dicarboxylate metabolism	ko00630	3 out of 391 0.767263427109974%	0.94657	1
Nucleocytoplasmic transport	ko03013	5 out of 391 1.27877237851662%	0.94959	1
Pantothenate and CoA biosynthesis	ko00770	1 out of 391 0.255754475703325%	0.950692	1
Arginine biosynthesis	ko00220	1 out of 391 0.255754475703325%	0.950692	1
Propanoate metabolism	ko00640	1 out of 391 0.255754475703325%	0.965448	1
Purine metabolism	ko00230	3 out of 391 0.767263427109974%	0.966349	1
DNA replication	ko03030	1 out of 391 0.255754475703325%	0.973542	1
Phosphatidylinositol signaling system	ko04070	3 out of 391 0.767263427109974%	0.976007	1
Homologous recombination	ko03440	1 out of 391 0.255754475703325%	0.98147	1
Fatty acid metabolism	ko01212	2 out of 391 0.51150895140665%	0.983788	1
Ribosome biogenesis in eukaryotes	ko03008	2 out of 391 0.51150895140665%	0.984988	1
Carbon fixation in photosynthetic organisms	ko00710	2 out of 391 0.51150895140665%	0.987135	1
Citrate cycle (TCA cycle)	ko00020	1 out of 391 0.255754475703325%	0.989146	1
Aminoacyl-tRNA biosynthesis	ko00970	1 out of 391 0.255754475703325%	0.989146	1
Nucleotide excision repair	ko03420	1 out of 391 0.255754475703325%	0.991695	1
mRNA surveillance pathway	ko03015	3 out of 391 0.767263427109974%	0.997177	1
Spliceosome	ko03040	6 out of 391 1.53452685421995%	0.997768	1
Pyruvate metabolism	ko00620	2 out of 391 0.51150895140665%	0.998603	1
Protein processing in endoplasmic reticulum	ko04141	8 out of 391 2.0460358056266%	0.998682	1
Biosynthesis of amino acids	ko01230	6 out of 391 1.53452685421995%	0.999505	1
Carbon metabolism	ko01200	3 out of 391 0.767263427109974%	1	1

## Sheet: RR
Table S5B. KEGG pathway enrichment of DEGs in RR vs CKR.
#Kegg_pathway	ko_id	Frequency	P-value	Corrected_P-value
Phenylpropanoid biosynthesis	ko00940	28 out of 329 8.51063829787234%	3.86229e-07	4.2099e-05
Metabolic pathways	ko01100	187 out of 329 56.838905775076%	0.000111507	0.0121543
Plant-pathogen interaction	ko04626	27 out of 329 8.20668693009119%	0.000238858	0.0260355
MAPK signaling pathway - plant	ko04016	23 out of 329 6.99088145896657%	0.000253475	0.0276287
Biosynthesis of secondary metabolites	ko01110	107 out of 329 32.5227963525836%	0.000511221	0.055723
Carotenoid biosynthesis	ko00906	9 out of 329 2.73556231003039%	0.000697125	0.0759866
Plant hormone signal transduction	ko04075	29 out of 329 8.81458966565349%	0.00173257	0.18885
Nitrogen metabolism	ko00910	8 out of 329 2.43161094224924%	0.00210478	0.229421
Pentose and glucuronate interconversions	ko00040	15 out of 329 4.55927051671733%	0.00255155	0.278119
Taurine and hypotaurine metabolism	ko00430	3 out of 329 0.911854103343465%	0.006042	0.658578
Amino sugar and nucleotide sugar metabolism	ko00520	18 out of 329 5.47112462006079%	0.00707874	0.771582
Linoleic acid metabolism	ko00591	4 out of 329 1.21580547112462%	0.0284022	1
Zeatin biosynthesis	ko00908	6 out of 329 1.82370820668693%	0.0303261	1
Photosynthesis - antenna proteins	ko00196	4 out of 329 1.21580547112462%	0.0571732	1
Isoflavonoid biosynthesis	ko00943	1 out of 329 0.303951367781155%	0.0710276	1
Circadian rhythm - plant	ko04712	5 out of 329 1.51975683890578%	0.0986563	1
Monobactam biosynthesis	ko00261	2 out of 329 0.60790273556231%	0.130037	1
Butanoate metabolism	ko00650	3 out of 329 0.911854103343465%	0.131315	1
Anthocyanin biosynthesis	ko00942	1 out of 329 0.303951367781155%	0.137025	1
Glycosphingolipid biosynthesis - lacto and neolacto series	ko00601	1 out of 329 0.303951367781155%	0.137025	1
Tyrosine metabolism	ko00350	5 out of 329 1.51975683890578%	0.162632	1
Glutathione metabolism	ko00480	10 out of 329 3.03951367781155%	0.162912	1
Nicotinate and nicotinamide metabolism	ko00760	3 out of 329 0.911854103343465%	0.183784	1
Starch and sucrose metabolism	ko00500	11 out of 329 3.34346504559271%	0.184071	1
Biosynthesis of nucleotide sugars	ko01250	10 out of 329 3.03951367781155%	0.185798	1
Flavone and flavonol biosynthesis	ko00944	1 out of 329 0.303951367781155%	0.198346	1
Galactose metabolism	ko00052	5 out of 329 1.51975683890578%	0.199577	1
alpha-Linolenic acid metabolism	ko00592	5 out of 329 1.51975683890578%	0.199577	1
Photosynthesis	ko00195	7 out of 329 2.12765957446809%	0.216222	1
Arachidonic acid metabolism	ko00590	2 out of 329 0.60790273556231%	0.261887	1
Alanine, aspartate and glutamate metabolism	ko00250	4 out of 329 1.21580547112462%	0.282747	1
Sesquiterpenoid and triterpenoid biosynthesis	ko00909	2 out of 329 0.60790273556231%	0.289031	1
Biosynthesis of various plant secondary metabolites	ko00999	4 out of 329 1.21580547112462%	0.315551	1
Inositol phosphate metabolism	ko00562	7 out of 329 2.12765957446809%	0.316746	1
Cutin, suberine and wax biosynthesis	ko00073	3 out of 329 0.911854103343465%	0.339983	1
Terpenoid backbone biosynthesis	ko00900	4 out of 329 1.21580547112462%	0.348657	1
Brassinosteroid biosynthesis	ko00905	1 out of 329 0.303951367781155%	0.357447	1
Phosphatidylinositol signaling system	ko04070	7 out of 329 2.12765957446809%	0.37591	1
Diterpenoid biosynthesis	ko00904	2 out of 329 0.60790273556231%	0.395288	1
Tryptophan metabolism	ko00380	4 out of 329 1.21580547112462%	0.414774	1
Glycerolipid metabolism	ko00561	6 out of 329 1.82370820668693%	0.417767	1
Selenocompound metabolism	ko00450	2 out of 329 0.60790273556231%	0.420798	1
Ascorbate and aldarate metabolism	ko00053	5 out of 329 1.51975683890578%	0.424209	1
Vitamin B6 metabolism	ko00750	1 out of 329 0.303951367781155%	0.445602	1
Tropane, piperidine and pyridine alkaloid biosynthesis	ko00960	2 out of 329 0.60790273556231%	0.493774	1
Biosynthesis of unsaturated fatty acids	ko01040	2 out of 329 0.60790273556231%	0.493774	1
Steroid biosynthesis	ko00100	3 out of 329 0.911854103343465%	0.513116	1
Glycosphingolipid biosynthesis - globo and isoglobo series	ko00603	1 out of 329 0.303951367781155%	0.521695	1
Glucosinolate biosynthesis	ko00966	1 out of 329 0.303951367781155%	0.521695	1
Thiamine metabolism	ko00730	2 out of 329 0.60790273556231%	0.539088	1
Glyoxylate and dicarboxylate metabolism	ko00630	5 out of 329 1.51975683890578%	0.575077	1
Viral life cycle - HIV-1	ko03250	2 out of 329 0.60790273556231%	0.581528	1
Glycosaminoglycan degradation	ko00531	1 out of 329 0.303951367781155%	0.587371	1
Carbon fixation in photosynthetic organisms	ko00710	5 out of 329 1.51975683890578%	0.587787	1
Fatty acid elongation	ko00062	2 out of 329 0.60790273556231%	0.601648	1
Fructose and mannose metabolism	ko00051	4 out of 329 1.21580547112462%	0.612408	1
Valine, leucine and isoleucine degradation	ko00280	3 out of 329 0.911854103343465%	0.629723	1
Sulfur metabolism	ko00920	2 out of 329 0.60790273556231%	0.639679	1
Sphingolipid metabolism	ko00600	2 out of 329 0.60790273556231%	0.6576	1
Cysteine and methionine metabolism	ko00270	7 out of 329 2.12765957446809%	0.683862	1
Lysine degradation	ko00310	2 out of 329 0.60790273556231%	0.691297	1
Arginine biosynthesis	ko00220	2 out of 329 0.60790273556231%	0.707098	1
Autophagy - other	ko04136	2 out of 329 0.60790273556231%	0.707098	1
Porphyrin metabolism	ko00860	3 out of 329 0.911854103343465%	0.713202	1
Phenylalanine metabolism	ko00360	2 out of 329 0.60790273556231%	0.750493	1
One carbon pool by folate	ko00670	1 out of 329 0.303951367781155%	0.754063	1
Peroxisome	ko04146	5 out of 329 1.51975683890578%	0.768525	1
Isoquinoline alkaloid biosynthesis	ko00950	1 out of 329 0.303951367781155%	0.771603	1
Flavonoid biosynthesis	ko00941	2 out of 329 0.60790273556231%	0.799676	1
Riboflavin metabolism	ko00740	1 out of 329 0.303951367781155%	0.80303	1
beta-Alanine metabolism	ko00410	2 out of 329 0.60790273556231%	0.810551	1
ABC transporters	ko02010	3 out of 329 0.911854103343465%	0.827553	1
Valine, leucine and isoleucine biosynthesis	ko00290	1 out of 329 0.303951367781155%	0.842271	1
Protein processing in endoplasmic reticulum	ko04141	12 out of 329 3.64741641337386%	0.860884	1
Ether lipid metabolism	ko00565	1 out of 329 0.303951367781155%	0.863997	1
N-Glycan biosynthesis	ko00510	2 out of 329 0.60790273556231%	0.865396	1
Basal transcription factors	ko03022	2 out of 329 0.60790273556231%	0.872982	1
Citrate cycle (TCA cycle)	ko00020	2 out of 329 0.60790273556231%	0.88699	1
Mismatch repair	ko03430	1 out of 329 0.303951367781155%	0.891119	1
Stilbenoid, diarylheptanoid and gingerol biosynthesis	ko00945	1 out of 329 0.303951367781155%	0.898903	1
2-Oxocarboxylic acid metabolism	ko01210	2 out of 329 0.60790273556231%	0.899557	1
Arginine and proline metabolism	ko00330	2 out of 329 0.60790273556231%	0.899557	1
Cyanoamino acid metabolism	ko00460	1 out of 329 0.303951367781155%	0.906132	1
Various types of N-glycan biosynthesis	ko00513	1 out of 329 0.303951367781155%	0.912846	1
Biosynthesis of cofactors	ko01240	13 out of 329 3.95136778115502%	0.916005	1
Pantothenate and CoA biosynthesis	ko00770	1 out of 329 0.303951367781155%	0.919081	1
Phagosome	ko04145	4 out of 329 1.21580547112462%	0.922207	1
Purine metabolism	ko00230	3 out of 329 0.911854103343465%	0.923428	1
Nucleocytoplasmic transport	ko03013	4 out of 329 1.21580547112462%	0.947417	1
Base excision repair	ko03410	1 out of 329 0.303951367781155%	0.948181	1
Glycerophospholipid metabolism	ko00564	3 out of 329 0.911854103343465%	0.950231	1
RNA polymerase	ko03020	1 out of 329 0.303951367781155%	0.955341	1
Fatty acid biosynthesis	ko00061	1 out of 329 0.303951367781155%	0.958542	1
Fatty acid metabolism	ko01212	2 out of 329 0.60790273556231%	0.962096	1
Endocytosis	ko04144	6 out of 329 1.82370820668693%	0.973418	1
RNA degradation	ko03018	3 out of 329 0.911854103343465%	0.975974	1
Aminoacyl-tRNA biosynthesis	ko00970	1 out of 329 0.303951367781155%	0.977148	1
Pyrimidine metabolism	ko00240	1 out of 329 0.303951367781155%	0.984259	1
Glycine, serine and threonine metabolism	ko00260	1 out of 329 0.303951367781155%	0.989162	1
Carbon metabolism	ko01200	9 out of 329 2.73556231003039%	0.990474	1
Glycolysis / Gluconeogenesis	ko00010	3 out of 329 0.911854103343465%	0.990573	1
Proteasome	ko03050	1 out of 329 0.303951367781155%	0.992541	1
Pyruvate metabolism	ko00620	2 out of 329 0.60790273556231%	0.994871	1
Nucleotide metabolism	ko01232	1 out of 329 0.303951367781155%	0.995239	1
mRNA surveillance pathway	ko03015	2 out of 329 0.60790273556231%	0.99785	1
Ubiquitin mediated proteolysis	ko04120	2 out of 329 0.60790273556231%	0.99799	1
Biosynthesis of amino acids	ko01230	5 out of 329 1.51975683890578%	0.998841	1
Oxidative phosphorylation	ko00190	2 out of 329 0.60790273556231%	0.999881	1
Ribosome	ko03010	7 out of 329 2.12765957446809%	0.999995	1

## Sheet: BS
Table S5C. KEGG pathway enrichment of DEGs in BS vs CKS.
#Kegg_pathway	ko_id	Frequency	P-value	Corrected_P-value
Cysteine and methionine metabolism	ko00270	7 out of 87 8.04597701149425%	0.00452725	0.276162
Starch and sucrose metabolism	ko00500	7 out of 87 8.04597701149425%	0.00524203	0.319764
Metabolic pathways	ko01100	52 out of 87 59.7701149425287%	0.0101277	0.617789
Nucleotide metabolism	ko01232	5 out of 87 5.74712643678161%	0.0108609	0.662514
Arginine and proline metabolism	ko00330	4 out of 87 4.59770114942529%	0.0168944	1
Phosphatidylinositol signaling system	ko04070	5 out of 87 5.74712643678161%	0.019205	1
Pyrimidine metabolism	ko00240	4 out of 87 4.59770114942529%	0.0203132	1
Plant hormone signal transduction	ko04075	9 out of 87 10.3448275862069%	0.0289003	1
Anthocyanin biosynthesis	ko00942	1 out of 87 1.14942528735632%	0.037216	1
Glutathione metabolism	ko00480	5 out of 87 5.74712643678161%	0.0375323	1
Phenylpropanoid biosynthesis	ko00940	6 out of 87 6.89655172413793%	0.0482062	1
Isoquinoline alkaloid biosynthesis	ko00950	2 out of 87 2.29885057471264%	0.0532385	1
Selenocompound metabolism	ko00450	2 out of 87 2.29885057471264%	0.0532385	1
Flavone and flavonol biosynthesis	ko00944	1 out of 87 1.14942528735632%	0.0553072	1
Purine metabolism	ko00230	4 out of 87 4.59770114942529%	0.0579873	1
Inositol phosphate metabolism	ko00562	4 out of 87 4.59770114942529%	0.0579873	1
Biosynthesis of secondary metabolites	ko01110	27 out of 87 31.0344827586207%	0.104201	1
ABC transporters	ko02010	3 out of 87 3.44827586206897%	0.109995	1
Pantothenate and CoA biosynthesis	ko00770	2 out of 87 2.29885057471264%	0.133116	1
Plant-pathogen interaction	ko04626	6 out of 87 6.89655172413793%	0.135479	1
MAPK signaling pathway - plant	ko04016	5 out of 87 5.74712643678161%	0.144254	1
Tyrosine metabolism	ko00350	2 out of 87 2.29885057471264%	0.179299	1
beta-Alanine metabolism	ko00410	2 out of 87 2.29885057471264%	0.186093	1
Galactose metabolism	ko00052	2 out of 87 2.29885057471264%	0.199787	1
Arachidonic acid metabolism	ko00590	1 out of 87 1.14942528735632%	0.233431	1
Sesquiterpenoid and triterpenoid biosynthesis	ko00909	1 out of 87 1.14942528735632%	0.247873	1
Pentose and glucuronate interconversions	ko00040	3 out of 87 3.44827586206897%	0.263959	1
Linoleic acid metabolism	ko00591	1 out of 87 1.14942528735632%	0.275954	1
Biosynthesis of nucleotide sugars	ko01250	3 out of 87 3.44827586206897%	0.299997	1
Photosynthesis - antenna proteins	ko00196	1 out of 87 1.14942528735632%	0.329044	1
Biotin metabolism	ko00780	1 out of 87 1.14942528735632%	0.329044	1
Protein processing in endoplasmic reticulum	ko04141	5 out of 87 5.74712643678161%	0.390128	1
Glycerolipid metabolism	ko00561	2 out of 87 2.29885057471264%	0.400359	1
Ether lipid metabolism	ko00565	1 out of 87 1.14942528735632%	0.401545	1
Fatty acid elongation	ko00062	1 out of 87 1.14942528735632%	0.412851	1
Amino sugar and nucleotide sugar metabolism	ko00520	3 out of 87 3.44827586206897%	0.47344	1
Zeatin biosynthesis	ko00908	1 out of 87 1.14942528735632%	0.476388	1
Nitrogen metabolism	ko00910	1 out of 87 1.14942528735632%	0.476388	1
Carotenoid biosynthesis	ko00906	1 out of 87 1.14942528735632%	0.496017	1
Steroid biosynthesis	ko00100	1 out of 87 1.14942528735632%	0.514919	1
Biosynthesis of various plant secondary metabolites	ko00999	1 out of 87 1.14942528735632%	0.53312	1
Flavonoid biosynthesis	ko00941	1 out of 87 1.14942528735632%	0.541965	1
DNA replication	ko03030	1 out of 87 1.14942528735632%	0.541965	1
Phagosome	ko04145	2 out of 87 2.29885057471264%	0.548471	1
Fatty acid biosynthesis	ko00061	1 out of 87 1.14942528735632%	0.559162	1
RNA degradation	ko03018	2 out of 87 2.29885057471264%	0.559636	1
alpha-Linolenic acid metabolism	ko00592	1 out of 87 1.14942528735632%	0.56752	1
Ascorbate and aldarate metabolism	ko00053	1 out of 87 1.14942528735632%	0.681789	1
Glycine, serine and threonine metabolism	ko00260	1 out of 87 1.14942528735632%	0.687844	1
Biosynthesis of amino acids	ko01230	3 out of 87 3.44827586206897%	0.723527	1
Fatty acid metabolism	ko01212	1 out of 87 1.14942528735632%	0.732357	1
Glyoxylate and dicarboxylate metabolism	ko00630	1 out of 87 1.14942528735632%	0.742467	1
Carbon fixation in photosynthetic organisms	ko00710	1 out of 87 1.14942528735632%	0.747379	1
Glycerophospholipid metabolism	ko00564	1 out of 87 1.14942528735632%	0.807169	1
Nucleocytoplasmic transport	ko03013	1 out of 87 1.14942528735632%	0.866522	1
Ubiquitin mediated proteolysis	ko04120	1 out of 87 1.14942528735632%	0.887929	1
Glycolysis / Gluconeogenesis	ko00010	1 out of 87 1.14942528735632%	0.890087	1
Carbon metabolism	ko01200	2 out of 87 2.29885057471264%	0.943555	1
Endocytosis	ko04144	1 out of 87 1.14942528735632%	0.95256	1
Biosynthesis of cofactors	ko01240	2 out of 87 2.29885057471264%	0.954411	1
Ribosome	ko03010	1 out of 87 1.14942528735632%	0.998688	1

## Sheet: RS
Table S5D. KEGG pathway enrichment of DEGs in RS vs CKS.
Kegg_pathway	ko_id	Frequency	P-value	Corrected_P-value
Plant-pathogen interaction	ko04626	23 out of 238 9.66386554621849%	6.30742e-05	0.00605512
Cysteine and methionine metabolism	ko00270	15 out of 238 6.30252100840336%	0.000478526	0.0459385
Biosynthesis of secondary metabolites	ko01110	81 out of 238 34.0336134453782%	0.000539558	0.0517976
Starch and sucrose metabolism	ko00500	13 out of 238 5.46218487394958%	0.00525063	0.50406
Plant hormone signal transduction	ko04075	21 out of 238 8.82352941176471%	0.00743129	0.713404
MAPK signaling pathway - plant	ko04016	15 out of 238 6.30252100840336%	0.00843911	0.810154
Stilbenoid, diarylheptanoid and gingerol biosynthesis	ko00945	5 out of 238 2.10084033613445%	0.0194978	1
Nicotinate and nicotinamide metabolism	ko00760	4 out of 238 1.68067226890756%	0.0203778	1
Metabolic pathways	ko01100	127 out of 238 53.3613445378151%	0.0235627	1
Glyoxylate and dicarboxylate metabolism	ko00630	8 out of 238 3.36134453781513%	0.0279606	1
Phenylpropanoid biosynthesis	ko00940	13 out of 238 5.46218487394958%	0.0281022	1
Zeatin biosynthesis	ko00908	5 out of 238 2.10084033613445%	0.0282004	1
Sesquiterpenoid and triterpenoid biosynthesis	ko00909	3 out of 238 1.26050420168067%	0.0385311	1
Monoterpenoid biosynthesis	ko00902	2 out of 238 0.840336134453782%	0.0465245	1
Isoflavonoid biosynthesis	ko00943	1 out of 238 0.420168067226891%	0.0513817	1
Biosynthesis of various plant secondary metabolites	ko00999	5 out of 238 2.10084033613445%	0.052105	1
Fatty acid elongation	ko00062	4 out of 238 1.68067226890756%	0.052756	1
Protein processing in endoplasmic reticulum	ko04141	17 out of 238 7.14285714285714%	0.0541782	1
Flavonoid biosynthesis	ko00941	5 out of 238 2.10084033613445%	0.0569639	1
Butanoate metabolism	ko00650	3 out of 238 1.26050420168067%	0.0617545	1
Diterpenoid biosynthesis	ko00904	3 out of 238 1.26050420168067%	0.0706519	1
Isoquinoline alkaloid biosynthesis	ko00950	3 out of 238 1.26050420168067%	0.0800896	1
Glycosphingolipid biosynthesis - lacto and neolacto series	ko00601	1 out of 238 0.420168067226891%	0.100134	1
Anthocyanin biosynthesis	ko00942	1 out of 238 0.420168067226891%	0.100134	1
Circadian rhythm - plant	ko04712	4 out of 238 1.68067226890756%	0.102516	1
Arginine and proline metabolism	ko00330	5 out of 238 2.10084033613445%	0.134263	1
Glutathione metabolism	ko00480	8 out of 238 3.36134453781513%	0.134786	1
Arachidonic acid metabolism	ko00590	2 out of 238 0.840336134453782%	0.159635	1
alpha-Linolenic acid metabolism	ko00592	4 out of 238 1.68067226890756%	0.18794	1
ABC transporters	ko02010	5 out of 238 2.10084033613445%	0.211877	1
Pentose and glucuronate interconversions	ko00040	7 out of 238 2.94117647058824%	0.214613	1
Phenylalanine, tyrosine and tryptophan biosynthesis	ko00400	3 out of 238 1.26050420168067%	0.267163	1
Taurine and hypotaurine metabolism	ko00430	1 out of 238 0.420168067226891%	0.271428	1
Carotenoid biosynthesis	ko00906	3 out of 238 1.26050420168067%	0.281365	1
Steroid biosynthesis	ko00100	3 out of 238 1.26050420168067%	0.309948	1
Glycerolipid metabolism	ko00561	5 out of 238 2.10084033613445%	0.320802	1
Tropane, piperidine and pyridine alkaloid biosynthesis	ko00960	2 out of 238 0.840336134453782%	0.332586	1
Ubiquinone and other terpenoid-quinone biosynthesis	ko00130	3 out of 238 1.26050420168067%	0.338621	1
Tyrosine metabolism	ko00350	3 out of 238 1.26050420168067%	0.35294	1
beta-Alanine metabolism	ko00410	3 out of 238 1.26050420168067%	0.367224	1
Terpenoid backbone biosynthesis	ko00900	3 out of 238 1.26050420168067%	0.367224	1
Galactose metabolism	ko00052	3 out of 238 1.26050420168067%	0.395613	1
Valine, leucine and isoleucine degradation	ko00280	3 out of 238 1.26050420168067%	0.409687	1
Glycosphingolipid biosynthesis - globo and isoglobo series	ko00603	1 out of 238 0.420168067226891%	0.410225	1
Glucosinolate biosynthesis	ko00966	1 out of 238 0.420168067226891%	0.410225	1
Sulfur metabolism	ko00920	2 out of 238 0.840336134453782%	0.461199	1
Pantothenate and CoA biosynthesis	ko00770	2 out of 238 0.840336134453782%	0.528007	1
Pyrimidine metabolism	ko00240	3 out of 238 1.26050420168067%	0.555386	1
Alanine, aspartate and glutamate metabolism	ko00250	2 out of 238 0.840336134453782%	0.589005	1
Linoleic acid metabolism	ko00591	1 out of 238 0.420168067226891%	0.592748	1
Glycine, serine and threonine metabolism	ko00260	3 out of 238 1.26050420168067%	0.614191	1
Fatty acid degradation	ko00071	2 out of 238 0.840336134453782%	0.617245	1
Phosphatidylinositol signaling system	ko04070	4 out of 238 1.68067226890756%	0.624579	1
One carbon pool by folate	ko00670	1 out of 238 0.420168067226891%	0.633674	1
RNA polymerase	ko03020	2 out of 238 0.840336134453782%	0.643978	1
Selenocompound metabolism	ko00450	1 out of 238 0.420168067226891%	0.652574	1
Photosynthesis - antenna proteins	ko00196	1 out of 238 0.420168067226891%	0.670503	1
Photosynthesis	ko00195	3 out of 238 1.26050420168067%	0.696916	1
Biosynthesis of unsaturated fatty acids	ko01040	1 out of 238 0.420168067226891%	0.703643	1
Nucleotide metabolism	ko01232	3 out of 238 1.26050420168067%	0.724274	1
Carbon fixation in photosynthetic organisms	ko00710	3 out of 238 1.26050420168067%	0.724274	1
Thiamine metabolism	ko00730	1 out of 238 0.420168067226891%	0.733462	1
Valine, leucine and isoleucine biosynthesis	ko00290	1 out of 238 0.420168067226891%	0.733462	1
Phagosome	ko04145	4 out of 238 1.68067226890756%	0.743037	1
Porphyrin metabolism	ko00860	2 out of 238 0.840336134453782%	0.746334	1
Citrate cycle (TCA cycle)	ko00020	2 out of 238 0.840336134453782%	0.746334	1
Ether lipid metabolism	ko00565	1 out of 238 0.420168067226891%	0.760293	1
Viral life cycle - HIV-1	ko03250	1 out of 238 0.420168067226891%	0.760293	1
Inositol phosphate metabolism	ko00562	3 out of 238 1.26050420168067%	0.773179	1
Cyanoamino acid metabolism	ko00460	1 out of 238 0.420168067226891%	0.816178	1
Ascorbate and aldarate metabolism	ko00053	2 out of 238 0.840336134453782%	0.82246	1
Lysine degradation	ko00310	1 out of 238 0.420168067226891%	0.825689	1
Nitrogen metabolism	ko00910	1 out of 238 0.420168067226891%	0.83471	1
Biosynthesis of cofactors	ko01240	10 out of 238 4.20168067226891%	0.841508	1
Peroxisome	ko04146	3 out of 238 1.26050420168067%	0.844357	1
Phenylalanine metabolism	ko00360	1 out of 238 0.420168067226891%	0.859076	1
Propanoate metabolism	ko00640	1 out of 238 0.420168067226891%	0.866375	1
Biosynthesis of amino acids	ko01230	7 out of 238 2.94117647058824%	0.889036	1
Pyruvate metabolism	ko00620	3 out of 238 1.26050420168067%	0.895392	1
Biosynthesis of nucleotide sugars	ko01250	3 out of 238 1.26050420168067%	0.902874	1
Basal transcription factors	ko03022	1 out of 238 0.420168067226891%	0.925618	1
Amino sugar and nucleotide sugar metabolism	ko00520	4 out of 238 1.68067226890756%	0.925995	1
Ubiquitin mediated proteolysis	ko04120	3 out of 238 1.26050420168067%	0.938476	1
2-Oxocarboxylic acid metabolism	ko01210	1 out of 238 0.420168067226891%	0.939911	1
Glycolysis / Gluconeogenesis	ko00010	3 out of 238 1.26050420168067%	0.940822	1
Glycerophospholipid metabolism	ko00564	2 out of 238 0.840336134453782%	0.941015	1
Fructose and mannose metabolism	ko00051	1 out of 238 0.420168067226891%	0.956385	1
Oxidative phosphorylation	ko00190	4 out of 238 1.68067226890756%	0.9626	1
Carbon metabolism	ko01200	7 out of 238 2.94117647058824%	0.966718	1
RNA degradation	ko03018	2 out of 238 0.840336134453782%	0.966967	1
Fatty acid metabolism	ko01212	1 out of 238 0.420168067226891%	0.974457	1
Spliceosome	ko03040	4 out of 238 1.68067226890756%	0.981806	1
Endocytosis	ko04144	3 out of 238 1.26050420168067%	0.989891	1
Nucleocytoplasmic transport	ko03013	1 out of 238 0.420168067226891%	0.996315	1
Ribosome	ko03010	8 out of 238 3.36134453781513%	0.997109	1
mRNA surveillance pathway	ko03015	1 out of 238 0.420168067226891%	0.997609	1
